# Supplementary material for: Naturally ornate RNA-only complexes revealed by cryo-EM
Source: Nature. 2025 May 6;643(8073):1135–42. doi: 10.1038/s41586-025-09073-0 (PMC12286853; doi:10.1038/s41586-025-09073-0)
Supplement: Supplementary file 4 — This zipped folder contains Supplementary Files 1–3 in Stockholm format. Supplementary File 1 1: The multiple sequence alignment of OLE. Supplementary File 2: The multiple sequence alignment of ROOL. Supplementary File 3: The multiple sequence alignment of GOLLD [file 41586_2025_9073_MOESM4_ESM.zip]

Archive with 9 entries (8 files):
- Supplementary Files 1-3/
- Supplementary Files 1-3/Supplemental_FileS2_ROOL.sto.txt
- __MACOSX/Supplementary Files 1-3/._Supplemental_FileS2_ROOL.sto.txt
- Supplementary Files 1-3/Supplemental_FileS1_OLE.sto.txt
- __MACOSX/Supplementary Files 1-3/._Supplemental_FileS1_OLE.sto.txt
- Supplementary Files 1-3/.DS_Store
- __MACOSX/Supplementary Files 1-3/._.DS_Store
- Supplementary Files 1-3/Supplemental_FileS3_GOLLD.sto.txt
- __MACOSX/Supplementary Files 1-3/._Supplemental_FileS3_GOLLD.sto.txt
