# Supplementary material for: Naturally ornate RNA-only complexes revealed by cryo-EM
Source: Nature. 2025 May 6;643(8073):1135–42. doi: 10.1038/s41586-025-09073-0 (PMC12286853; doi:10.1038/s41586-025-09073-0)
Supplement: Supplementary file 4 — This zipped folder contains Supplementary Files 1–3 in Stockholm format. Supplementary File 1 1: The multiple sequence alignment of OLE. Supplementary File 2: The multiple sequence alignment of ROOL. Supplementary File 3: The multiple sequence alignment of GOLLD [file 41586_2025_9073_MOESM4_ESM.zip › Supplementary Files 1-3/Supplemental_FileS2_ROOL.sto.txt]

# STOCKHOLM 1.0
#=GF ID    ROOL

SRS020349_Baylor_scaffold_157/32152-31562                 CCCUCACUGCUUA..UAUGAGGAAGCGUG.UGU........AUA...AAC
NZ_GG698830.1/205880-206470                               CCCUCACUGCUUA..UAUGAGGAAGCGUG.UGU........AUA...AAC
SRS045127_C2888776/816-229                                GUCCGUCCGUAGUCUUAGGCAAAACCUAUCUGU........AA....GGG
SRS046623_LANL_scaffold_3822/10322-10909                  GUCCGUCCGUAGUCUUAGGCAAAACCUAUCUGU........AA....GGG
SRS057022_C2007347/728-167                                .........GGUUUUAGGCAAAACCUAUC.UGU........AA....GGG
SRS017511_Baylor_scaffold_91127/30172-29612               .........GGUUUUAGGCAAAACCUGUC.UGU........AA....GGG
SRS077736_LANL_scaffold_38253/6991-7569                   AUCCGACCGUAGUCUUAGGUAAAACCUAUCUGU........AA....GGG
SRS016360_C2635873/577-1167                               AUCCGACCGUGGUUUUAGGCAAAUCCUAUCUGU........AA....GGG
SRS021969_Baylor_scaffold_27/2309-1730                    UAUAUUAUAGAAGACGCUGCUGAUACGGA.UGU........AUA...ACG
NC_014106.1/912624-912044                                 UAUAUUAUAGAAGACGCUGCUGAUACGGA.UGU........AUA...ACG
SRS011355_Baylor_scaffold_264/6819-6240                   UAUAUUAUAGAAGACGCUGCUGAUACGGA.UGU........AUA...ACG
SRS019600_C33428/80-659                                   UAUAUUAUAGAAGACGCUGCUGAUACGGA.UGU........AUA...ACG
SRS048411_C6929172/576-21                                 AUCCUACUCCCCGAAUACACCAAAGGGCA.UAA........UU....CCA
SRS013836_C4813625/803-1273                               ACAACCGCAUAUAUUGCCCUAAAACCAUU.UUG........UAA...UCA
NC_007930.1/178805-178262                                 UUAGUAUAUAAGUGUACCGAUGAAGCUAG.UGG........AUGA..GGU
NZ_AEBA01000075.1/21605-21062                             UUAGUAUAUAAGUGUACCGAUGAAGCUAG.UGG........AUGA..GGU
NZ_ACGT01000039.1/27519-28068                             UUAGUAUAUAAGUGUACCGAUGAAGCUAG.UGG........AUAA..GGU
SRS013705_C3903182/359-916                                UACGACUAACUUCUCAAAUACAAUGCUGG.UGG........AGA...GCA
SRS042643_WUGC_scaffold_65006/2100-2658                   ACUUGACUAACUUCUCAAUACAAUGCUGG.UGG........AGA...GCA
SRS017808_Baylor_scaffold_59591/1905-1348                 ACUUGACUAACUUCUCAAUACAAUGCUGG.UGG........AGA...GCA
SRS018791_C2311921/1023-1581                              ACUUGACUAACUUCUCAAUACAAUGCUGG.UGG........AGA...GCA
scaffold3727_1_O2.UC-16/15297-15914                       UAUAAAACCUAAUAGUAUUUUGAACCAGA.UGA........AAAA..CUA
scaffold18021_2_O2.UC-1/280-891                           UCUUUGAAAAGGGAAUAUUUAGAACCAGA.UGA........AAAA..CAG
scaffold100513_1_MH0077/3805-3193                         UCUUUGAUAAGAGUAUAUUUUGAACCAGA.UGA........AAAA..CAG
SRS019219_WUGC_scaffold_71896/28682-28080                 AUAUACUAGACAAUGUCAGGCGAACCUGC.UGA........AGA...GCC
SRS012279_Baylor_scaffold_44347/2240-1637                 AUAUACUAGACAAUGUCAGGCGAACCUGC.UGA........AGA...GCC
SRS019028_WUGC_scaffold_67919/12248-12851                 AUAUACUAGACAAUGUCAGGCGAACCUGC.UGA........AGA...GCC
SRS051941_LANL_scaffold_77347/31475-30871                 AUACACUAGACAAUGUCAGGCGAACCUGC.UGA........AGA...GCC
SRS015044_WUGC_scaffold_28277/14883-15485                 AUAUACUAGACAAUGUCAGGCGAACCUGC.UGA........AGA...GCC
SRS017120_Baylor_scaffold_80047/695-1299                  AUAUACUAGACAAUGUCAGGCGAACCUGC.UGA........AGA...GCC
SRS014573_WUGC_scaffold_54713/2595-1991                   AUAUACUAGACAAUGUCAGGCGAACCUGC.UGA........AGA...GCC
scaffold86124_2_MH0073/1344-722                           GCCAGCUGGGAGCCGUGCCGGGACCUCGG.UGA........ACAA..AGA
AECF_contig24411/1831-1250                                GUCCAUCAGUUUCCGUUUGUGCAUCUCGG.UUG........AAG...CAA
RUMENNODE_4034172_1/20885-21519                           GAGUUCCUCCAAGCCAUUCUGCAACUCAG.UGC........CAAA..GCG
RUMENNODE_3561216_1/643-1189                              UAUAUACUAUUGGCAGCAUAGGAACCCAG.UGA........AUG...UCA
RUMENNODE_1425512_1/14051-14584                           AUAUAUACUAAUGCUGCAUUGGAACCCAG.UGG........AG....UCA
RUMENNODE_4211461_164500/21953-21419                      AUAUAUACUAUAGUCACAUUGGAUCCCAG.UGA........AGU...CAU
RUMENNODE_2951087_1/11479-10933                           UUUUAUACUAAUGCUGCAUUGGAACCCAG.UGA........AUG...UCA
RUMENNODE_4303745_1/5728-5189                             NNNNNNNCUAUAAGCACAUUGGAACCCAG.UGA........AG....UCA
RUMENNODE_4179527_1/10667-11220                           UUGAAAAUUAAAUAGUAUUUGCAACUCGG.UGA........AGU...CAC
RUMENNODE_3793489_117000/26220-26750                      GAAAAUUAAAUAAAGUGUUUGCACCUCGG.UGA........AGU...CAC
RUMENNODE_518448_1/80370-80972                            UUGACAAGUAAUUUAUUAGUUGAACCCUG.UGA........AGA...GGA
RUMENNODE_4194695_1/15233-15819                           CUUUGAGAAAGGAUUUAUGUUGACCGCUG.UGA........AGA...GGG
RUMENNODE_3528664_1/17199-16613                           CUUUGAAAUCAACGUAUAAUUGAACCUUA.UGA........AAGA..CAC
SRS017307_C2471714/865-265                                UUCUUUGACAAUUUGUUAAAUAAACCAUA.UGA........CAGA..CUA
SRS011140_Baylor_scaffold_51811/706-1362                  AUUGAAAAUUAAACACCUUGAUAAGUCAG.UGA........AGA...AG.
SRS050244_LANL_scaffold_98088/716-1355                    AACUUGAAACUAUGCAGCACUGAACCCAG.UGUGAGAAAUCGAA...AGC
SRS017808_C3916623/996-357                                AACUUUAAACUAUAUAGCACUGAACCCAG.UGUGCGAAAGCGAA...AGC
SRS016569_C2497420/801-1437                               AACUUUAAACUAUGCAGCACUGAACCCAG.UGUGAGAAAUCGAA...AGC
SRS048791_C3240732/145-781                                AACUUUAAACUAUGCAGCACUGAACCCAG.UGUGAGAAAUCGAA...AGC
SRS047824_C2497209/3709-4341                              AACUUUAAACUAUAUAGCACUGAACCCAG.UGUGAGAAAUCGAA...AGC
SRS019607_C2760723/741-107                                AACUUUAAACUAUAUAGCACUGAACCCAG.UGUGAGAAAUCGAA...AGC
SRS023926_Baylor_scaffold_26430/2817-3438                 AACUUUAAACUAUAUAGCACUGAACCCAG.UGUGCGAAAGCGAA...AGC
SRS057692_LANL_scaffold_58411/2028-1407                   AGUAUAAAUGUGAAUAUAUAAAAACUCAG.UCA........UAAA..AGG
SRS023352_C4660541/810-202                                GUGCUCCAUUAAAUAAUUUGCAAACUCAG.UCA........UAAA..UAG
SRS045715_LANL_scaffold_114087/1708-1100                  GUGCUCCAUUAAAUAAUUUGCAAACUCAG.UCA........UAAA..UAG
NZ_ACAP01000082.1/155615-155036                           AAUUGAAAAAUCAAUAGAUUUAAACCUAG.UGA........AGA...GCA
SRS017691_Baylor_scaffold_10335/1649-1047                 AUCUGAAUAUCAUCAUAAGUCAAUCCCUA.UGC........ACA...AGC
SRS017120_C2998649/706-110                                AUCUGAAUAUCAUCAUAAGUCAAUCCCUA.UGC........ACA...AGC
SRS024318_LANL_scaffold_73341/1005-409                    AUCUGAAUAUCAUCAUAAGUCAAUCCCUA.UGC........ACA...AGC
SRS058808_LANL_scaffold_72839/8429-9040                   UCUGAAUAUCUUCAUAAUCACAAACCGUG.UGC........AUAA..AGC
SRS013705_Baylor_scaffold_103124/1944-1334                UUCUGAAUAUCUUCAUAUACCGAACCGUG.UGC........AUA...AGG
SRS015893_WUGC_scaffold_41873/3468-4082                   UUCUGAAUAUCUUCAUAUACCGAACCGUG.UGC........AUA...AAG
SRS016331_C4188784/1111-553                               ......AAUUUAUUUAUGACAUAACUCAG.UGA........AGA...AAC
SRS011343_C2214558/14-577                                 GGUAUAAUUUAUUUAUG.ACAUAACUCAG.UGA........AGA...AAC
SRS055378_C4046145/609-46                                 GGUAUAAUUUAUUUAUG.ACAUAACUCAG.UGA........AGA...AAC
SRS015574_WUGC_scaffold_78684/92-656                      GGGUAUAAUUUAUUUAUGACAUAACUCAG.UGA........AGA...AAC
SRS063603_LANL_scaffold_9535/738-174                      GGGUAUAAUUUAUUUAUGACAUAACUCAG.UGA........AGA...AAC
SRS022725_C5831980/846-282                                GGGUAUAAUUUAUUUAUGACAUAACUCAG.UGA........AGA...AAC
SRS013170_C4265260/646-82                                 GGGUAUAAUUUAUUUAUGACAUAACUCAG.UGA........AGA...AAC
SRS018157_Baylor_scaffold_78196/846-282                   GGGUAUAAUUUAUUUAUGACAUAACUCAG.UGA........AGA...AAC
SRS023595_C7127669/679-121                                ......AAUUUAUUUAUGACAUAACUCAG.UGA........AGA...AAC
SRS018665_C3718615/568-10                                 ......AAUUUAUUUAUGACGUAACUCAG.UGA........AGA...AAC
SRS019980_C3010282/772-214                                ......AAUUUAUUUAUGACGUAACUCAG.UGA........AGA...AAC
SRS042984_C3981055/568-10                                 ......AAUUUAUUUAUGACGUAACUCAG.UGA........AGA...AAC
SRS052604_C1813344/58-616                                 ......AAUUUAUUUAUGACGUAACUCAG.UGA........AGA...AAC
SRS020226_Baylor_scaffold_31706/1225-667                  ......AAUUUAUUUAUGACAUAACUCAG.UGA........AGA...AAC
SRS024355_C4246584/680-122                                ......AAUUUAUUUAUGACAUAACUCAG.UGA........AGA...AAC
SRS019028_WUGC_scaffold_47331/720-162                     ......AAUUUAUUUAUGACAUAACUCAG.UGA........AGA...AAC
SRS019029_C3255213/45-603                                 ......AAUUUAUUUAUGACAUAACUCAG.UGA........AGA...AAC
SRS013723_C3449326/29-587                                 ......AAUUUAUUUAUGACAUAACUCAG.UGA........AGA...AAC
SRS017139_C3775827/777-219                                ......AAUUUAUUUAUGACAUAACUCAG.UGA........AGA...AAC
SRS022602_Baylor_scaffold_29753/1605-1047                 ......AAUUUAUUUAUGACAUAACUCAG.UGA........AGA...AAC
SRS011126_Baylor_scaffold_60872/769-211                   ......AAUUUAUUUAUGACAUAACUCAG.UGA........AGA...AAC
SRS013252_C3603472/54-612                                 ......AAUUUAUUUAUGACAUAACUCAG.UGA........AGA...AAC
SRS018394_C4018943/104-662                                ......AAUUUAUUUAUGACAUAACUCAG.UGA........AGA...AAC
SRS052876_LANL_scaffold_43698/854-296                     ......AAUUUAUUUAUGACAUAACUCAG.UGA........AGA...AAC
SRS049318_LANL_scaffold_12874/709-151                     ......AAUUUAUUUAUGACAUAACUCAG.UGA........AGA...AAC
NC_013192.1/352356-351792                                 GGGUAUAAUUUAUUUAUGACAUAACUCAG.UGA........AGA...AAC
RUMENNODE_3642367_1/2500-1922                             ACAUUUAAUUCUACACUUUUGUACCCAAG.UGU........AG....AGG
SRS048791_C3266939/1465-893                               UAUAUGAUAUAAUGCACUUCGUAACCAGU.UGG........AAACA.CAU
SRS024441_C3048834/648-75                                 CAUAUUAUAUAAUGUACUUUGUAACCAGU.UGG........AAAC...AC
SRS023926_C2746528/53-631                                 CAUAUUAUAUAAUGUACUUUGUAACCAGU.UGG........AAA...CAC
SRS015209_WUGC_scaffold_35062/16555-17132                 UAUAUGAUAUAAUGUACUUUGUAACCAGU.UGG........AAA...CCC
SRS013836_C4776278/98-622                                 AUUAAGUAGAAAUAAAGAUGUGAUACAGG.UGA........AGAA..GGU
SRS015893_C2342862/61-629                                 GCUAUAAUAUCUUUAGAUUGAGAUGCUGG.UGC........AGA...GGU
SRS047210_C3278037/661-96                                 GCUAUAAUUACUUUAGAUUGAGAUGCUGG.UGC........AGAU..GU.
SRS015209_WUGC_scaffold_55228/1696-2262                   GCUAUAAUUAAUUUAGAUUGAGAUGCUGG.UGU........AGAU..GUU
SRS012279_C2760476/802-235                                GCUAUAAUAUCUUUAGAUUGAGAUGCUGG.UGU........AGAU..GCU
SRS019587_WUGC_scaffold_10086/1043-1655                   AUACUAAAUAUGUUGUUAAGAUAACCUAG.UGA........AGA...CGA
NZ_EQ999899.1/15221-14651                                 ACGCUUUUGUUUUAGAUAUUGCAUCAUGG.UGA........AUAA..AGC
scaffold150314_3_MH0006/322-940                           CUUUAAAAAUUUAAAGAUUGCAACCUCGA.UGA........ACAA..UGC
scaffold30863_1_V1.UC-8/678-82                            AGAGUUUGUAUUUUAAUUAAGCACCUCGG.UUA........UAAA..ACU
RUMENNODE_4169944_96001/22320-21654                       ACUUUGUAAUGUUUAUAGACAUAGCCUUG.UGU........AUG...ACU
SRS013164_C2359369/811-244                                GAUUUUGAACAAUCUACUAAAUAACCAAG.UGA........AGAU..AGG
SRS047210_C3274265/611-43                                 GAUUUUGAACAAUCUACUAAAUAACCAAG.UGA........AGAU..AGG
SRS057539_C2750477/5096-5662                              GAUUUUGAACAAUCUACUGAAUAACCAAG.UGU........AGAU..AGG
SRS023926_Baylor_scaffold_35113/393-959                   GAUUUUAAACAAUCUACUAAAUAACCAAG.UGA........AGAU..AGG
SRS013705_Baylor_scaffold_80480/656-90                    GAUUUUGAACAAUCUACUAAAUAACCAAG.UGA........AGAU..AGG
SRS013879_C2866584/3116-2550                              GAUUUUGAACAAUCUACUAAAUAACCAAG.UGA........AGAU..AGG
SRS050669_LANL_scaffold_38895/2003-1433                   GAUUUUAAACAAUCUACUGAAUAACCAAG.UGU........AGAU..AGG
SRS016086_WUGC_scaffold_15784/606-37                      GAUUUUAAACAAUCUACUGAAUAACCAAG.UGU........AGAU..AGG
SRS016501_LANL_scaffold_13156/9762-10332                  GAUUUUAAACAAUCUACUGAAUAACCAAG.UGU........AGA...UAG
SRS077736_C1859115/704-134                                GAUUUUAAACAAUCUACUGAAUAACCAAG.UGU........AGA...UAG
SRS018591_C1278250/640-71                                 GAUUUUAAACAAUCUACUGAAUAACCAAG.UGU........AGA...UAG
SRS014124_WUGC_scaffold_61924/4419-3850                   GAUUUUAAACAAUCUACUGAAUAACCAAG.UGU........AGAU..AGG
SRS042910_WUGC_scaffold_37701/641-72                      GAUUUUAAACAAUCUACUGAAUAACCAAG.UGU........AGAU..AGG
SRS016319_C4024285/4810-5379                              GAUUUUAAACAAUCUACUGAAUAACCAAG.UGU........AGAU..AGG
SRS042131_WUGC_scaffold_62967/37960-38529                 GAUUUUAAACAAUCUACUGAAUAACCAAG.UGU........AGAU..AGG
SRS019974_Baylor_scaffold_11770/11426-10857               GAUUUUAAACAAUCUACUGAAUAACCAAG.UGU........AGAU..AGG
SRS014470_WUGC_scaffold_22093/1779-2348                   GAUUUUAAACAAUCUACUGAAUAACCAAG.UGU........AGAU..AGG
SRS024015_Baylor_scaffold_53492/2521-3091                 GAUUUUAAACAAUCUACUGAAUAACCAAG.UGU........AGAU..AGG
SRS014684_C3295115/640-1209                               GAUUUUAAACAAUCUACUGAAUAACCAAG.UGU........AGAU..AGG
SRS019022_C2662736/1206-1775                              GAUUUUAAACAAUCUACUGAAUAACCAAG.UGU........AGAU..AGG
SRS019045_WUGC_scaffold_46401/980-1549                    GAUUUUAAACAAUCUACUGAAUAACCAAG.UGU........AGAU..AGG
SRS014692_C1521511/4239-3670                              GAUUUUAAACAAUCUACUGAAUAACCAAG.UGU........AGAU..AGG
SRS024580_C3049358/93-662                                 GAUUUUAAACAAUCUACUGAAUAACCAAG.UGU........AGAU..AGG
SRS013818_C2791490/642-72                                 GAUUUUAAACAAUCUACUGAAUAACCAAG.UGU........AGAU..AGG
SRS057791_C3621761/22-591                                 GAUUUUAAACAAUCUACUGAAUAACCAAG.UGU........AGAU..AGG
SRS057692_C2750528/765-1334                               GAUUUUGAACAAUCUACUAAAUAACCAAG.UGA........AGAU..AGG
SRS014573_WUGC_scaffold_1375/1864-2434                    GAUUUUGAACAAUCUACUGAAUAACCAAG.UGU........AGAU..AGG
SRS045197_C3544369/99-667                                 GAUUUUGAACAAUCUACUAAAUAACCAAG.UGA........AGAU..GGG
SRS016569_Baylor_scaffold_42913/1990-1422                 GAUUUUGAACAAUCUACUAAAUAACCAAG.UGA........AGA...UGG
SRS024447_LANL_scaffold_59766/2727-3295                   GAUUUUGAACAAUCUACUAAAUAACCAAG.UGA........AGAU..GGG
SRS019077_WUGC_scaffold_67596/1122-556                    AAUUUUAAACAAUCUACUAGAUAACCAAG.UGC........AGA...GAG
SRS051930_LANL_scaffold_4198/148-718                      AAUUUUAAACAAUCUACUAGAUAACCAAG.UGC........AGA...GAG
SRS043018_C3887608/1048-479                               AAUUUUAAACAAUCUACUAGAUAACCAAG.UGA........AGAU..AGG
SRS047100_WUGC_scaffold_8508/3377-3945                    GAUUUUAAACAAUCUACUAGAUAACCAAG.UGC........AGA...GAG
SRS015278_WUGC_scaffold_30388/1477-908                    AAUUUUAAACAAUCUACUAGAUAACCAAG.UGC........AGA...GAG
SRS015985_WUGC_scaffold_34821/1367-798                    AAUUUUAAACAAUCUACUAGAUAACCAAG.UGC........AGA...GAG
SRS013836_C4810657/1055-487                               AAUUUUAAACAAUCUACUAGAUAACCAAG.UGC........AGA...GAG
SRS049318_LANL_scaffold_96246/13677-13111                 AAUUUUAAACAAUCUACUAGAUAACCAAG.UGC........AGA...GAG
SRS045197_C3580523/270-833                                AAUUUCAACCAAUCUUUUAAAUAACUUGG.UGA........AGAU..AGG
RUMENNODE_4187390_1/14704-15256                           AAUUUAAUUAAGAAUAUAUUAUAACCGUG.UGC........AGA...AGG
RUMENNODE_3700019_15500/113072-113660                     AACUUUAUAAAAAGCGUGUUGCAACCUUG.UGA........AGA...GCG
scaffold66455_2_MH0070/140-798                            AUUUAAUAUAAUUGUAGAUGUCAACUCAG.UGA........AAA...AUU
SRS011302_C3360051/292-930                                AUUUUAUAGUAAUCAUU..UAUAUCCUGA.UGU........AUGA..AUG
RUMENNODE_1636015_86501/15047-14441                       UCUUGUUUUAUUUUAUGUUACUAUCUUGG.UGC........AGA...CGG
SRS015644_WUGC_scaffold_48110/2477-1893                   GUGAUAUAAUAUUUUUAUAUUCAAGUCGG.UGA........AGAU..GGA
SRS043663_LANL_scaffold_29779/23284-23868                 GUGAUAUAAUAUUUUUAUAUUCAAGUCGG.UGA........AGAU..GGA
SRS013879_C2841012/755-171                                GUGAUAUAAUAUUUUUAUAUUCAAGUCGG.UGA........AGAU..GGA
SRS058336_LANL_scaffold_59496/76-660                      GUGAUAUAAUAUUUUUAUAUUCAAGUCGG.UGA........AGAU..GGA
SRS024580_C3092319/697-113                                GUGAUAUAAUAUUUUUAUAUUCAAGUCGG.UGA........AGAU..GGA
SRS016037_C2051199/1160-1744                              GUGAUAUAAUAUUUUUAUAUUCAAGUCGG.UGA........AGAU..GGA
SRS018145_C2172187/1038-1622                              GUGAUAUAAUAUUUUUAUAUUCAAGUCGG.UGA........AGAU..GGA
SRS057692_LANL_scaffold_53646/1150-1734                   GUGAUAUAAUAUUUUUAUAUUCAAGUCGG.UGA........AGAU..GGA
RUMENNODE_4188595_59000/9278-8656                         CAAGCACUUUGAAAAAUUGCGUAACUCAG.UGC........AGA...GCG
SRS015217_WUGC_scaffold_30767/34183-33614                 AAUCAACGCGAAGGAUUGUUUCAACCAUG.UGU........AU....UCA
scaffold15021_4_MH0026/5772-5233                          AAUCAACGCGAAGGAUUGUUUCAACCAUG.UGU........AU....UCA
SRS065504_LANL_scaffold_5259/17514-18052                  AAUCAAUGCGAAGGAUUGUUUCAACCAUG.UGU........AU....UCA
RUMENNODE_3583223_72501/9778-9192                         AGGUUAUAUCAAAAACUCUGUGAAACAUG.UGU........AUG...CGU
C8250044_1_MH0006/243-800                                 UGUUUUGACAAAUAUAUCGUAUAACUCGG.UGC........ACUA..AAG
scaffold3135_3_MH0034/1473-2044                           UGUUUUGACAAAUAUAUCGUAUAACUCGG.UGC........ACUAAAGGG
scaffold5237_4_O2.UC-12/515-1086                          UGUUUUGACAAAUAUAUCGUAUAACUCGG.UGC........ACUAAAGGG
scaffold19483_7_MH0083/1-570                              ..UUUUGACAAAUAUAUCGUAUAACUCGG.UGC........ACUAAAGGG
scaffold24108_2_MH0084/932-366                            UGUUUUGACAAAUAUAUCGUAUAACUCGG.UGC........ACUAAAGGG
scaffold6428_1_MH0046/14497-15063                         UGUUUUGACAAAUAUAUCGUAUAACUCGG.UGC........ACUAAAGGG
scaffold9576_2_MH0080/1218-615                            GCCGUAAUUAAAAAUAACAGAUACCCUAG.UGA........AGA...AGG
SRS049164_WUGC_scaffold_52853/363-949                     GCCGUAAUUAAAAAUAACAGAUACCCUAG.UGA........AGA...AGG
SRS016335_C5119606/587-1                                  GCCGUAAUUAAAAAUAACAGAUACCCUAG.UGA........AGA...AGG
SRS047014_C3638647/966-380                                GCCGUAAUUAAAAAUAACAGAUACCCUAG.UGA........AGA...AGG
scaffold53537_2_O2.UC-13/735-1357                         UAAUUCUUUGAAAAAUAUAGAUACCCUAG.UGC........AGA...GAG
SRS019219_WUGC_scaffold_42546/1228-649                    UCAAAAGUGAAGAUACUGUAAUAUCCCAG.UGA........AGAU..GGU
SRS020856_C2648841/3405-3984                              UCAAAAGUGAAGAUACUGUAAUAUCCCAG.UGA........AGAU..GGU
SRS024580_LANL_scaffold_17452/12973-13551                 UCAAAAGUGAAGAUACUGUAAUAUCCCGG.UGA........AGAU..GGU
SRS015209_WUGC_scaffold_26406/6291-5713                   UCAAAAGUGAAGAUACUGUAAUAUCCCAG.UGA........AGAU..GGU
SRS023926_C2822626/3700-4278                              UCAAAAGUGAAGAUACUGUAAUAUCCCAG.UGA........AGAU..GGU
SRS013879_WUGC_scaffold_24040/12664-13242                 UCAAAAGUGAAGAUACUGUAAUAUCCCAG.UGA........AGAU..GGU
SRS018591_WUGC_scaffold_44243/12049-12631                 UCAAAAGUGAAGAUACUGUAAUAUCCCAG.UGA........AGAU..GGU
SRS022719_LANL_scaffold_10198/3184-2602                   UCAAAAGUGAAGAUACUGUAAUAUCCCAG.UGA........AGAU..GGU
SRS042131_C2242572/720-139                                UCAAAAGUGAAGAUACUGUAAUAUCCCAG.UGA........AGAU..GGU
SRS057539_LANL_scaffold_36006/785-205                     UCAAAAGUGAAGAUACUGUAAUAUCCCAG.UGA........AGAU..GGU
SRS045715_LANL_scaffold_32002/38-619                      UCAAAAGUGAAGAUACUGUAAUAUCCCAG.UGA........AGAU..GGU
SRS024441_LANL_scaffold_54255/1509-928                    UCAAAAGUGAAGAUACUGUAAUAUCCCAG.UGA........AGAU..GGU
SRS016002_WUGC_scaffold_14618/9695-10276                  UCAAAAGUGAAGAUACUGUAAUAUCCCAG.UGA........AGAU..GGU
SRS014573_WUGC_scaffold_54857/150-731                     UCAAAAGUGAAGAUACUGUAAUAUCCCAG.UGA........AGAU..GGU
SRS065278_LANL_scaffold_39797/843-262                     UCAAAAGUGAAGAUACUGUAAUAUCCCAG.UGA........AGAU..GGU
SRS053854_C2036806/843-262                                UCAAAAGUGAAGAUACUGUAAUAUCCCAG.UGA........AGAU..GGU
SRS018791_C2315229/3806-4387                              UCAAAAGUGAAGAUACUGUAAUAUCCCAG.UGA........AGAU..GGU
SRS015057_WUGC_scaffold_22659/735-154                     UCAAAAGUGAAGAUACUGUAAUAUCCCAG.UGA........AGAU..GGU
SRS015272_C3515487/36-617                                 UCAAAAGUGAAGAUACUGUAAUAUCCCAG.UGA........AGAU..GGU
SRS015644_WUGC_scaffold_9775/127-708                      UCAAAAGUGAAGAUACUGUAAUAUCCCAG.UGA........AGAU..GGU
SRS024081_LANL_scaffold_10991/3003-3584                   UCAAAAGUGAAGAUACUGUAAUAUCCCAG.UGA........AGAU..GGU
SRS049389_C4697213/33-614                                 UCAAAAGUGAAGAUACUGUAAUAUCCCGG.UGC........AGA...GGG
SRS012279_Baylor_scaffold_21116/76-657                    UCAAAAGUGAAGAUACUGUAAUAUCCCGG.UGA........AGA...GGG
SRS018145_C2160412/103-684                                UCAAAAGUGAAGAUACUGUAAUAUCCCGG.UGA........AGA...GGG
SRS023617_Baylor_scaffold_7515/1339-1920                  UCAAAAGUGAAGAUACUGUAAUAUCCCGG.UGA........AGA...GGG
SRS019327_WUGC_scaffold_63779/1818-2399                   UCAAAAGUGAAGAUACUGUAAUAUCCCGG.UGA........AGA...GGG
RUMENNODE_4196937_11501/482-1092                          UCUUUAAUAAUGGUUAUGA.CCAUCUCAG.UGA........AGAU..CAA
RUMENNODE_4184059_1/12692-12073                           AUCUAUACAAUUGAAUAAUAAAAACUCAG.UGC........AGAA..UUA
C2534616_1_MH0052/681-4                                   CCUUGAAAAAAGCAUAUCUUAUAACUCAG.UGA........AUA...GUU
scaffold72334_1_MH0025/273-867                            CUUGAAAAAUAAACACUAUGAUAACUCAG.UGC........AGA...UUG
RUMENNODE_89257_1/18950-19579                             AAAAUGGAUAUG.UUUUUUGAUAACUCAG.UGC........AGA...UUG
RUMENNODE_521_1/97531-98123                               GAAAUGGAUAUGUGACGUUGAUAACUCAG.UGA........AGA...CGC
RUMENNODE_452500_1/9183-8561                              AAAAUGAAUAUUGUUUAUUGAUAACUCUG.UGA........AGA...CUA
scaffold26015_1_MH0016/5054-5600                          AUUUUAGUGAAUAUAUACUAUUAUCUCAG.UGA........AAA...CAU
SRS020869_C3336608/743-205                                AUUUUAGUGAAUAUAUACUAUUAUCUCAG.UGA........AAA...CAU
SRS052697_LANL_scaffold_5619/3465-4003                    AUUUUAGUGAAUAUAUACUAUUAUCUCAG.UGA........AAA...CAU
scaffold113137_1_MH0011/445-1010                          AUUUUAGUGAAUAUAUACUAUUAUCUCAG.UGA........AAA...CAU
scaffold176864_1_MH0012/1879-1261                         ACUUUGAAAAAUAAAUACUUAUAACUCAG.UGC........UAAA..CAU
RUMENNODE_4275383_48000/30244-30831                       CUUGAAAACUUAAAAAGAUA.GAACCUAU.UGA........UAAA..CGC
SRS014470_WUGC_scaffold_20579/6239-6830                   UGCUUUUAGUCAUAAGAAUUACAACUCUG.UGU........AAA...CGG
SRS014468_C490219/634-43                                  UGCUUUUAGUCAUAAGAAUUACAACUCUG.UGU........AAA...CGG
scaffold231484_3_MH0006/741-150                           CAUUUGAUUAUGGUUGUUGUAUAACUCAG.UGC........AGA...CAC
SRS052697_LANL_scaffold_64783/660-67                      CAUUUGAUUAUGGUUGUUGUAUAACUCAG.UGC........AGA...CAC
RUMENNODE_3795095_37500/1963-2589                         UCCAUUAGUCAGUUUAUUAUAUAUCUCGG.UGA........AGA...GCA
SRS024075_LANL_scaffold_10186/34603-34008                 AGCUUGAUUAUAACAAUAAGGCACCUCGG.UGA........AGA...CAC
scaffold43054_5_MH0038/4290-4888                          ACAACUAAAUAAUGUGUGCUAUAACUCUG.UGU........AG....ACC
RUMENNODE_4025205_1/67480-68087                           UAAAAUAAUAAGA..CCUUGAUAACUCAG.UGC........AGA...GCG
RUMENNODE_4531808_107000/27728-27135                      ACCCUAUUUAAUAAAAUGGUUGAACCAAG.UGA........AGA...AGA
RUMENNODE_4190175_1/36934-37512                           GACGCUUAAUUCAGUAAAUUGGAACCCAG.UGA........AGA...AGU
RUMENNODE_3681766_1/14606-14031                           GACAUUUUGUUUAGCAAUUAUGAACCAAG.UGA........AGA...UGU
scaffold61627_13_MH0037/7887-8407                         AACAAAAUAACAAAUUUUAUUUACCUGAG.UGC........AUAA..CGG
scaffold813_2_MH0069/1524-1005                            AACAAAAUAACAAAUUUUAUUUACCUGAG.UGC........AUAA..CGG
SRS049389_C4702091/115-680                                GUAAAAAUACGCAAAAUGGUAUACCUCGG.UUA........UUAAA.AAA
SRS015893_WUGC_scaffold_3247/17279-16704                  AUGAAUAUUGAAAACGAUUUUUAACCAUG.UGU........AUG...CCG
SRS018591_WUGC_scaffold_3574/22231-22805                  AUGAAUAUUGAAAACGAUUUUUAACCAUG.UGU........AUG...CCG
SRS051791_LANL_scaffold_49504/15267-15841                 AUGAAUAUUGAAAACGAUUUUUAACCAUG.UGU........AUG...CCG
SRS064774_LANL_scaffold_65727/2375-1798                   AUGAAUAUUGAAAACGAUUUUUAACCAUG.UGU........AUG...CCG
SRS053603_LANL_scaffold_79975/20426-21003                 AUGAAUAUUGAAAACGAUUUUUAACCAUG.UGU........AUG...CCG
SRS015762_C3673909/5156-5732                              AUGAAUAUUGAAAACGAUUUUUAACCAUG.UGU........AUG...CCG
SRS057205_LANL_scaffold_59521/5228-5804                   AUGAAUAUUGAAAACGAUUUUUAACCAUG.UGU........AUG...CCG
SRS024277_LANL_scaffold_64411/2061-2638                   AUGAAUAUUGAAAACGAUUUUUAACCAUG.UGU........AUG...CCG
SRS024081_LANL_scaffold_74234/19211-19789                 AUGAAUAUUGAAAACGAUUUUUAACCAUG.UGU........AUG...CCG
scaffold67528_7_V1.CD-4/1510-938                          AACAGAAUAUUGUCUACUGCCUAACUAUG.UGA........AGA...AGG
SRS023352_LANL_scaffold_34065/5267-5870                   CUUAUAACAACAAAAAAUUGGGACCUCAG.UGA........AGAA..GAG
SRS022143_C4703151/448-1068                               CUUAUAACAACAAAAAAUUGGGAACUCAG.UGA........AGAA..GAG
SRS048411_C6998311/64-684                                 CUUAUAACAACAAAAAAUUGGGAACUCAG.UGA........AGAA..GAA
Contig7219683.1/376-996                                   CUUAUAACAACAAAAAAUUGGGAACUCAG.UGA........AGAA..GAA
SRS017080_C1219075/2375-1755                              CUUAUAACAACAAAAAAUUGGGAACUCAG.UGA........AGA...AGA
SRS024637_C2354782/232-852                                CUUAUAACAACAAAAAAUUGGGAACUCAG.UGA........AGA...AGA
SRS022143_WUGC_scaffold_94646/3535-4215                   AUUUUUAAAAAA....AUAGGGAACUCAG.UGC........AUGA..AGG
SRS042131_WUGC_scaffold_35992/14244-13654                 UUUUUGUAAGGCAAUAAUUAGCAACUCAG.UGA........AGA...GGG
SRS057791_LANL_scaffold_84723/7277-7882                   UUUUGAUAAAGCAAUAAUCGGCAACUCAG.UGA........AGA...AGG
SRS019327_WUGC_scaffold_19486/4702-4126                   GUAUAAUUGUGCAAUAAUCGGCAACUCAG.UGA........AGA...AGG
SRS022530_LANL_scaffold_45786/5388-4812                   GUAUAAUUGUGCAAUAAUCGGCAACUCAG.UGA........AGA...GGG
SRS051791_LANL_scaffold_2026/23643-23067                  GUAUAAUUGUGCAAUAAUCGGCAACUCAG.UGA........AGA...GGG
SRS018300_Baylor_scaffold_38697/40890-41466               GUAUAAUUGUGCAAUAAUCGGCAACUCAG.UGA........AGA...GGG
SRS015893_C2394367/3425-2841                              GUAUAAUUGUGCAAUAAUCGGCAACUCAG.UGA........AGA...GGG
SRS063193_LANL_scaffold_24737/76085-76680                 GUAUAAUGGUGCAAUAAUCGGCAACUCAG.UGC........AGA...GGG
SRS019219_WUGC_scaffold_50705/39657-39073                 GUAUAAUGAUGCAAUAAUCGGCAACUCAG.UGA........AGA...GGG
scaffold39526_2_MH0073/2725-3318                          UCCUGCCAAUUUGAUAGCAGGUAACCUUG.UGA........AGAU..GCU
SRS019787_C3198872/5880-6451                              CUUGCCAAUUUUGAUAGUAGGUAACCUUG.UGA........AGAU..GUU
RUMENNODE_1072_1/2168-1610                                UAUCUUCUUAUGCUUUUGAUCCAACUCGG.UGC........AGA...AGG
scaffold60841_1_MH0072/628-57                             UGUUCUUUGAUAUGAAAAUGUCAACCAUG.UGA........AGA...GAG
SRS019267_C3628924/3398-2827                              UGUUCUUUGAUAUGAAAAUGUCAACCAUG.UGA........AGA...GAG
scaffold129527_2_MH0012/5886-5315                         UGUUCUUUGAUAUGAAAAUGUCAACCAUG.UGA........AGA...GAG
C3988328_1_V1.UC-8/897-1468                               UGUUCUUUGAUAUGAAAAUGUAAACCAUG.UGA........AGA...GAG
SRS011586_WUGC_scaffold_26737/621-1184                    UAAUUACUACCACCAUAUUAUUAACCAUG.UGU........AUAAA.UAC
scaffold45975_3_O2.UC-11/1049-1643                        GGCACCAAUUAAAUAUAUUAUUAACCCAG.UGU........AUA...AC.
SRS014613_WUGC_scaffold_32270/5897-5291                   AUACUUUACUAUGAUUGCAAUGAACUCAG.UGU........AGAU..CGG
scaffold72026_3_V1.CD-9/19-627                            ACGUUUUACUAUGAUUACAAUAAACUCAG.UUA........AGAU..CGG
scaffold4962_2_MH0076/107-701                             AUGCUUUACUAUACGCACAAUGAACUCAG.UGC........AGAU..CGG
scaffold71867_1_MH0007/610-9                              AAUAUAUAAUUAUAGUUAUUGGAACUCAG.UGA........AGAU..CGG
scaffold90672_3_MH0014/329-932                            AAUAUAUAAUUAUAGUUAUUGGAACUCAG.UGA........AGAU..CGG
SRS011134_C5192268/7832-7229                              AAUAUAUAAUUAUAGUUAUUGGAACUCAG.UGA........AGAU..CGG
scaffold1959_1_V1.CD-12/41915-41301                       ACAAUGUAUUGUAACAAUAAAGAACUCAG.UGU........AGA...ACA
SRS019267_WUGC_scaffold_8497/20850-20236                  ACAAUGUAUUGUAACAAUAAAGAACUCAG.UGU........AGA...ACA
SRS013951_C2768475/150-732                                GCUUUGUUAUGGGUAC.AAAAUAACUCGG.UGU........AGAU..UGG
C3404650_1_O2.UC-13/1141-1726                             UGCUUUGUUAUGGACACAAGAUAACUCGG.UGC........AGAU..UGG
SRS011271_C3194327/3122-2550                              CUCUUUCUUAUGGCGAU.GAAUACCUCGG.UGC........AGA...ACG
SRS023176_Baylor_scaffold_14092/2694-3289                 GCACUUGCUUAUAAAUACAAAUAACUCAG.UGU........AGAU..UGG
NZ_AAYG02000001.1/51765-52363                             GCACUUGCUUAUAAAUACAAAUAACUCAG.UGC........AGAU..UGG
SRS020328_C3170963/2903-3550                              UUUAUUUUAUUUAUAAUUUAUUAUCUUAG.UGA........AGA...GCG
scaffold38246_21_MH0056/2134-2690                         AGUAUUAUCAAUAUUCAUGACAAUCCCGG.UGC........ACA...AGG
SRS019161_C2590763/1281-717                               CCUGCUAUUUUCAAACAUGGUUAACUCAG.UGC........AGA...UAG
SRS013158_C643258/1-562                                   ....GCCAGCUUAAACAUGAUUACCUCGG.UGU........AGA...GAG
SRS016954_C2864697/4886-5463                              ACGGCAAUUUUCAAAUAUGAUUACCUCGG.UGA........AGA...GUG
SRS019267_C3633988/16955-16373                            ACGGCUAUUUUCAAAUAUGAUUACCUCGG.UGA........AGA...GUG
SRS053398_C2349251/18105-17525                            ACGGCUAUUUUCAAAUAUGAUUACCUCGG.UGA........AGA...GUG
SRS018817_C2134990/3321-3908                              ACGGCUAUUUUCAAAUAUGAUUACCUCGG.UGA........AGA...GUG
SRS015578_WUGC_scaffold_3950/5179-4592                    ACGGCAAUUUUCAAAUAUGAUUAUCUCGG.UGC........AGA...GUG
SRS017247_LANL_scaffold_10233/24440-23870                 ACGGCUAUUUUCAAAUAUGAUUAUCUCGG.UGA........AGA...GUG
SRS017521_C2794073/241-812                                ACGGCAAUUUUCAAAUAUGAUUACCUCGG.UGA........AGA...GUG
SRS014459_C2588900/723-137                                GGUAGCUUUAGAAAACAUGAUUAACUCAG.UGC........AGAU..GGA
SRS015065_WUGC_scaffold_26384/6733-7319                   GGUAGCUUUAGAAAACAUGAUUAACUCAG.UGC........AGAU..GGA
scaffold83316_1_V1.UC-10/936-344                          UUCGGUCUGUUCAAACAUGAUUAACUCAG.UGA........AGAU..GGA
SRS049900_LANL_scaffold_14509/20046-19454                 UUCGGUCUGUUUAAACAUGAUUAACUCAG.UGA........AGAU..GGA
SRS045713_C3193720/982-392                                UUCGGUCUUUUUAAACAUGAUUAACUCAG.UGA........AGAU..GGA
scaffold6619_2_V1.CD-1/2928-2338                          UUCGGUCUUUUUAAACAUGAUUAACUCAG.UGA........AGAU..GGA
NZ_ABVR01000041.1/577180-577753                           UUCGGUCUGUUUAAACAUGAUUAACUCAG.UGA........AGAU..GGA
SRS015663_C3090695/880-1452                               UCUCCAAUUUUCAAAUAUGGUUAUCUCGG.UGA........AGA...AGU
scaffold18277_1_MH0042/2293-1745                          UCUUCCCCAUUUAAACAUGAUUACCUCGG.UGU........AGAU..GGA
scaffold5199_6_MH0034/3891-3331                           UCUUCCCCAUUUAAACAUGAUUACCUCGG.UGC........AGAU..GGA
SRS052697_LANL_scaffold_14420/23323-22765                 AGCGGGAUUUACAAACAUGAUUACCCCGG.UGA........AGAU..AGG
SRS014459_C2697063/4703-4145                              GGCGGGAUUUACAAACAUGAUUACCCCGG.UGA........AGAU..AGG
scaffold26453_3_V1.UC-9/2658-2102                         GGCGGGAUUUACAAACAUGAUUACCCCGG.UGC........AGAU..AGG
SRS018817_WUGC_scaffold_23333/1101-1659                   GGCGGGAUUUACAAACAUGAUUACCCCGG.UGC........AGA...UAA
scaffold2983_2_O2.UC-24/19131-18566                       CCGUUUUGCUUAAAACAUGAUUAUCUCGG.UGC........AGAU..AGG
4491407.3_NODE_175/52743-52135                            UAUUUGAAUCAUGCUUAUGAUUAACUCGG.UGA........AUAA..AGU
scaffold26705_2_MH0077/252-860                            UAUUUGAAUCAUGCUUAUGAUUAACUCGG.UGA........AUAA..AGU
SRS015794_C2323159/2405-3013                              UAUUUGAAUCAUGCUUAUGAUUAACUCGG.UGA........AUAA..AGU
scaffold48250_2_MH0028/12405-13004                        UAUCUGAAUCAUGCUUAUUAUUAACUCAG.UGA........AUAA..AGC
scaffold82852_1_MH0016/1372-773                           UAUCUGAAUCAUGCUUAUUAUUAACUCAG.UGA........AUAA..AGC
scaffold74925_4_MH0011/26-625                             UAUCUGAAUCAUGCUUAUUAUUAACUCAG.UGA........AUAA..AGC
SRS024435_LANL_scaffold_24058/308-907                     UAUCUGAAUCAUGCUUAUUAUUAACUCAG.UGA........AUAA..AGC
SRS053335_LANL_scaffold_2919/67866-68465                  UAUCUGAAUCAUGCUUAUUAUUAACUCAG.UGA........AUAA..AGC
UnmappedStool_Broad_scaffold_1116570/61-660               UAUCUGAAUCAUGCUUAUUAUUAACUCAG.UGA........AUAA..AGC
SRS048870_WUGC_scaffold_15782/1140-1739                   UAUUUGAAUCAUGCCUAUUAUUAACUCAG.UGA........AUAA..AGC
SRS014923_WUGC_scaffold_22997/48540-47941                 UAUUUGAAUCAUGUCUAUUAUUAACUCAG.UGA........AUAAA.GCG
scaffold70661_1_V1.UC-15/5531-4945                        UAUUUGAAUCAUGCCUAUUAUUAACUCAG.UGA........ACAA..AGC
scaffold68796_1_MH0066/4369-4904                          UAUUUGAAUAAUCUCUAUGGCCAACUCGA.UGA........ACAA..AGC
scaffold38036_9_MH0035/2854-2319                          UAUUUGAAUAAUCUCUAUGGUCAACUCGA.UGA........ACAA..AGC
scaffold17470_2_V1.UC-9/14938-14396                       UAUUUGAAUCAUCACUGCGGUCAACUCGA.UGA........ACAA..AGC
SRS015782_C3497527/1835-1293                              UAUUUGAAUCAUCACUGCGGUCAACUCGA.UGA........ACAA..AGC
scaffold17470_2_V1.UC-9/15519-14972                       UACUUGAAUCAAGCUUAUGACCAACUCGA.UGA........ACAA..AGU
NLF001_scaffold22069_2/42-577                             UAUCUGAAUCAUGCUUACGACCAACUCGA.UGA........ACAA..AGC
scaffold68796_1_MH0066/3787-4322                          UAUCUGAAUCAUGCUUACGACCAACUCGA.UGA........ACAA..AGC
scaffold38036_9_MH0035/3436-2901                          UAUCUGAAUCAUGCUUACGACCAACUCGA.UGA........ACAA..AGC
scaffold24861_12_MH0083/2927-2379                         AUAUGAAUUAUGCUUUAUGGUCAACUCGG.UUA........AAAA..GGC
SRS016495_LANL_scaffold_3839/2885-3433                    AUAUGAAUUAUGCUUUAUGAUCAACUCGG.UUA........GAAA..AGC
scaffold75155_15_MH0065/224-805                           UUUCAGAAUUAUGUUUGCAAUAACCCCGA.UGA........AA....ACG
SRS016335_WUGC_scaffold_5125/713-1283                     UAUCAGAAUUAUGUUUGCAAUAACCCCGA.UGA........AA....ACG
SRS054590_LANL_scaffold_3137/995-424                      UACUUUAAUUAUAAUUAUGAAUAUCUCAG.UGA........AGAU..GGG
SRS011302_Baylor_scaffold_24210/7301-6687                 UAAUUGAAUUAAAAAUUAAAUUACCUCGG.UUA........UAAA..AGA
scaffold36867_3_MH0067/767-178                            GUUUCUAAUUAUAAUGAUUGAGAACCCAG.UGU........AGA...AGU
SRS045127_C2902448/1722-1144                              GAACAAUGUAUAAACUAUGACCAACUCAG.UGC........AGAGG.GU.
SRS052227_LANL_scaffold_18526/24305-23733                 GAACAAUGUAUAAACUAUGACCAACUCAG.UGC........AGAG..GGU
scaffold50835_2_MH0048/971-312                            UGCUUUAAAAUGCACGCAUUAUAUCCUGG.UGA........AGA...AUA
SRS013949_WUGC_scaffold_41422/20728-21295                 CCUGUCCUCUGA..AUUUAUUGAAAGAUG.UAA........CU....CCA
SRS054569_LANL_scaffold_25184/1261-1825                   UCCUGUCCUCGGAAUAGCGUUGAAAAGUG.UAA........C.....CCU
SRS015436_WUGC_scaffold_12645/188-752                     UCCUGUCCUCGGAAUAGCGUUGAAAAGUG.UAA........CC.....CU
SRS018149_Baylor_scaffold_18181/920-409                   CCCUGUUCCCGGAAUCGCAUUGAAAAGUG.UAA........CC.....CU
SRS017215_Baylor_scaffold_15471/105-617                   CCCUGUUCCCGGAAUCGCAUUGAAAAGUG.UAA........CC.....CU
SRS011306_Baylor_scaffold_82878/1593-2102                 UCCCACCCCCGGAAUUGCGUUGAAAAGUG.UAA........CAA....CU
#=GC SS_cons                                              .....<<<<<<<<<<<<<<<<<::<<<<<....<<-...>>.-..-.<<<
#=GC SS_cons_3                                            ..................................................
#=GC SS_cons_2                                            ..................................................
#=GC SS_cons_1                                            ..................................................

SRS020349_Baylor_scaffold_157/32152-31562                 CU..AUGACA....GGGUU...CACGCC..AUUC.AAUCUAUAAAUCGAC
NZ_GG698830.1/205880-206470                               CU..AUGACA....GGGUU...CACGCC..AUUC.AAUCUAUAAAUCGAC
SRS045127_C2888776/816-229                                CA..UUGACA....AGCCU.AGGUAGGUGCGUAA.CCUUAAAAUC.....
SRS046623_LANL_scaffold_3822/10322-10909                  CA..UUGACA....AGCCU.AGGUAGGUGCGUAA.CCUUAAAAUC.....
SRS057022_C2007347/728-167                                U...GUGACGA....GCCU..AGAUAGG..UACU.UAACCUCUAAUU...
SRS017511_Baylor_scaffold_91127/30172-29612               U...GUGACGA....GCCU..AGAUAGG..UACU.UAACCUCUAAUU...
SRS077736_LANL_scaffold_38253/6991-7569                   U...UUGACAA....GCCU.AGAUAGGUACUUAA.CCUCUAAAUCGAU..
SRS016360_C2635873/577-1167                               CU..UUGACA....AGUCU.AGAUAGGUGUUUAA.CCUUUAAAUAC....
SRS021969_Baylor_scaffold_27/2309-1730                    GA..CUGAUAA...UCCUU...UCCGUAA.AUUG.CCUGUAAGUC.....
NC_014106.1/912624-912044                                 GA..CUGAUAA...UCCUU...UCCGUA..AAUU.ACCUGUAAGUC....
SRS011355_Baylor_scaffold_264/6819-6240                   GA..CUGAUAA...UCCUU...UCCGUA..AAUU.GCCUGUAAGUC....
SRS019600_C33428/80-659                                   GA..CUGAUAA...UCCUU...UCCGUA..AAUU.GCCUGUAAGUC....
SRS048411_C6929172/576-21                                 C...UUAGCAA....GUGG...UGCCUGG.GUUA.UCUUGUUAAGACC..
SRS013836_C4813625/803-1273                               GA..ACACCA....UCUGA...AAUGGA..CGUA.AA.............
NC_007930.1/178805-178262                                 ....GUGACAA.....GCC.GCCUAGCCA.UACGACUCUUAAUAACUACU
NZ_AEBA01000075.1/21605-21062                             ....GUGACAA.....GCC.GCCUAGCCA.UACGACUCUUAAUAACUACU
NZ_ACGT01000039.1/27519-28068                             ....GUGACAA.....GCC.GCCUAGCCA.UACGUCUCUUAAUAACUACU
SRS013705_C3903182/359-916                                G...CUAACAA....CUGU..GCCAGCG..GCGC.UCGGAAGACG.....
SRS042643_WUGC_scaffold_65006/2100-2658                   G...CUAACAA....CUGU..GCCAGCG..GCGC.UCGGAAGACG.....
SRS017808_Baylor_scaffold_59591/1905-1348                 G...CUAACAA....CUGU..GCCAGCG..GCGC.UCGGAAGACG.....
SRS018791_C2311921/1023-1581                              G...CUAACAA....CUGU..GCCAGCG..GCGC.UCGGAAGACGA....
scaffold3727_1_O2.UC-16/15297-15914                       GGG.GAGACA...CCCUAG..G.CUGGA..AUAC.UUCUCAAGGGAC...
scaffold18021_2_O2.UC-1/280-891                           UGUGUCGAC...CACACUG..G.CUGGA..AUAU.AACUCAAGGGAU...
scaffold100513_1_MH0077/3805-3193                         UGUGUCGAC...CACACUG..G.CUGGAA.UAUA.ACCCAAGGGAU....
SRS019219_WUGC_scaffold_71896/28682-28080                 GA..UGACU.....UCGGU..GGCAGGG..CGUU.CCGGAAAGCCA....
SRS012279_Baylor_scaffold_44347/2240-1637                 GA..UGACU.....UCGGU..GGCAGGG..CGUU.CCGGAAAGCCA....
SRS019028_WUGC_scaffold_67919/12248-12851                 GA..UGACC.....UCGGU..GGCAGGG..CGUC.CCGGAGCGCCG....
SRS051941_LANL_scaffold_77347/31475-30871                 GA..UGACC.....UCGGU..GGCAGGG..CGUC.CCGGAACGCCG....
SRS015044_WUGC_scaffold_28277/14883-15485                 GA..UGACU.....UCGGU..GGCAGGG..CGUU.CCGGAAAGCCA....
SRS017120_Baylor_scaffold_80047/695-1299                  GA..UGACU.....UCGGU..GGCAGGG..CGUC.CCGGAACGCCA....
SRS014573_WUGC_scaffold_54713/2595-1991                   GA..UGACC.....UCGGU..GGCAGGG..CGUC.CCGGAACGCCA....
scaffold86124_2_MH0073/1344-722                           GA..ACACCA....UCCCU...CCGAGGA.CCGG.ACGCAUUCCG.....
AECF_contig24411/1831-1250                                G...GUGAUA.....CUUG..UCCGAGA..GCCU.UCUAAGGGCGACCGA
RUMENNODE_4034172_1/20885-21519                           G...GAUGAAAA...CCGU..UCUGAGA..GGCG.UCGGCUUUCGGCAGU
RUMENNODE_3561216_1/643-1189                              UC..UUGCU.....GAUGG...CUGGGGG.CUAA.CCAAGAGA.......
RUMENNODE_1425512_1/14051-14584                           UC..UUGCU.....GAUGG...CUGGGG..CCCA.ACCAAAUAA......
RUMENNODE_4211461_164500/21953-21419                      C...UUGCU......GAUG..GCUGGGG..CCCA.GCCAAGAAA......
RUMENNODE_2951087_1/11479-10933                           UC..UUGCU.....GAUGG...CUGGGGCCCGAC.CAAAAGAGAA.....
RUMENNODE_4303745_1/5728-5189                             UC..UUGCU.....GAUGG...CUGGGA..CCUA.ACCAAAUAAGG....
RUMENNODE_4179527_1/10667-11220                           C...UUGCU......GGUG..GCCGAGG..CCUG.ACCACAAGA......
RUMENNODE_3793489_117000/26220-26750                      C...CUGCU......GGUG..GCCGAGG..CUCA.ACCAUAA........
RUMENNODE_518448_1/80370-80972                            U...UAC........GUCU.UGCAGGGA..UGGC.AUCUUGAUGA.....
RUMENNODE_4194695_1/15233-15819                           A...UUACA......UCUC.UGCAGCGA..AGUU.AGCCAUAAUAAU...
RUMENNODE_3528664_1/17199-16613                           CA..AGACAA....UGGUG...UAAGGG..UAUU.AUCUCGUU.......
SRS017307_C2471714/865-265                                CA..AUGCAA....UGUAG...UAUGGA..UAUU.AUCUUGUU.......
SRS011140_Baylor_scaffold_51811/706-1362                  UU..CUGAAC....AGCCU..GCUGACAA..UCU.CAUCUGCCUUAAGAC
SRS050244_LANL_scaffold_98088/716-1355                    CA..AGACCA....UGGCU...CUGGGA..UAGG.UCUGAAUG.......
SRS017808_C3916623/996-357                                CA..AGACCA....UGGCU...CUGGGA..UAGG.UCUGAAUG.......
SRS016569_C2497420/801-1437                               CA..AGACCA....UGGCU...CUGGGA..UAGG.UCUGAAUG.......
SRS048791_C3240732/145-781                                CA..AGACCA....UGGCU...CUGGGA..UAGG.UCUGAAUG.......
SRS047824_C2497209/3709-4341                              CA..AGACCA....UGGCU...CUGGGA..UAGG.UCUGAAUG.......
SRS019607_C2760723/741-107                                CA..AGACCA....UGGCU...CUGGGA..UAGG.UCUGAAUGAUG....
SRS023926_Baylor_scaffold_26430/2817-3438                 CA..AGACCA....UGGCU...CUGGGA..UGUA.UUUGAACGAUG....
SRS057692_LANL_scaffold_58411/2028-1407                   GA..AGACCA....UCCCU...CUGAGGU.GUAC.UUGAAUGUAU.....
SRS023352_C4660541/810-202                                CA..AGACCA....UGCUA...CUGAGAA.UACC.UUGGAUAAAU.....
SRS045715_LANL_scaffold_114087/1708-1100                  CA..AGACCA....UGCUA...CUGAGAA.UACC.UUGGAUAAAU.....
NZ_ACAP01000082.1/155615-155036                           UU..UGAAC.....AAUGU..GCUAGGGU.AGUA.UGGGAUAAGUCGAU.
SRS017691_Baylor_scaffold_10335/1649-1047                 CUC.UGGCA....GAGGUU...UAGGGGA.CGUG.GCGUGAUUCAG....
SRS017120_C2998649/706-110                                UU..CUGGCA....GAGGU..UUAGGGGA.CGUG.GCGUGAUUCAG....
SRS024318_LANL_scaffold_73341/1005-409                    UU..CUGGCA....GAGGU..UUAGGGGA.CGUG.GCGUGAUUCAG....
SRS058808_LANL_scaffold_72839/8429-9040                   CC..CUGACA....GGGCU..UCACGGA..CUGA.CGUGUGACGGAA...
SRS013705_Baylor_scaffold_103124/1944-1334                CUC.CUGACA...GGGCUU...CACGGA..CUGA.CGUGUGACGGAA...
SRS015893_WUGC_scaffold_41873/3468-4082                   CUC.CUGACA...GGGCUU...CACGGA..CUGA.CGUGUGACGGAA...
SRS016331_C4188784/1111-553                               UA..AGAGCA....UAGUU..GCUGAGGU.UAUA.UCGGAAAAUG.....
SRS011343_C2214558/14-577                                 UA..AGAGCA....UAGUU..GCUGAGGU.UAUA.GCGGAAAAUG.....
SRS055378_C4046145/609-46                                 UA..AGAGCA....UAGUU..GCUGAGGU.UAUA.GCGGAAAAUG.....
SRS015574_WUGC_scaffold_78684/92-656                      UA..AGAGCA....UAGUU..GCUGAGGU.UAUA.GCGGAAAAUG.....
SRS063603_LANL_scaffold_9535/738-174                      UA..AGAGCA....UAGUU..GCUGAGGU.UAUA.GCGGAAAAUG.....
SRS022725_C5831980/846-282                                UA..AGAGCA....UAGUU..GCUGAGGU.UAUA.GCGGAAAAUG.....
SRS013170_C4265260/646-82                                 UA..AGAGCA....UAGUU..GCUGAGGU.UAUA.GCGGAAAAUG.....
SRS018157_Baylor_scaffold_78196/846-282                   UA..AGAGCA....UAGUU..GCUGAGGU.UAUA.GCGGAAAAUG.....
SRS023595_C7127669/679-121                                UA..AGAGCA....UAGUU..GCUGAGGU.UAUA.GCGGAAAAUG.....
SRS018665_C3718615/568-10                                 UA..AGAGCA....UAGUU..GCUGAGGU.UAUA.GCGGAAAAUG.....
SRS019980_C3010282/772-214                                UA..AGAGCA....UAGUU..GCUGAGGU.UAUA.GCGGAAAAUG.....
SRS042984_C3981055/568-10                                 UA..AGAGCA....UAGUU..GCUGAGGU.UAUA.GCGGAAAAUG.....
SRS052604_C1813344/58-616                                 UA..AGAGCA....UAGUU..GCUGAGGU.UAUA.GCGGAAAAUG.....
SRS020226_Baylor_scaffold_31706/1225-667                  UA..AGAGCA....UAGUU..GCUGAGGU.UAUA.GCGGAAAAUG.....
SRS024355_C4246584/680-122                                UA..AGAGCA....UAGUU..GCUGAGGU.UAUA.GCGGAAAAUG.....
SRS019028_WUGC_scaffold_47331/720-162                     UA..AGAGCA....UAGUU..GCUGAGGU.UAUA.GCGGAAAAUG.....
SRS019029_C3255213/45-603                                 UA..AGAGCA....UAGUU..GCUGAGGU.UAUA.GCGGAAAAUG.....
SRS013723_C3449326/29-587                                 UA..AGAGCA....UAGUU..GCUGAGGU.UAUA.GCGGAAAAUG.....
SRS017139_C3775827/777-219                                UA..AGAGCA....UAGUU..GCUGAGGU.UAUA.GCGGAAAAUG.....
SRS022602_Baylor_scaffold_29753/1605-1047                 UA..AGAGCA....UAGUU..GCUGAGGU.UAUA.GCGGAAAAUG.....
SRS011126_Baylor_scaffold_60872/769-211                   UA..AGAGCA....UAGUU..GCUGAGGU.UAUA.GCGGAAAAUG.....
SRS013252_C3603472/54-612                                 UA..AGAGCA....UAGUU..GCUGAGGU.UAUA.GCGGAAAAUG.....
SRS018394_C4018943/104-662                                UA..AGAGCA....UAGUU..GCUGAGGU.UAUA.GCGGAAAAUG.....
SRS052876_LANL_scaffold_43698/854-296                     UA..AGAGCA....UAGUU..GCUGAGGU.UAUA.GCGGAAAAUG.....
SRS049318_LANL_scaffold_12874/709-151                     UA..AGAGCA....UAGUU..GCUGAGGU.UAUA.GCGGAAAAUG.....
NC_013192.1/352356-351792                                 UA..AGAGCA....UAGUU..GCUGAGGU.UAUA.GCGGAAAAUG.....
RUMENNODE_3642367_1/2500-1922                             UC..GGUCA.....GGCUU..GCUUGGA..ACUU.CUGAACAUUU.....
SRS048791_C3266939/1465-893                               U...UAACA......AAUG.UGGCUGGA..CACG.CUGAAUAGUG.....
SRS024441_C3048834/648-75                                 AUU.UAACA....AAUGU...GGCUGGA..CACG.CUGAAUAGUG.....
SRS023926_C2746528/53-631                                 AUU.UAACA....AAUGUG...GCUGGA..CACG.CUGAAUAGUG.....
SRS015209_WUGC_scaffold_35062/16555-17132                 AU..CUAACAA...AUGGG...GCUGGA..CACG.CUGAAUAGUG.....
SRS013836_C4776278/98-622                                 ....GCAA........ACU..GCCUGUA..CUAC.CUCAUG.........
SRS015893_C2342862/61-629                                 U...UGCA.......AGCU..GCCAGCA..GCCC.UCACA..........
SRS047210_C3278037/661-96                                 ....UGCAA........GC.UGCCAGCA..GCCC.U.CGCA.........
SRS015209_WUGC_scaffold_55228/1696-2262                   ....GACA........AGC.UGCCAGCA..GCCC.UCGCA..........
SRS012279_C2760476/802-235                                ....UGCA........AGC.UGCCAGCA..GCCC.UCGCA..........
SRS019587_WUGC_scaffold_10086/1043-1655                   G...GUAAGCA....CUCG..GCUAGGA..AGUU.GUGGUAAUAAAUCCU
NZ_EQ999899.1/15221-14651                                 GA..AUGCCA....UCGCU...CCAUGAA.CUUG.AUGGGAACU......
scaffold150314_3_MH0006/322-940                           GA..AUGCCA....UCGCA...UCGAGA..AAUU.CUCUACCAUUGUUAU
scaffold30863_1_V1.UC-8/678-82                            CA..AUGCCA....UGAGU...CCGAGA..AGCA.CUCUAGUCACAUAUG
RUMENNODE_4169944_96001/22320-21654                       GU..CUAAUCA...ACAGU..GCAAGGA..AUUA.GUUGUGCUCUCAAAA
SRS013164_C2359369/811-244                                ....GUGACA......CCU.UGCUUGGAU.UGCA.UACGUAAUUCU....
SRS047210_C3274265/611-43                                 ....GUGACA......CCU.UGCUUGGA..UUGC.AUACAUAAUUCU...
SRS057539_C2750477/5096-5662                              ....GUGACA......CCU.UGCUUGGA..UUGC.GUACAUAAUUCC...
SRS023926_Baylor_scaffold_35113/393-959                   ....GUGACA......CCU.UGCUUGGA..UUGC.AUACAUAAUUCC...
SRS013705_Baylor_scaffold_80480/656-90                    ....GUGACA......CCU.UGCUUGGA..UUGC.AUACAUAAUUCC...
SRS013879_C2866584/3116-2550                              ....GUGACA......CCU.UGCUUGGA..UUGU.AUACAUAAUUCC...
SRS050669_LANL_scaffold_38895/2003-1433                   ....GUGACA......CCU.UGCUUGGA..UUGU.AUACAUAAUUCC...
SRS016086_WUGC_scaffold_15784/606-37                      ....GUGACA......CCU.UGCUUGGAU.UGU..AUACAUAAUUCC...
SRS016501_LANL_scaffold_13156/9762-10332                  GG..UGACA.....CCUUG...CUUGGA..UUGU.AUACAUAAUUCC...
SRS077736_C1859115/704-134                                GG..UGACA.....CCUUG...CUUGGA..UUGU.AUACAUAAUUCC...
SRS018591_C1278250/640-71                                 GG..UGACA.....CCUUG...CUUGGA..UUGU.AUACAUAAUUCC...
SRS014124_WUGC_scaffold_61924/4419-3850                   ....AUGACA......CCU.UGCUUGGA..UUGU.AUACAUAAUUCC...
SRS042910_WUGC_scaffold_37701/641-72                      ....AUGACA......CCU.UGCUUGGA..UUGU.AUACAUAAUUCC...
SRS016319_C4024285/4810-5379                              ....GUGACA......CCU.UGCUUGGA..UUGU.AUACAUAAUUCC...
SRS042131_WUGC_scaffold_62967/37960-38529                 ....GUGACA......CCU.UGCUUGGA..UUGU.AUACAUAAUUCC...
SRS019974_Baylor_scaffold_11770/11426-10857               ....GUGACA......CCU.UGCUUGGA..UUGU.AUACAUAAUUCC...
SRS014470_WUGC_scaffold_22093/1779-2348                   ....GUGACA......CCU.UGCUUGGA..UUGU.AUACAUAAUUCC...
SRS024015_Baylor_scaffold_53492/2521-3091                 ....GUGACA......CCU.UGCUUGGA..UUGU.AUACAUAAUUCC...
SRS014684_C3295115/640-1209                               ....GUGACA......CCU.UGCUUGGA..UUGU.AUACAUAAUUCC...
SRS019022_C2662736/1206-1775                              ....GUGACA......CCU.UGCUUGGA..UUGU.AUACAUAAUUCC...
SRS019045_WUGC_scaffold_46401/980-1549                    ....GUGACA......CCU.UGCUUGGA..UUGU.AUACAUAAUUCC...
SRS014692_C1521511/4239-3670                              ....GUGACA......CCU.UGCUUGGA..UUGU.AUACAUAAUUCC...
SRS024580_C3049358/93-662                                 ....GUGACA......CCU.UGCUUGGA..UUGU.AUACAUAAUUCC...
SRS013818_C2791490/642-72                                 ....GUGACA......CCU.UGCUUGGA..UUGU.AUACAUAAUUCC...
SRS057791_C3621761/22-591                                 ....GUGACA......CCU.UGCUUGGAU.UGU..AUACAUAAUUCC...
SRS057692_C2750528/765-1334                               ....GUGACA......CCU.UGCUUGGAU.UGCA.U.ACAUAAAUCC...
SRS014573_WUGC_scaffold_1375/1864-2434                    ....GUGACA......CCU.UGCUUGGA..UUGC.AUACAUAAAUCC...
SRS045197_C3544369/99-667                                 ....GUGACA......CCU.UGCUUGGAU..UGC.AUACAUAAUUCC...
SRS016569_Baylor_scaffold_42913/1990-1422                 GG..UGACA.....CCUUG...CUUGGA..UUGC.AUACAUAAUUCC...
SRS024447_LANL_scaffold_59766/2727-3295                   ....GUGACA......CCU.UGCUUGGA..UUGC.AUACAUAAUUCC...
SRS019077_WUGC_scaffold_67596/1122-556                    G...GUGAUA.....CCUU..GCUUGGA..UUAU.GUGCAUAAUUCC...
SRS051930_LANL_scaffold_4198/148-718                      G...GUGAUA.....CCUU..GCUUGGA..UUGU.GUACAUAAUUCC...
SRS043018_C3887608/1048-479                               ....GUGAUA......CCU.UGCUUGGA..UUGU.GUACAUAAUUCC...
SRS047100_WUGC_scaffold_8508/3377-3945                    G...GUGAUA.....CCUC..GCUUGGA..UUGU.GUACAUAAUUCC...
SRS015278_WUGC_scaffold_30388/1477-908                    G...GUGAUA.....CCUC..GCUUGGA..UUGU.GUAUAUAAUUCC...
SRS015985_WUGC_scaffold_34821/1367-798                    G...GUGAUA.....CCUC..GCUUGGA..UUGU.GUAUAUAAUUCC...
SRS013836_C4810657/1055-487                               G...GUGAU.....ACCUC..GCUUGGA..UUGU.GUAUAUAAUUCC...
SRS049318_LANL_scaffold_96246/13677-13111                 G...GUGAUA.....CCUC..GCUUGGA..UUGU.GUGCAUAAAUCC...
SRS045197_C3580523/270-833                                U...UGAC.......ACCU.UGCCAAGGU.UGCA.UGCGUAAAUCU....
RUMENNODE_4187390_1/14704-15256                           ....CAUAACCAA...CCU..GCACGGG..CAUG.ACGGAACUGCCU...
RUMENNODE_3700019_15500/113072-113660                     U...CUAACCA....ACGC.UGCAAGGG..CGCC.UCGGAACAGCUG...
scaffold66455_2_MH0070/140-798                            GG..AUACCA....CCAAU...CUGAGA..AUCU.GUUUAUAAAUAC...
SRS011302_C3360051/292-930                                U...CUAAUCA....ACAU..GUCAGGG..CAUA.AUCAAAAAGACU...
RUMENNODE_1636015_86501/15047-14441                       GU..GAGA......ACCUG...CCAAGA..AUCG.GAGUAAAUUG.....
SRS015644_WUGC_scaffold_48110/2477-1893                   U...UAAUC......AACC.UGCCGACCAUUUUU.CCGUGCUAAAUCGCU
SRS043663_LANL_scaffold_29779/23284-23868                 UU...AAUC......AACC.UGCCGACCA.UUUU.UCCGUGCUAAAUCGC
SRS013879_C2841012/755-171                                U...UAAUC......AACC.UGCCGACCAUUUUU.CCGUGCUAAAUCGCU
SRS058336_LANL_scaffold_59496/76-660                      U...UAAUC......AACC.UGCCGAUCAUUUUU.CCGUGCUAAAUCGCU
SRS024580_C3092319/697-113                                U...UAAUC......AACC.UGCCGACCAUUUUU.CCGUGCUAAAUCGCU
SRS016037_C2051199/1160-1744                              UU..AAUC......AA.CC.UGCCGACCAUUUUU.CCGUGCUAAAUCGCU
SRS018145_C2172187/1038-1622                              UU..AAUC......AA.CC.UGCCGACCAUUUUU.CCGUACUAAAUCGCU
SRS057692_LANL_scaffold_53646/1150-1734                   UU..AAUC......AA.CC.UGCCGACCAUUUUU.CCGUACUAAAUCGCU
RUMENNODE_4188595_59000/9278-8656                         A...AUGCCA.....UUGU..GCUGAGG..CACC.GUAGGGUUAAUCUCG
SRS015217_WUGC_scaffold_30767/34183-33614                 CA..AUUCCA....UGUGG..UCAUGGA..CGUG.UUCAAGG........
scaffold15021_4_MH0026/5772-5233                          CA..AUUCCA....UGUGG..UCAUGGA..CGUG.UUCAAGG........
SRS065504_LANL_scaffold_5259/17514-18052                  CA..AUUCCA....UGUGG..UCAUGGA..CGUG.UUCGAGG........
RUMENNODE_3583223_72501/9778-9192                         A...AGGCUA.....UACG.GUCAUGUG..CUUC.UGUCACUUG......
C8250044_1_MH0006/243-800                                 GGU.UGUCA....ACCCCU...CCGAGA..AUAC.CGGAAGCUGU.....
scaffold3135_3_MH0034/1473-2044                           U...UGUCA......ACCC.CUCCGAGA..AUAC.CGGAAGCUGU.....
scaffold5237_4_O2.UC-12/515-1086                          U...UGUCA......ACCC.CUCCGAGA..AUAC.CGGAAGCUGU.....
scaffold19483_7_MH0083/1-570                              U...UGUC.......ACCCCCUCCGAGA..AUAC.CGGAAGCUGU.....
scaffold24108_2_MH0084/932-366                            U...UGUCA......ACCC.CUCCGAGA..AUAC.CGGAAGCUGU.....
scaffold6428_1_MH0046/14497-15063                         U...UAUCA......ACCC.AUCCGAGA..AUAC.CGGAAGCUGU.....
scaffold9576_2_MH0080/1218-615                            G...CUGUCA.....CCCU..GCUAGGA..CAUU.CUUAGAGU.......
SRS049164_WUGC_scaffold_52853/363-949                     G...CUGUCA.....CCCU..GCUAGGA..CAUU.CUUAGAGC.......
SRS016335_C5119606/587-1                                  G...CUGUCA.....CCCU..GCUAGGA..CAUU.CUUAGAGC.......
SRS047014_C3638647/966-380                                G...CUGUCA.....CCCU..GCUAGGA..CAUU.CUUAGAGC.......
scaffold53537_2_O2.UC-13/735-1357                         UU..GUC.......AGCUU..GCUAGGA..UGCC.UUUAAGUA.......
SRS019219_WUGC_scaffold_42546/1228-649                    U...UGCUC......AACC.UGCUGGGG..UAUC.UGGAAUGAAGCU...
SRS020856_C2648841/3405-3984                              U...UGCUC......AACC.UGCUGGGG..UAUC.UGGAAUGAAGCU...
SRS024580_LANL_scaffold_17452/12973-13551                 U...UGCUC......AACC.UGCUGGGG..UAUC.UGGAAUGAAGCU...
SRS015209_WUGC_scaffold_26406/6291-5713                   U...UGCUC......AACC.UGCUGGGG..UAUC.UGGAAUAAAGCU...
SRS023926_C2822626/3700-4278                              U...UGCUC......AACC.UGCUGGGG..UAUC.UGGAAUAAAGCU...
SRS013879_WUGC_scaffold_24040/12664-13242                 U...UGCUC......AACC.UGCUGGGG..UAUC.UGGAAUGAAGCU...
SRS018591_WUGC_scaffold_44243/12049-12631                 U...UGCUC......AACC.UGCUGGGG..UAUC.UGGAAUGAAGCU...
SRS022719_LANL_scaffold_10198/3184-2602                   U...UGCUC......AACC.UGCUGGGG..UAUC.UGGAAUGAAGCU...
SRS042131_C2242572/720-139                                U...UGCUC......AACC.UGCUGGGG..UAUC.UGGAAUAAAGCU...
SRS057539_LANL_scaffold_36006/785-205                     U...UGCUC......AACC.UGCUGGGG..UAUC.UGGAAUGAAGCU...
SRS045715_LANL_scaffold_32002/38-619                      U...UGCUC......AACC.UGCUGGGG..UAUC.UGGAAUAAAGCU...
SRS024441_LANL_scaffold_54255/1509-928                    U...UGCUC......AACC.UGCUGGGG..UAUC.UGGAAUAAAGCU...
SRS016002_WUGC_scaffold_14618/9695-10276                  U...UGCUC......AACC.UGCUGGGG..UAUC.UGGAAUAAAGCU...
SRS014573_WUGC_scaffold_54857/150-731                     U...UGCUC......AACC.UGCUGGGG..UAUC.UGGAAUAAAGCU...
SRS065278_LANL_scaffold_39797/843-262                     U...UGCUC......AACC.UGCUGGGG..UAUC.UGGAAUGAAGCU...
SRS053854_C2036806/843-262                                U...UGCUC......AACC.UGCUGGGG..UAUC.UGGAAUGAAGCU...
SRS018791_C2315229/3806-4387                              U...UGCUC......AACC.UGCUGGGG..UAUC.UGGAAUGAAGCU...
SRS015057_WUGC_scaffold_22659/735-154                     U...UGCUC......AACC.UGCUGGGG..UAUC.UGGAAUGAAGCU...
SRS015272_C3515487/36-617                                 U...UGCUC......AACC.UGCUGGGG..UAUC.UGGAAUGAAGCU...
SRS015644_WUGC_scaffold_9775/127-708                      U...UGCUC......AACC.UGCUGGGG..UAUC.UGGAAUGAAGCU...
SRS024081_LANL_scaffold_10991/3003-3584                   U...UGCUC......AACC.UGCUGGGG..UAUC.UGGAAUGAAGCU...
SRS049389_C4697213/33-614                                 UU..UACUC.....AACCU..GCUGGGG..UAUC.UGGAAUGAAGCU...
SRS012279_Baylor_scaffold_21116/76-657                    UU..UACUC.....AACCU..GCUGGGG..UAUC.UGGAAUGAAGCU...
SRS018145_C2160412/103-684                                UU..UACUC.....AACCU..GCUGGGG..UAUC.UGGAAUGAAGCU...
SRS023617_Baylor_scaffold_7515/1339-1920                  UU..UACUC.....AACCU..GCUGGGG..UAUC.UGGAAUGAAGCU...
SRS019327_WUGC_scaffold_63779/1818-2399                   UU..UACUC.....AACCU..GCUGGGG..UAUC.UGGAAUGAAGCU...
RUMENNODE_4196937_11501/482-1092                          CA..GCUAC.....UGUUG.UGCUGAGA..CAUC.UACCUAUAAAUAAUA
RUMENNODE_4184059_1/12692-12073                           CU..GAACC.....AGUAA..GCUGAGG..UGCG.AUGGACAUGAAAAGG
C2534616_1_MH0052/681-4                                   CGUUUUCA....GACGGAC..ACUGAGG..CGCG.CUGGUAAGUC.....
scaffold72334_1_MH0025/273-867                            AAU.GCGAU....GUUCAA..GCUGAGA..AUAC.UCGGAUAGGGCU...
RUMENNODE_89257_1/18950-19579                             GAU.GCGAU....GUCCAA..GCUGAGA..CGCGACCGAAAGACGCU...
RUMENNODE_521_1/97531-98123                               AAU.GCGAU....GUUGCG..GCUGAGA..AGCGUCCGAAAAGUGCU...
RUMENNODE_452500_1/9183-8561                              CAU.UCGAU....GUGUAG..GCAGAGA..AACA.CCGAAAAGUGCU...
scaffold26015_1_MH0016/5054-5600                          AAUUUCGCA...GAUUAUG...CUGAGG..UAUA.CUGAAAUGGU.....
SRS020869_C3336608/743-205                                AAUUUCGCA...GAUUAUG...CUGAGG..UAUA.CUGAAAUGGU.....
SRS052697_LANL_scaffold_5619/3465-4003                    AAUUUCGCA...GAUUAUG...CUGAGG..UAUA.CUGAAAUGGU.....
scaffold113137_1_MH0011/445-1010                          AAUUUCGCA...GAUUAUG...CUGAGG..UAUA.CUGAAAUGGU.....
scaffold176864_1_MH0012/1879-1261                         AAUUUCGCA...GAUUAUG...CUGAGA..AGCA.CCGUAAGGUC.....
RUMENNODE_4275383_48000/30244-30831                       CAA.CCAACA...UUGGCG...GUAGGA..AAUU.CUGAAUAGGCU....
SRS014470_WUGC_scaffold_20579/6239-6830                   UGUCGCGCA...GAUACCG...CAGAGA..UAUG.UCGAACGCUA.....
SRS014468_C490219/634-43                                  UGUCGCGCA...GAUACCG...CAGAGA..UAUG.UCGAACGCUA.....
scaffold231484_3_MH0006/741-150                           A...AUAUCA.....UGUG..GCUGAGA..GUCC.UCUCCUAAUCAAGAC
SRS052697_LANL_scaffold_64783/660-67                      A...AUAUCA.....UGUG..GCUGAGA..AUCC.UCACCUAAUCAAGAC
RUMENNODE_3795095_37500/1963-2589                         A...AAGCCA.....UUGU..GCCGAGA..GCCU.AACCGCUCGAAGAGA
SRS024075_LANL_scaffold_10186/34603-34008                 A...AGACCA.....UGUG..GCCGAGA..CAUU.ACCUUCGCUUUCGAG
scaffold43054_5_MH0038/4290-4888                          A...AGAGCA.....UGGU..GCAGAGA..ACAC.UACCCACCUGCGGGU
RUMENNODE_4025205_1/67480-68087                           UG..UAAACUG...CACGU..GCUGAGA..AAUG.CUGAAUAGUC.....
RUMENNODE_4531808_107000/27728-27135                      GU..UAACC.....ACUCU..GCUUGGG..CUAC.CUGAACAACA.....
RUMENNODE_4190175_1/36934-37512                           GU..UGACC.....GCACU..GCUGGGG..ACAC.CUGAAGAGCA.....
RUMENNODE_3681766_1/14606-14031                           G...CUAACCA....CACA..GCUUGGG..AUAC.UUGAAUAACA.....
scaffold61627_13_MH0037/7887-8407                         G...CUGACAA....CUCG...CUCAGA..AAUU.GACAACCGGA.....
scaffold813_2_MH0069/1524-1005                            G...CUGACAA....CUCG...CUCAGA..AAUC.GACAACCGGA.....
SRS049389_C4702091/115-680                                GU..CUAAUCA...ACUUU...CCGAGA..UUAC.UUGAAUUU.......
SRS015893_WUGC_scaffold_3247/17279-16704                  U...UGGUCA.....ACGG.GUCAUGGG..AGCA.GUUAAA.........
SRS018591_WUGC_scaffold_3574/22231-22805                  U...UGGUCA.....ACGG.GUCAUGGG..AGCA.GUUAAA.........
SRS051791_LANL_scaffold_49504/15267-15841                 U...UGGUCA.....ACGG.GUCAUGGG..AGCA.GUUAAA.........
SRS064774_LANL_scaffold_65727/2375-1798                   UU..GGUC......AACGG.GUCAUGGG..AGCA.GUUAAA.........
SRS053603_LANL_scaffold_79975/20426-21003                 U...UGGUCA.....ACGG.GUCAUGGG..AGCA.GUUAAA.........
SRS015762_C3673909/5156-5732                              U...UGGUCA.....ACGG.GUCAUGGG..AGCA.GUUAAACCC......
SRS057205_LANL_scaffold_59521/5228-5804                   U...UGGUCA.....ACGG.GUCAUGGG..AGCA.GUUAAACCC......
SRS024277_LANL_scaffold_64411/2061-2638                   UU..GGUC......AACGG.GUCAUGGG..AGCA.GUUAAACCC......
SRS024081_LANL_scaffold_74234/19211-19789                 UU..GGUC......AACGG.GUCAUGGG..AGCA.GUUAAACCC......
scaffold67528_7_V1.CD-4/1510-938                          U...GUCA.......ACUU..GCAUAGA..AGUG.GUGUAUGUGG.....
SRS023352_LANL_scaffold_34065/5267-5870                   CUU.AAUC.....AA.CUC.UGCUGAGA..GCAA.UUUGAAUGUAG....
SRS022143_C4703151/448-1068                               CUU.AAUC.....AA.CUC.UGCUGAGA..GCAA.UUUGAACGUAG....
SRS048411_C6998311/64-684                                 CUU..AAUC....AA.UUC.UGCUGAGA..GCAA.UUUGAAUGUAG....
Contig7219683.1/376-996                                   CUU..AAUC....AA.UUC.UGCUGAGA..GCAA.UUUGAAUGUAG....
SRS017080_C1219075/2375-1755                              AAUUAAUC....AA.UUCU..GCUGAGA..GCAA.UUUGAAUGUAG....
SRS024637_C2354782/232-852                                AAUUAAUC....AA.UUCU..GCUGAGA..GCAA.UUUGAAUGUAG....
SRS022143_WUGC_scaffold_94646/3535-4215                   U...UUAACCA....GCCU.UGCUGAGAC.CGGU.UUGAAUGUAG.....
SRS042131_WUGC_scaffold_35992/14244-13654                 U...GUAGUUA....GCCU.UGCUGAGA..CCGG.GUUAGAUGUGU....
SRS057791_LANL_scaffold_84723/7277-7882                   UU..UAGUU.....AGCCU.UGCUGAGAA.CGGG.UUAAAUGCAA.....
SRS019327_WUGC_scaffold_19486/4702-4126                   UU..UAGUC.....AGCCU.UGCUGAGAA.CGGU.UUGAAUGCAG.....
SRS022530_LANL_scaffold_45786/5388-4812                   UU..UAGUC.....AGCCU.UGCUGAGAA.CGGU.UUGAAUGCAG.....
SRS051791_LANL_scaffold_2026/23643-23067                  CU..UAGUC.....AGCCU.UGCUGAGAA.CGGU.UUGAAUGCAG.....
SRS018300_Baylor_scaffold_38697/40890-41466               UU..UAGUC.....AGCCU.UGCUGAGAA.CGGU.UUGAAUGCAG.....
SRS015893_C2394367/3425-2841                              UU..UAGUC.....AGCCU.UGCUGAGAA.CGGU.UUGAAUGCAG.....
SRS063193_LANL_scaffold_24737/76085-76680                 UU..UAGUC.....AACCU.UGCUGAGAA.CGGU.UUGAAUGCAA.....
SRS019219_WUGC_scaffold_50705/39657-39073                 UU..UAGUC.....AGCCU.UGCUGAGAA.CGGU.UUGAAUGCAA.....
scaffold39526_2_MH0073/2725-3318                          ....UGUUA.......AGC.UGCAAGGA..GUUA.AGGUAUAUCA.....
SRS019787_C3198872/5880-6451                              U...GUU........AAAC.UGCAAGGA..GUUA.AGGUAUGUUG.....
RUMENNODE_1072_1/2168-1610                                CU..UUAC......AACCU..GCCGAGG..CGCG.AUGGAAUUCUU....
scaffold60841_1_MH0072/628-57                             ....GUGUCAA.....CUU..GCAUGGA..GCGU.GGCUAAACAAGG...
SRS019267_C3628924/3398-2827                              ....GUGUCAA.....CUU..GCAUGGA..GCGU.GGCUAGACAAGG...
scaffold129527_2_MH0012/5886-5315                         ....GUGUCAA.....CUU..GCAUGGA..ACGU.GGCUAAACAAGG...
C3988328_1_V1.UC-8/897-1468                               ....GUGUCAA.....CUU..GCAUGGA..ACGU.GGCUAAACAAGG...
SRS011586_WUGC_scaffold_26737/621-1184                    A...AUAUCA.....UGUA..UCAUGGA..GUUA.UUCAGAAG.......
scaffold45975_3_O2.UC-11/1049-1643                        UG..CAAUAU....CAUGU.GGCUGGGA..AUUA.UCCAAUA........
SRS014613_WUGC_scaffold_32270/5897-5291                   U...UUUGUC.....ACUG.UGCUGAGA..AUGC.GUGAAUAUCG.....
scaffold72026_3_V1.CD-9/19-627                            ....CUAACCA.....CCG.UGCUGAGA..AUAU.GCGUAUAUCG.....
scaffold4962_2_MH0076/107-701                             U...UUAGUC.....ACCG.UGCUGAGA..GUAC.AUGGAUAUCG.....
scaffold71867_1_MH0007/610-9                              U...UUAAUC.....ACCG.UGCUGAGA..GCAU.GUGAAUGUCG.....
scaffold90672_3_MH0014/329-932                            U...UUAAUC.....ACCG.UGCUGAGA..GCAU.GUGGAUGUCG.....
SRS011134_C5192268/7832-7229                              U...UUAAUC.....ACCG.UGCUGAGA..GCAU.GUGGAUGUCG.....
scaffold1959_1_V1.CD-12/41915-41301                       G...CUAGUCC....CUGU..GCUGAGA..GCAU.GUGUAUAACG.....
SRS019267_WUGC_scaffold_8497/20850-20236                  G...CUAGUCC....CUGU..GCUGAGA..GCAU.GUGUAUAACG.....
SRS013951_C2768475/150-732                                U...UAGUC......ACCA.UGCCGAGA..UUAU.AUGAAUGUUG.....
C3404650_1_O2.UC-13/1141-1726                             U...UAGUC......ACCA.UGCCGAGA..UUAU.AUGAACGUUG.....
SRS011271_C3194327/3122-2550                              G...CCAGUCA....CCGU..GCCGAGA..UUGU.ACGUACAGCG.....
SRS023176_Baylor_scaffold_14092/2694-3289                 ....CUUGUCA.....CCA.UGCUGAGA..AUAU.AUGAAUAGUG.....
NZ_AAYG02000001.1/51765-52363                             ....CUUGUCA.....CCA.UGCUGAGA..AUAU.AUGAAUAGUG.....
SRS020328_C3170963/2903-3550                              G...AUGUUA.....CCGU..GCUAAGA..GUUC.UCGUAGAAUG.....
scaffold38246_21_MH0056/2134-2690                         CGG.AUACCG...CCGCUU...CCGGGG..UGCA.GGCGAACG.......
SRS019161_C2590763/1281-717                               AU..UUUUCA....GUCUA..GCUGAGA..UGCA.GGGUUAUAUG.....
SRS013158_C643258/1-562                                   GUU.UUUC.....AGCCUU..GCCGAGA..UGUG.CAGUAACG.......
SRS016954_C2864697/4886-5463                              AUU.UUUC.....AGUCAU..GCCGAGA..UGCA.AUGGUGACG......
SRS019267_C3633988/16955-16373                            AU..UUUUCA....GUCAU..GCCGAGA..UGCA.AUGGUGACG......
SRS053398_C2349251/18105-17525                            AU..UUUUCA....GUCAU..GCCGAGA..UGCA.AUGGUGACG......
SRS018817_C2134990/3321-3908                              AUU.UUUC.....AGUCAU..GCCGAGA..UGCA.AUGGUGACG......
SRS015578_WUGC_scaffold_3950/5179-4592                    AUU.UUUC.....AGUCAU..GCCGAGA..UGCA.AUGGUAACG......
SRS017247_LANL_scaffold_10233/24440-23870                 AUU.UUUC.....AGUCAU..GCCGAGA..UGCA.AUGGUAACG......
SRS017521_C2794073/241-812                                AUU.UUUC.....AGUCAU..GCCGAGA..UGCA.AUGGUGACG......
SRS014459_C2588900/723-137                                UU..UUUC......AGUCU.UGCUGAGA..UGCA.AUGGUAACG......
SRS015065_WUGC_scaffold_26384/6733-7319                   UU..UUUC......AGUCU.UGCUGAGA..UGCA.AUGGUAACG......
scaffold83316_1_V1.UC-10/936-344                          UU..UUUC......AGUCC.UGCUGAGA..UGCG.AUGGUAAUG......
SRS049900_LANL_scaffold_14509/20046-19454                 UU..UUUC......AGUCC.UGCUGAGA..UGCG.AUGGUAAUG......
SRS045713_C3193720/982-392                                UU..UUUC......AGUCC.UGCUGAGA..UGCA.UUGGUGAUG......
scaffold6619_2_V1.CD-1/2928-2338                          UU..UUUC......AGUCC.UGCUGAGA..UGCA.UUGGUGAUG......
NZ_ABVR01000041.1/577180-577753                           UU..UUUC......AGUCC.UGCUGAGA..UGCA.UUGGUGAUG......
SRS015663_C3090695/880-1452                               GUU.UUUC.....AGCACU..GCCGAGG..GACA.UGGAAGUG.......
scaffold18277_1_MH0042/2293-1745                          CU..UUUC......AAUCCCUGCCGAGA..CACA.UGGUAAUG.......
scaffold5199_6_MH0034/3891-3331                           UU..UUUC......AAUCC.UGCCGAGA..CGCA.UGGUAAUG.......
SRS052697_LANL_scaffold_14420/23323-22765                 CU..UUUC......AACCU.UGCCGGGA..UACA.CUGAAUUG.......
SRS014459_C2697063/4703-4145                              CU..UUUC......AACCU.UGCCGGGA..UACA.CUGAAUUG.......
scaffold26453_3_V1.UC-9/2658-2102                         CU..UUUC......AACCU.UGCCGGGA..UACA.CUGAAUUG.......
SRS018817_WUGC_scaffold_23333/1101-1659                   GCU.UUUCA....ACCUUG...CCGGGA..UACA.CUGAAUUG.......
scaffold2983_2_O2.UC-24/19131-18566                       UU..UUUC......AGCCU.UGCCGAGA..CACG.CGAGAAAACG.....
4491407.3_NODE_175/52743-52135                            GU..GUCA......GCACU...CCGAGA..CGCA.CAGUAGUUCC.....
scaffold26705_2_MH0077/252-860                            GU..GUCA......GCACU...CCGAGA..CGCA.CAGUAGUUCC.....
SRS015794_C2323159/2405-3013                              GU..GUCA......GCACU...CCGAGA..CGCA.CAGUAGUUCC.....
scaffold48250_2_MH0028/12405-13004                        GU..GUCA......GCGCU...CUGAGA..CGCA.CAGUAAUUUC.....
scaffold82852_1_MH0016/1372-773                           GU..GUCA......GCGCU...CUGAGA..CGCA.CAGUAAUUUC.....
scaffold74925_4_MH0011/26-625                             GU..GUCA......GCGCU...CUGAGA..CGCA.CAGUAAUUUC.....
SRS024435_LANL_scaffold_24058/308-907                     GU..GUCA......GCGCU...CUGAGA..CGCA.CAGUAAUUUC.....
SRS053335_LANL_scaffold_2919/67866-68465                  GU..GUCA......GCGCU...CUGAGA..CGCA.CAGUAAUUUC.....
UnmappedStool_Broad_scaffold_1116570/61-660               GU..GUCA......GCGCU...CUGAGA..CGCA.CAGUAAUUUC.....
SRS048870_WUGC_scaffold_15782/1140-1739                   G...UGUCAA.....CGCU...CUGAGA..UGCA.CAGUAGUUUC.....
SRS014923_WUGC_scaffold_22997/48540-47941                 U...GUCA.......ACGC..UCUGAGA..UGCA.CAGUAGUUUC.....
scaffold70661_1_V1.UC-15/5531-4945                        A...UGUUAC.....UGCU...CUGAGA..CGCA.CAGUAAUUUC.....
scaffold68796_1_MH0066/4369-4904                          AU..GCCA......GUGCU...UCGAGG..CGCA.UGGUACCUCU.....
scaffold38036_9_MH0035/2854-2319                          AU..GCCA......GUGCU...UCGAGG..CGCA.UGGUACCUCU.....
scaffold17470_2_V1.UC-9/14938-14396                       AC..GCCA......GUGCU...UCGAGG..UGCA.CGGUACUUUC.....
SRS015782_C3497527/1835-1293                              AC..GCCA......GUGCU...UCGAGG..UGCA.CGGUACUUUC.....
scaffold17470_2_V1.UC-9/15519-14972                       AC..GCCA......GUGCU...UCGAGG..CGUA.UGGUAUUUUC.....
NLF001_scaffold22069_2/42-577                             AU..GCCA......GUGCU...UCGAGG..UGCA.UGGAAUAUUC.....
scaffold68796_1_MH0066/3787-4322                          AU..GCCA......GUGCU...UCGAGG..UGCA.UGGAAUAUUC.....
scaffold38036_9_MH0035/3436-2901                          AU..GCCA......GUGCU...UCGAGG..UGCA.UGGAAUAUUC.....
scaffold24861_12_MH0083/2927-2379                         GG..CUCCA.....CCGCU...CCGAGG..CACA.GGGUAGUACUC....
SRS016495_LANL_scaffold_3839/2885-3433                    GG..CUCCA.....CCGCU...CCGAGG..CACA.GGGUAGUACUC....
scaffold75155_15_MH0065/224-805                           GU..UGUCA.....ACCUU...UCGGGA..CAUG.ACUAUAA........
SRS016335_WUGC_scaffold_5125/713-1283                     GU..UGUCA.....ACCUU...UCGGGA..CACG.AUUAUAA........
SRS054590_LANL_scaffold_3137/995-424                      U...UGAU.......ACUC.UGCUGAGA..CAGU.UUGUACAUAG.....
SRS011302_Baylor_scaffold_24210/7301-6687                 GU..UGAUA.....ACUCU...CCGAGA..CACU.UCGUAUAAUG.....
scaffold36867_3_MH0067/767-178                            A...ACACCA.....UACU..GCUGGGA..ACAU.UACCUAUCAAAGC..
SRS045127_C2902448/1722-1144                              ....ACAC.........AC.UGCUGAGA..UGGG.CGAUUA.........
SRS052227_LANL_scaffold_18526/24305-23733                 ....ACAC.........AC.UGCUGAGA..UGGG.CGAUUA.........
scaffold50835_2_MH0048/971-312                            G...CUAAUCA....CUAU..GCCAGGA..CAAUAUCUCAAUGC......
SRS013949_WUGC_scaffold_41422/20728-21295                 CU..UUGACAA...GGUGG...CAUCUAU.AUUA.ACUCAGUUAGUCUCU
SRS054569_LANL_scaffold_25184/1261-1825                   CC..UGACU.....GGAGG...CACUUACUUUAA.CUCAUUAAAUCC...
SRS015436_WUGC_scaffold_12645/188-752                     CC..UGACU.....GGAG...GCACUUACUUUAA.CUCAUUAAAUCC...
SRS018149_Baylor_scaffold_18181/920-409                   CC..UGACU.....GGAG...GCACUUACUUUAA.CUCAUUAAAUCC...
SRS017215_Baylor_scaffold_15471/105-617                   CC..UGACU.....GGAG...GCACUUACUUUAA.CUCAUUAAAUCC...
SRS011306_Baylor_scaffold_82878/1593-2102                 CC..UGACU.....GGAG...GCACUUAU.CCUG.ACUUGUUAAAUC...
#=GC SS_cons                                              <<<<_____...>>>>>>>...>>>>>...((((.((---..........
#=GC SS_cons_3                                            ..................................................
#=GC SS_cons_2                                            ..................................................
#=GC SS_cons_1                                            ..................................................

SRS020349_Baylor_scaffold_157/32152-31562                 ...........AG...CGAC....G..UU.CU..GCCG...........G
NZ_GG698830.1/205880-206470                               ............AG..CGAC....G..UU.CU..GCCG...........G
SRS045127_C2888776/816-229                                ............CG.UGAAG....C...................CGUCCG
SRS046623_LANL_scaffold_3822/10322-10909                  ............CG.UGAAG....C...................CGUCCG
SRS057022_C2007347/728-167                                ...........CGA..UAAG....C..CGUCAGUGUCC............
SRS017511_Baylor_scaffold_91127/30172-29612               ...........CGA..UAAG....C..CGUCAGUGUUC............
SRS077736_LANL_scaffold_38253/6991-7569                   ...............AAGCC....G.UCA.GU..GUCC............
SRS016360_C2635873/577-1167                               ...........CGA..UAAG....C..CGUCCGUGUCC............
SRS021969_Baylor_scaffold_27/2309-1730                    ...........AGA..UAAG....G..CGAACAGCAAG............
NC_014106.1/912624-912044                                 ...........AGA..UAAG....G..CGAACAGCAAG............
SRS011355_Baylor_scaffold_264/6819-6240                   ...........AGA..UAAG....G..CGAACAGCAAG............
SRS019600_C33428/80-659                                   ...........AGA..UAAG....G..CGAACAGCAAG............
SRS048411_C6929172/576-21                                 ...........UGC..AAUU....G..UGGUA..UAGG............
SRS013836_C4813625/803-1273                               ...........CGUGCUGAA....C..AAAAU..AACG............
NC_007930.1/178805-178262                                 ...........AU...GACG....A..AA.UA..UACG............
NZ_AEBA01000075.1/21605-21062                             ...........AU...GACG....A..AA.UA..UACG............
NZ_ACGT01000039.1/27519-28068                             ...........AU...GACG....A..AA.UA..UACG............
SRS013705_C3903182/359-916                                .............A..UGAG....CUGAACCG..CAAG............
SRS042643_WUGC_scaffold_65006/2100-2658                   .............A..UGAG....CUGAACCG..CAAG............
SRS017808_Baylor_scaffold_59591/1905-1348                 .............A..UGAG....CUGAACUG..CAAG............
SRS018791_C2311921/1023-1581                              ................UGAG....C..UGAACCACAAG............
scaffold3727_1_O2.UC-16/15297-15914                       ...........AGA.....GU...U..CCGUU..AGCA............
scaffold18021_2_O2.UC-1/280-891                           ...........AGA..AUUC....C..GA.UC..AGCA............
scaffold100513_1_MH0077/3805-3193                         ...........AGA...GUUC...C..AA.UU..AGCA............
SRS019219_WUGC_scaffold_71896/28682-28080                 ...........CGG..UACA....U..CU.UCAGGACA............
SRS012279_Baylor_scaffold_44347/2240-1637                 ...........CGG..UACA....U..CU.UCAGGACA............
SRS019028_WUGC_scaffold_67919/12248-12851                 ...........CGG..UACA....U..CU.UCAGAACA............
SRS051941_LANL_scaffold_77347/31475-30871                 ...........CGG..UACA....U..CU.UC..AGGA...........C
SRS015044_WUGC_scaffold_28277/14883-15485                 ...........CGG..UACA....U..CU.UCAGGACA............
SRS017120_Baylor_scaffold_80047/695-1299                  ...........CGG..UACA....U..CU.UC..AGGA...........C
SRS014573_WUGC_scaffold_54713/2595-1991                   ...........CGG..UACA....U..CU.UCAGGACA............
scaffold86124_2_MH0073/1344-722                           ...........UGG..UCUG....U..C..CG..UGCG............
AECF_contig24411/1831-1250                                AAGUCCUAA..AGU..AGCUA...A.CAAGAGUUGAGG...........U
RUMENNODE_4034172_1/20885-21519                           GGAAGCUGC..CGG..AACG....U..CC.GCAUUGGGGAAAAGCGCCGG
RUMENNODE_3561216_1/643-1189                              ................GGUA....A..AG.GU..GUGG............
RUMENNODE_1425512_1/14051-14584                           ................GGUG....A..UU.AU..AUGG............
RUMENNODE_4211461_164500/21953-21419                      ................GGCG....A..CA.AU..GUGG............
RUMENNODE_2951087_1/11479-10933                           ................UAAA....C..C..AC..AUGG............
RUMENNODE_4303745_1/5728-5189                             .................AAA....A..GA.AU..GUGG............
RUMENNODE_4179527_1/10667-11220                           ................GUCU....U..CU.AU..AUGG............
RUMENNODE_3793489_117000/26220-26750                      ...........GA...AUUA....U..UA.AU..GUGG............
RUMENNODE_518448_1/80370-80972                            ...........AAU..AGCAA...U..AA.G..GCUGG............
RUMENNODE_4194695_1/15233-15819                           ............GC..GAUA....A..AG.CC..AUGG............
RUMENNODE_3528664_1/17199-16613                           ...........CCU..UUUA....C..UG.UU..GAGA............
SRS017307_C2471714/865-265                                ...........CUU..AUUA....G..UU.AC..AAGU............
SRS011140_Baylor_scaffold_51811/706-1362                  ........UCUCAU..UUCU..UGA..AAACA..UCGG............
SRS050244_LANL_scaffold_98088/716-1355                    ...........AUG..UGGC....U.CAGCUU..GAAG............
SRS017808_C3916623/996-357                                ...........AUG..UGGC....U.CAGCUU..GAAG............
SRS016569_C2497420/801-1437                               ...........AUG..UGGC....U.CAGCUU..GAAG............
SRS048791_C3240732/145-781                                ...........AUG..UGGC....U.CAGCUU..GAAG............
SRS047824_C2497209/3709-4341                              ...........AUG..UGGC....U.CAGCUU..GAAG............
SRS019607_C2760723/741-107                                ............UG..GCUCA......GC.UU..AAAG............
SRS023926_Baylor_scaffold_26430/2817-3438                 ...........CGA....GA....C.AGGCUU..GAAG............
SRS057692_LANL_scaffold_58411/2028-1407                   ...........CGG..AACA....A..CG.UU..GACU............
SRS023352_C4660541/810-202                                ...........CAG..AACA....C..UG.UA..GAGA............
SRS045715_LANL_scaffold_114087/1708-1100                  ...........CAG..AACA....C..UG.UA..GAGA............
NZ_ACAP01000082.1/155615-155036                           ...........AAC..UAAA....A..UG.AA..UUGG............
SRS017691_Baylor_scaffold_10335/1649-1047                 ...........AGC..UGCC....U..CA.CA..UCCU............
SRS017120_C2998649/706-110                                ...........AGC..UGUC....A...G.CAAUUCCC............
SRS024318_LANL_scaffold_73341/1005-409                    ...........AGC..UGUC....A...G.CAAUUCCC............
SRS058808_LANL_scaffold_72839/8429-9040                   ...........CGC..CACG....G..AU.AU..GACC............
SRS013705_Baylor_scaffold_103124/1944-1334                ...........CGC..CACU....G..AU.AU..GUCU............
SRS015893_WUGC_scaffold_41873/3468-4082                   ...........CGC..CACC....U..AG.AC..AGCU............
SRS016331_C4188784/1111-553                               ...........AGU..UGAA....U..U..AU..UCGG............
SRS011343_C2214558/14-577                                 ...........AGU..UGAA....U..U..AU..UCGG............
SRS055378_C4046145/609-46                                 ...........AGU..UGAA....U..U..AU..UCGG............
SRS015574_WUGC_scaffold_78684/92-656                      ...........AGU..UGAA....U..U..AU..UCGG............
SRS063603_LANL_scaffold_9535/738-174                      ...........AGU..UGAA....U..U..AU..UCGG............
SRS022725_C5831980/846-282                                ...........AGU..UAAA....U..U..AU..UCGG............
SRS013170_C4265260/646-82                                 ...........AGU..UAAA....U..U..AU..UCGG............
SRS018157_Baylor_scaffold_78196/846-282                   ...........AGU..UAAA....U..U..AU..UCGG............
SRS023595_C7127669/679-121                                ...........AGU..UGAA....U..U..AU..UCGG............
SRS018665_C3718615/568-10                                 ...........AGU..UGAA....U..U..AU..UCGG............
SRS019980_C3010282/772-214                                ...........AGU..UGAA....U..U..AU..UCGG............
SRS042984_C3981055/568-10                                 ...........AGU..UGAA....U..U..AU..UCGG............
SRS052604_C1813344/58-616                                 ...........AGU..UGAA....U..U..AU..UCGG............
SRS020226_Baylor_scaffold_31706/1225-667                  ...........AGU..UGAA....U..U..AU..UCGG............
SRS024355_C4246584/680-122                                ...........AGU..UGAA....U..U..AU..UCGG............
SRS019028_WUGC_scaffold_47331/720-162                     ...........AGU..UGAA....U..U..AU..UCGG............
SRS019029_C3255213/45-603                                 ...........AGU..UGAA....U..U..AU..UCGG............
SRS013723_C3449326/29-587                                 ...........AGU..UGAA....U..U..AU..UCGG............
SRS017139_C3775827/777-219                                ...........AGU..UGAA....U..U..AU..UCGG............
SRS022602_Baylor_scaffold_29753/1605-1047                 ...........AGU..UGAA....U..U..AU..UCGG............
SRS011126_Baylor_scaffold_60872/769-211                   ...........AGU..UAAA....U..U..AU..UCGG............
SRS013252_C3603472/54-612                                 ...........AGU..UAAA....U..U..AU..UCGG............
SRS018394_C4018943/104-662                                ...........AGU..UAAA....U..U..AU..UCGG............
SRS052876_LANL_scaffold_43698/854-296                     ...........AGU..UAAA....U..U..AU..UCGG............
SRS049318_LANL_scaffold_12874/709-151                     ...........AGU..UGAA....U..U..AU..UCGG............
NC_013192.1/352356-351792                                 ...........AGU..UGAA....U..U..AU..UCGG............
RUMENNODE_3642367_1/2500-1922                             ...........AGA..UUGA....U..UU.AU..GAGU............
SRS048791_C3266939/1465-893                               ...........GCA..CACG....U..UU.UA..UAGG............
SRS024441_C3048834/648-75                                 ...........GCA..CACG....U..UU.UA..GAGG............
SRS023926_C2746528/53-631                                 ...........GCA..CACG....U..UU.UA..UAGG............
SRS015209_WUGC_scaffold_35062/16555-17132                 ...........GCA..CACG....U..UU.CG..AAGG............
SRS013836_C4776278/98-622                                 ...........CUA..ACGA....G..AG.UA..GACG............
SRS015893_C2342862/61-629                                 ...........CGG..ACAG....G..AA.AA..CAAG............
SRS047210_C3278037/661-96                                 ...........CGG..ACAGA...G..AA..G..CAAG............
SRS015209_WUGC_scaffold_55228/1696-2262                   ...........CGG..ACAGA...G..AA..G..CAAG............
SRS012279_C2760476/802-235                                ...........CGG..ACAGA...G..AA..G..CAAG............
SRS019587_WUGC_scaffold_10086/1043-1655                   ...........GUU..AACU....U..AU.GC..UUAG............
NZ_EQ999899.1/15221-14651                                 ...........CAU..AGAC....A..AU.UU..AUGG............
scaffold150314_3_MH0006/322-940                           GGGAAGCAG..AGU..AAAG....A..GA.AC..GAAG............
scaffold30863_1_V1.UC-8/678-82                            ACAAAUUAG..AGA..AGUG....C..AU.U..UGACG............
RUMENNODE_4169944_96001/22320-21654                       GGAGUUAUGUGAAG..GAAA....G..AU.UA..AAUG............
SRS013164_C2359369/811-244                                ...........CGU..UACG....C..UUCUU..GUGA............
SRS047210_C3274265/611-43                                 ...........CGU..UACAC...U..UU.UU..GUGA............
SRS057539_C2750477/5096-5662                              ...........CGU..UACAC...U..UC.CC..GUGA............
SRS023926_Baylor_scaffold_35113/393-959                   ...........CGU..UGCAC...U..UU.U..UGUGA............
SRS013705_Baylor_scaffold_80480/656-90                    ...........CGU..UGCAC...U..UU.U..UGUGA............
SRS013879_C2866584/3116-2550                              ...........CGU..UACGC...U..UC.CC..GUGA............
SRS050669_LANL_scaffold_38895/2003-1433                   ...........CGU..UACG....C.UCU.CC..GUGA............
SRS016086_WUGC_scaffold_15784/606-37                      ...........CGU..UACGC...U..CU.CC..GUGA............
SRS016501_LANL_scaffold_13156/9762-10332                  ...........UGU..UACG....C.UCU.CC..GUGA............
SRS077736_C1859115/704-134                                ...........UGU..UACG....C.UCU.CC..GUGA............
SRS018591_C1278250/640-71                                 ...........CGU..UACG....C.UCU.CC..GUGA............
SRS014124_WUGC_scaffold_61924/4419-3850                   ...........CGU..UACG....C..UUCCC..GUGA............
SRS042910_WUGC_scaffold_37701/641-72                      ...........CGU..UACG....C..UUCCC..GUGA............
SRS016319_C4024285/4810-5379                              ...........CGU..UACG....C..UUCCC..GUGA............
SRS042131_WUGC_scaffold_62967/37960-38529                 ...........CGU..UACG....C..UUCCC..GUGA............
SRS019974_Baylor_scaffold_11770/11426-10857               ...........CGU..UACA....C.UCU.CC..GUGA............
SRS014470_WUGC_scaffold_22093/1779-2348                   ...........CGU..UACG....C.UCU.CC..GUGA............
SRS024015_Baylor_scaffold_53492/2521-3091                 ...........CGU..UACG....C.UCU.CC..GUGA............
SRS014684_C3295115/640-1209                               ...........CGU..UACG....C.UCU.CC..GUGA............
SRS019022_C2662736/1206-1775                              ...........CGU..UACG....C.UCU.CC..GUGA............
SRS019045_WUGC_scaffold_46401/980-1549                    ...........CGU..UACG....C.UCU.CC..GUGA............
SRS014692_C1521511/4239-3670                              ...........CGU..UACG....C.UCU.CC..GUGA............
SRS024580_C3049358/93-662                                 ...........CGU..UACG....C.UCU.CC..GUGA............
SRS013818_C2791490/642-72                                 ...........CGU..UACG....C.UCU.CC..GUGA............
SRS057791_C3621761/22-591                                 ...........CGU..UACGC...U..CU.CC..GUGA............
SRS057692_C2750528/765-1334                               ...........CGU..UACGC...U..CU.CC..GUGA............
SRS014573_WUGC_scaffold_1375/1864-2434                    ...........CGU..UACGC...U..UC.CC..GUGA............
SRS045197_C3544369/99-667                                 ...........CGU..UACGC...U..UU.UU..GUGA............
SRS016569_Baylor_scaffold_42913/1990-1422                 ...........CGU..UACGC...U..UU.UU..GUGA............
SRS024447_LANL_scaffold_59766/2727-3295                   ...........CGU..UACGC...U..UU.UU..GUGA............
SRS019077_WUGC_scaffold_67596/1122-556                    ...........CGU..UGCGC...U..UG.U..UGUGA............
SRS051930_LANL_scaffold_4198/148-718                      ...........CGU..UACGC...U..UU.UU..GUGA............
SRS043018_C3887608/1048-479                               ...........CGU..UGCGC...U..UG.U..UGUGA............
SRS047100_WUGC_scaffold_8508/3377-3945                    ...........CGU..UGCGC......UU.GU.UGUGA............
SRS015278_WUGC_scaffold_30388/1477-908                    ...........CGU..UGCGC...U..UG.UU..GUGA............
SRS015985_WUGC_scaffold_34821/1367-798                    ...........CGU..UGCGC...U..UG.UU..GUGA............
SRS013836_C4810657/1055-487                               ...........CGU..UGCGC......UU.GU.UGUGA............
SRS049318_LANL_scaffold_96246/13677-13111                 ...........CGU..UACGC...U..UG.U..UGUGA............
SRS045197_C3580523/270-833                                ...........CGU..CUUGU...U..UG.AU..AUGG............
RUMENNODE_4187390_1/14704-15256                           ...........AGU..UGUC....G..CA..U..CAAG............
RUMENNODE_3700019_15500/113072-113660                     ...........AGG...AGU....C..GU...CAGAAG............
scaffold66455_2_MH0070/140-798                            ...........AGU..GGAU....U..AU.UUAUAGAG............
SRS011302_C3360051/292-930                                ...........CAU..CUUA....G..UA.UU..AAAC............
RUMENNODE_1636015_86501/15047-14441                       ...........UCC..GACU....C..UU.UA..UAAG............
SRS015644_WUGC_scaffold_48110/2477-1893                   ...........CGU..UGUA....A..CC.UU..UUGG............
SRS043663_LANL_scaffold_29779/23284-23868                 U..........CGU..UGUA....A..CC.UU..UUGG............
SRS013879_C2841012/755-171                                ...........CGU..UGUA....A..CC.UU..UUGG............
SRS058336_LANL_scaffold_59496/76-660                      ...........CGU..UGUA....A..CC.UU..UUGG............
SRS024580_C3092319/697-113                                ...........CGU..UGUA....A..CC.UU..UUGG............
SRS016037_C2051199/1160-1744                              ...........CGU..UGUA....A..CC.UU..UUGG............
SRS018145_C2172187/1038-1622                              ...........CGU..UGUA....A..CC.UU..UUGG............
SRS057692_LANL_scaffold_53646/1150-1734                   ...........CGU..UGUA....A..CC.UU..UUGG............
RUMENNODE_4188595_59000/9278-8656                         UAAAGCGG...CUA..AGCA....A..CU.CC..UUGG............
SRS015217_WUGC_scaffold_30767/34183-33614                 ...........AGU..UCCA.......CU.AU..GGAG............
scaffold15021_4_MH0026/5772-5233                          ...........AGU..UCCA....C...U.AU..GGAG............
SRS065504_LANL_scaffold_5259/17514-18052                  ...........AGU..UCCA....C...U.AU..GGAG............
RUMENNODE_3583223_72501/9778-9192                         ...........AGU..CGGAU...A.CAGGCU.UGUGG............
C8250044_1_MH0006/243-800                                 ...........GAC..CAGG....C..UG.CC.UGCGG............
scaffold3135_3_MH0034/1473-2044                           ...........GAC..CAGG....C..UG.CC.UGCGG............
scaffold5237_4_O2.UC-12/515-1086                          ...........GAC..CAGG....C..UG.CC.UGCGG............
scaffold19483_7_MH0083/1-570                              ...........GAC..CAGG....C..UG.CC.UGCGG............
scaffold24108_2_MH0084/932-366                            ...........GAC..CAGG....C..UG.CC.UGCGG............
scaffold6428_1_MH0046/14497-15063                         ...........GAC..CAGG....C..UG.CC.UGCGG............
scaffold9576_2_MH0080/1218-615                            ...........AGU..CUGU....A..UU.AA..GAAG............
SRS049164_WUGC_scaffold_52853/363-949                     ...........AGU..CUGU....A..UU.AA..GAAG............
SRS016335_C5119606/587-1                                  ...........AGU..CUGU....A..UU.AA..GAAG............
SRS047014_C3638647/966-380                                ...........AGU..CUGU....A..UU.AA..GAAG............
scaffold53537_2_O2.UC-13/735-1357                         ...........AGU..CUAU....U..AU.AA..UAAG............
SRS019219_WUGC_scaffold_42546/1228-649                    ...........CGG..GGCU....A..AG.AG..GAAG............
SRS020856_C2648841/3405-3984                              ...........CGG..GGCU....A..AG.AG..GAAG............
SRS024580_LANL_scaffold_17452/12973-13551                 ...........CGG..GGCU....A..AG.AG..AAAG............
SRS015209_WUGC_scaffold_26406/6291-5713                   ...........CGG..GGCU....A..AG.AG..AAAG............
SRS023926_C2822626/3700-4278                              ...........CGG..GGCU....A..AG.AG..AAAG............
SRS013879_WUGC_scaffold_24040/12664-13242                 ...........CGG..GGCU....A..AG.AG..AAAG............
SRS018591_WUGC_scaffold_44243/12049-12631                 ...........CGG..GGCU....A..AG.AG..AAAG............
SRS022719_LANL_scaffold_10198/3184-2602                   ...........CGG..GGCU....A..AG.AG..AAAG............
SRS042131_C2242572/720-139                                ...........CGG..GGCU....A..AG.AG..AAAG............
SRS057539_LANL_scaffold_36006/785-205                     ...........CGG..GGCU....A..AG.AG..AAAG............
SRS045715_LANL_scaffold_32002/38-619                      ...........CGG..GGCU....A..AG.AG..AAAG............
SRS024441_LANL_scaffold_54255/1509-928                    ...........CGG..GGCU....A..AU.AG..AAAG............
SRS016002_WUGC_scaffold_14618/9695-10276                  ...........CGG..GGCU....A..AG.AG..AAAG............
SRS014573_WUGC_scaffold_54857/150-731                     ...........CGG..GGCU....A..AG.AG..AAAG............
SRS065278_LANL_scaffold_39797/843-262                     ...........CGG..GGCU....A..AG.AG..AAAG............
SRS053854_C2036806/843-262                                ...........CGG..GGCU....A..AG.AG..AAAG............
SRS018791_C2315229/3806-4387                              ...........CGG..GGCU....A..AG.AG..AAAG............
SRS015057_WUGC_scaffold_22659/735-154                     ...........CGG..GGCU....A..AG.AG..AAAG............
SRS015272_C3515487/36-617                                 ...........CGG..GGCU....A..AG.AG..AAAG............
SRS015644_WUGC_scaffold_9775/127-708                      ...........CGG..GGCU....A..AG.AG..AAAG............
SRS024081_LANL_scaffold_10991/3003-3584                   ...........CGG..GGCU....A..AG.AG..AAAG............
SRS049389_C4697213/33-614                                 ...........CGG..GGCU....A..AG.AG..AAAG............
SRS012279_Baylor_scaffold_21116/76-657                    ...........CGG..GGCU....A..AG.AG..AAAG............
SRS018145_C2160412/103-684                                ...........CGG..GGCU....A..AG.AG..AAAG............
SRS023617_Baylor_scaffold_7515/1339-1920                  ...........CGG..GGCU....A..AG.AG..AAAG............
SRS019327_WUGC_scaffold_63779/1818-2399                   ...........CGG..GGCU....A..AG.AG..AAAG............
RUMENNODE_4196937_11501/482-1092                          CUCACAUUCCUGCU..UAUC....U.GAU.UA.UCUGG............
RUMENNODE_4184059_1/12692-12073                           U..........CAG..GACAA...A.CAACGAAACAGG............
C2534616_1_MH0052/681-4                                   ...........AGU..UGAUAUUAU..AC.GAAGCAAG............
scaffold72334_1_MH0025/273-867                            ...........CGG..GAGUA.CAC..GA.AU..CAAG............
RUMENNODE_89257_1/18950-19579                             ...........CGG..AGGA....C.ACGAAC..GACG............
RUMENNODE_521_1/97531-98123                               ...........CGG..AGGA....C..AC.GAAAGACG............
RUMENNODE_452500_1/9183-8561                              ...........CGG..GGCA....A..AC.GAAACAAU............
scaffold26015_1_MH0016/5054-5600                          ...........CGG..UAGUA...U..AC.GAAACAAG............
SRS020869_C3336608/743-205                                ...........CGG..UAGUA...U..AC.GAAACAAG............
SRS052697_LANL_scaffold_5619/3465-4003                    ...........CGG..UAGUA...U..AC.GAAACAAG............
scaffold113137_1_MH0011/445-1010                          ...........CGG..UAGUA...U..AC.GAAACAAG............
scaffold176864_1_MH0012/1879-1261                         ...........GGA..UGUAA...U.AAGUUUUUAAAG............
RUMENNODE_4275383_48000/30244-30831                       ...........ACC..GAUU....C..UA.CC..GAAG............
SRS014470_WUGC_scaffold_20579/6239-6830                   ...........GGG..UGGA....A..AC.AG..CAAG............
SRS014468_C490219/634-43                                  ...........GGG..UGGA....A..AC.AG..CAAG............
scaffold231484_3_MH0006/741-150                           GCCCCCUG...CUU..AGUA....G..CA.AU..GACG............
SRS052697_LANL_scaffold_64783/660-67                      GCCCCCU....GCU..UAGUA...G..CA.AU..GACG............
RUMENNODE_3795095_37500/1963-2589                         GUGGUCUAG..AAU..GGGA....A..UG.UU..AGAG............
SRS024075_LANL_scaffold_10186/34603-34008                 CGUACUACG..CAU..UUCU....A..CU.CA..GAGG............
scaffold43054_5_MH0038/4290-4888                          AAGAAU.....AG...CCUA.......GC.CA..AAAC............
RUMENNODE_4025205_1/67480-68087                           ...........AGU..CAAG....U..CU.GU.UAAAG............
RUMENNODE_4531808_107000/27728-27135                      ...........GCC..AUACG...G..UU.UG..GCGG............
RUMENNODE_4190175_1/36934-37512                           ...........UCC..GAAA....U..CU.UG..AUGG............
RUMENNODE_3681766_1/14606-14031                           ...........GCC..AUACA...C.UACGGC..CCGG............
scaffold61627_13_MH0037/7887-8407                         ...........GGC..GUCU....U.GUG.UG..UACG............
scaffold813_2_MH0069/1524-1005                            ...........GGC..GUCU....U.GUG.UG..UACG............
SRS049389_C4702091/115-680                                ...........GAG..CUUA....G..UC.CA..AGG.............
SRS015893_WUGC_scaffold_3247/17279-16704                  ...........CUC..GCGA....A..CG.UA..AGAG............
SRS018591_WUGC_scaffold_3574/22231-22805                  ...........CUC..GCGA....A..CA.UA..AGAG............
SRS051791_LANL_scaffold_49504/15267-15841                 ...........CUC..GCGA....A..CA.UA..AGAG............
SRS064774_LANL_scaffold_65727/2375-1798                   ...........CUC..GCGG....A..CA.UA..AGAG............
SRS053603_LANL_scaffold_79975/20426-21003                 ...........CUC..GCGA....A..CA.UA..AGAG............
SRS015762_C3673909/5156-5732                              ................GCGA....A..CA.UA..AGAG............
SRS057205_LANL_scaffold_59521/5228-5804                   ................GCGA....A..CA.UA..AGAG............
SRS024277_LANL_scaffold_64411/2061-2638                   ................ACGA....A..CA.UA..AGAG............
SRS024081_LANL_scaffold_74234/19211-19789                 ................GCGA....A..CA.UA..AGAG............
scaffold67528_7_V1.CD-4/1510-938                          ...........CGG..C.GG....U..AA.AU..GACA............
SRS023352_LANL_scaffold_34065/5267-5870                   ...........AGU..AAAU....G..UU.AU..AUGG............
SRS022143_C4703151/448-1068                               ...........AGU..AAAU....G..UU.AU..AUGG............
SRS048411_C6998311/64-684                                 ...........AGU..AAAU....G..UU.AU..AUGG............
Contig7219683.1/376-996                                   ...........AGU..AAAU....G..UU.AU..AUGG............
SRS017080_C1219075/2375-1755                              ...........AGU..AAAU....G..UU.AU..AUGG............
SRS024637_C2354782/232-852                                ...........AGU..AAAU....G..UU.AU..AUGG............
SRS022143_WUGC_scaffold_94646/3535-4215                   ...........AGU..UUUU....A..UU.AU..AUUG............
SRS042131_WUGC_scaffold_35992/14244-13654                 ...........AGU..UUUU....G..UU.AU..ACGG............
SRS057791_LANL_scaffold_84723/7277-7882                   ...........AGU..UUUG....G..UU.AU..AUGG............
SRS019327_WUGC_scaffold_19486/4702-4126                   ...........AGU..UUUG....A..UU.AU..AUGG............
SRS022530_LANL_scaffold_45786/5388-4812                   ...........AGU..UUUA....U..UU.AU..AUGG............
SRS051791_LANL_scaffold_2026/23643-23067                  ...........AGU..UUUA....U..UU.AU..AUGG............
SRS018300_Baylor_scaffold_38697/40890-41466               ...........AGU..UUUG....A..UU.AU..AUGG............
SRS015893_C2394367/3425-2841                              ...........AGU..UUUA....U..UU.AU..AUGG............
SRS063193_LANL_scaffold_24737/76085-76680                 ...........AGU..CUUG....U..UU.AU..AUGG............
SRS019219_WUGC_scaffold_50705/39657-39073                 ...........AGU..CUUG....U..UU.AU..AUGG............
scaffold39526_2_MH0073/2725-3318                          ...........AUU..CAGU....U..AU.UG..UAAG............
SRS019787_C3198872/5880-6451                              ...........AUU..CAGU....U..AU.UA..UAAG............
RUMENNODE_1072_1/2168-1610                                ...........AGU..GAGC....A..UC.CC..GAGG............
scaffold60841_1_MH0072/628-57                             ...........CUU..AUUG....C.CUG.AU.GAAAC............
SRS019267_C3628924/3398-2827                              ...........CUU..AUUA....C..CU.GAUGAAAC............
scaffold129527_2_MH0012/5886-5315                         ...........CUU..AUUG....C..CU.GAUGAAAC............
C3988328_1_V1.UC-8/897-1468                               ...........CUU..AUUG....C..CU.GAUGAAAC............
SRS011586_WUGC_scaffold_26737/621-1184                    ...........AGC..UGUC....A..AG.CA..CAAG............
scaffold45975_3_O2.UC-11/1049-1643                        ...........AGU..AGUC....A..GA.CA..UAAG............
SRS014613_WUGC_scaffold_32270/5897-5291                   ...........GCA..AAUU....A..UU.AU..AUGG............
scaffold72026_3_V1.CD-9/19-627                            ...........ACA..GAUG....G..UU.AU..AUGG............
scaffold4962_2_MH0076/107-701                             ...........CCU..UGU.....G..UA.AA..UUGG............
scaffold71867_1_MH0007/610-9                              ...........GCA..UAUU....A..UU.AU..AUGG............
scaffold90672_3_MH0014/329-932                            ...........GCA..UAUU....A..UU.AU..AUGG............
SRS011134_C5192268/7832-7229                              ...........GCA..UAUU....A..UU.AU..AUGG............
scaffold1959_1_V1.CD-12/41915-41301                       ...........AGU..GAAG....A..UG.UA..AUGG............
SRS019267_WUGC_scaffold_8497/20850-20236                  ...........AGU..GAAG....A..UG.UA..AUGG............
SRS013951_C2768475/150-732                                ...........AGU..AUUG....A..CA.UA..GAAG............
C3404650_1_O2.UC-13/1141-1726                             ...........AGU..AUUG....A..CA.UA..GAAG............
SRS011271_C3194327/3122-2550                              ...........AGA..UAUU....A..UA.UG..AUGG............
SRS023176_Baylor_scaffold_14092/2694-3289                 ...........AGU..UGCG....G..UA.UA..AUGC............
NZ_AAYG02000001.1/51765-52363                             ...........AGU..UGCG....G..UA.UA..AUAC............
SRS020328_C3170963/2903-3550                              ...........AGU..AUUG....U..UU.AU..AUGC............
scaffold38246_21_MH0056/2134-2690                         ...........AGU..CGGG....A..CC.GG..UGAC............
SRS019161_C2590763/1281-717                               ...........AGA..UAGA....G..UA.GU..UCGG............
SRS013158_C643258/1-562                                   ...........AGA..UAGA....U..AA.AU..UCGG............
SRS016954_C2864697/4886-5463                              ...........AGA..UAGG....C..UU.GU..UCGA............
SRS019267_C3633988/16955-16373                            ...........AGA..UAGG....C..UU.AU..UCGA............
SRS053398_C2349251/18105-17525                            ...........AGA..UAGG....C..UU.GU..UCGA............
SRS018817_C2134990/3321-3908                              ...........AGA..UAGG....C..UU.GU..UCGA............
SRS015578_WUGC_scaffold_3950/5179-4592                    ...........AGA..UAGG....C..UU.GU..UCGA............
SRS017247_LANL_scaffold_10233/24440-23870                 ...........AGA..UAGG....C..UU.GU..UCGA............
SRS017521_C2794073/241-812                                ...........AGA..UAGG....C..UU.GU..UCGA............
SRS014459_C2588900/723-137                                ...........AGA..UAGG....C..UC.AU..UCGG............
SRS015065_WUGC_scaffold_26384/6733-7319                   ...........AGA..UAGG....C..UC.AU..UCGG............
scaffold83316_1_V1.UC-10/936-344                          ...........AGA..UAGG....U..UA.AU..UCGG............
SRS049900_LANL_scaffold_14509/20046-19454                 ...........AGA..UAGG....U..UG.AU..UCGG............
SRS045713_C3193720/982-392                                ...........AGA..UAGG....U..UG.GU..UCUG............
scaffold6619_2_V1.CD-1/2928-2338                          ...........AGA..UAGG....U..UG.GU..UCGG............
NZ_ABVR01000041.1/577180-577753                           ...........AGA..UAGG....U..UG.GU..UCGG............
SRS015663_C3090695/880-1452                               ...........AGU..UACC....U..UA.AU..UCGA............
scaffold18277_1_MH0042/2293-1745                          ...........AGU..UGUC....C..CA.AU..UCGG............
scaffold5199_6_MH0034/3891-3331                           ...........AGU..UGUU....C..CA.AU..UCGA............
SRS052697_LANL_scaffold_14420/23323-22765                 ...........AGU..UAAA....G..CU.UU..UCGG............
SRS014459_C2697063/4703-4145                              ...........AGU..UAAA....G..CU.UU..UCGG............
scaffold26453_3_V1.UC-9/2658-2102                         ...........AGU..UAAA....G..CU.UU..UCGG............
SRS018817_WUGC_scaffold_23333/1101-1659                   ...........AGU..UAAA....G..CU.UU..UCGG............
scaffold2983_2_O2.UC-24/19131-18566                       ...........AGA..UA.G....G..CA.UA.AUCGG............
4491407.3_NODE_175/52743-52135                            ...........CGC..UGGA....U..UU.AC..GAGG............
scaffold26705_2_MH0077/252-860                            ...........CGC..UGGA....U..UU.AC..GAGG............
SRS015794_C2323159/2405-3013                              ...........CGC..UGGA....U..UU.AC..GAGG............
scaffold48250_2_MH0028/12405-13004                        ...........CGU..UUGG....U..UG.AA..UAGG............
scaffold82852_1_MH0016/1372-773                           ...........CGU..UUGG....U..UG.AA..UAGG............
scaffold74925_4_MH0011/26-625                             ...........CGU..UUGG....U..UG.AA..UAGG............
SRS024435_LANL_scaffold_24058/308-907                     ...........CGU..UUGG....U..UG.AA..UAGG............
SRS053335_LANL_scaffold_2919/67866-68465                  ...........CGU..UUGG....U..UG.AA..UAGG............
UnmappedStool_Broad_scaffold_1116570/61-660               ...........CGU..UUGG....U..UG.AA..UAGG............
SRS048870_WUGC_scaffold_15782/1140-1739                   ...........UGU..UUGG....U..UA.GA..UAGG............
SRS014923_WUGC_scaffold_22997/48540-47941                 ...........UGU..UUGG....U..UA.GA..UAGG............
scaffold70661_1_V1.UC-15/5531-4945                        ...........CGU..UUGG....U..UG.AA..UAGG............
scaffold68796_1_MH0066/4369-4904                          ...........GGC..CUU.....U..AA.UA..CAAG............
scaffold38036_9_MH0035/2854-2319                          ...........GGC..CUU.....U..AA.UA..CAAG............
scaffold17470_2_V1.UC-9/14938-14396                       ...........AGG..UUGA....U..UA.AG..UUGG............
SRS015782_C3497527/1835-1293                              ...........AGG..UUGA....U..UA.AG..UUGG............
scaffold17470_2_V1.UC-9/15519-14972                       ...........AGC..UUUU....C..UU.AC..UAAG............
NLF001_scaffold22069_2/42-577                             ...........AGC..UCUC....U..UU.AG..CAGG............
scaffold68796_1_MH0066/3787-4322                          ...........AGC..UCUC....U..UU.AG..CAGG............
scaffold38036_9_MH0035/3436-2901                          ...........AGC..UCUC....U..UU.AG..CAGG............
scaffold24861_12_MH0083/2927-2379                         ...........AGU..UAAU....G..UG.CA..UAAG............
SRS016495_LANL_scaffold_3839/2885-3433                    ...........AGU..UAAU....A..UG.CA..UAAG............
scaffold75155_15_MH0065/224-805                           ...........UGA..AUGU....U..UA.UG..GAAU............
SRS016335_WUGC_scaffold_5125/713-1283                     ...........UGA..AUGU....U..UA.UG..GAAU............
SRS054590_LANL_scaffold_3137/995-424                      ...........CGA..AUGU....G..UA.UA..GAAA............
SRS011302_Baylor_scaffold_24210/7301-6687                 ...........CGG..UGAA....A..GA.GA..UAAG............
scaffold36867_3_MH0067/767-178                            ...........AUA..GUUUA...A.AAU.UU..CAAU............
SRS045127_C2902448/1722-1144                              ...........AGG..AAUG....G..CA.AA..GAGG............
SRS052227_LANL_scaffold_18526/24305-23733                 ...........AGG..AAUG....G..CG.AA..GAGG............
scaffold50835_2_MH0048/971-312                            ...........ACG..GACG....A..GA.CU..AAAG............
SRS013949_WUGC_scaffold_41422/20728-21295                 ................UGAU....U..GU.UUGUUAGG............
SRS054569_LANL_scaffold_25184/1261-1825                   ...........AAA..AGUC....G.UUU.AU..UAGG............
SRS015436_WUGC_scaffold_12645/188-752                     ...........AAA..AGUC....G.UUU.GU..GAGG............
SRS018149_Baylor_scaffold_18181/920-409                   ...........AAA..AGUC....G.UUU.AU..GAGG............
SRS017215_Baylor_scaffold_15471/105-617                   ...........AAA..AGUC....G.UUU.AU..GAGG............
SRS011306_Baylor_scaffold_82878/1593-2102                 ...........CAA..GAGU....C.GUU.AG.UUAGG............
#=GC SS_cons                                              ...........<<<<<<<<<<<<<<.<<<<<<<<<<<<...........<
#=GC SS_cons_3                                            ..................................................
#=GC SS_cons_2                                            ..................................................
#=GC SS_cons_1                                            ..................................................

SRS020349_Baylor_scaffold_157/32152-31562                 .GAUA..CCGAC..GG.AA.UU.....U.CAGA.CA.AGC.CA.A...AG
NZ_GG698830.1/205880-206470                               .GAUA..CCGAC..GG.AA.UU.....U.CAGAC..AAGC.CA.A...AG
SRS045127_C2888776/816-229                                UGUCU...............GA.....U.UA..AG.GUAC.UG.A...UU
SRS046623_LANL_scaffold_3822/10322-10909                  UGUCU...............GA.....U.UA..AG.GUAC.UG.A...UU
SRS057022_C2007347/728-167                                .GAUA...GGGUACUGAUU.GUG....A.UG..ACGA.......C.U...
SRS017511_Baylor_scaffold_91127/30172-29612               .GAUA...GGGUACUGAUU.GUG....A.UG..ACGA.CU..........
SRS077736_LANL_scaffold_38253/6991-7569                   .GAUG...GGGU..AC.UGAUU.....G.U....G..AUG.ACG.AUA..
SRS016360_C2635873/577-1167                               .GAUAU..GGGUACGGAUU.GUG....A.UG..ACGA.......C.U...
SRS021969_Baylor_scaffold_27/2309-1730                    .GAUA...CCUGCUGUUUU.CU.....G.AA..UCU.UGGAGA.U...A.
NC_014106.1/912624-912044                                 .GAUA...CCUGCUGUUUU.CU.....G.AA..UCU.UGGAGA.U...A.
SRS011355_Baylor_scaffold_264/6819-6240                   .GAUA...CCUGCUGUUUU.CU.....G.AA..UCU.UGGAGA.U...A.
SRS019600_C33428/80-659                                   .GAUA...CCUGCUGUUUU.CU.....G.AA..UCU.UGGAGA.U...A.
SRS048411_C6929172/576-21                                 .GAUA...CCUU..UACUA.UU.....G.UU..G...UUC..........
SRS013836_C4813625/803-1273                               .GAUA...CGUU..AUCUA.CA.....U.AAGCACG..............
NC_007930.1/178805-178262                                 .GAUA...CGUU..UA.UU.UU.....U.UCUA.AU.UUC.CA.C...UU
NZ_AEBA01000075.1/21605-21062                             .GAUA...CGUU..UA.UU.UU.....U.UCUA.AU.UUC.CA.C...UU
NZ_ACGT01000039.1/27519-28068                             .GAUA...CGUU..UA.UU.UU.....U.UCUA.AU.UUC.CA.C...UU
SRS013705_C3903182/359-916                                .GAUA...CUUG..CGGCA.AG.....G.CG...................
SRS042643_WUGC_scaffold_65006/2100-2658                   .GAUA...CUUG..CGGCA.AG.....G.CG...................
SRS017808_Baylor_scaffold_59591/1905-1348                 .GAUA...CUUG..CGGCA.AG.....G.CG...................
SRS018791_C2311921/1023-1581                              .GAUA...CUUGCGG..CG.AG.....G.CG...................
scaffold3727_1_O2.UC-16/15297-15914                       .GAGA...UGC...GACAG.GU......GAAGUCCU.UAC....G.AACU
scaffold18021_2_O2.UC-1/280-891                           .GAGA...UGC...GA.AC.AGG.UGAA.AU..CCU.UAG.CU.A...GU
scaffold100513_1_MH0077/3805-3193                         .GAGA...UGCA..AA.CA.GGU.GAA....AUCCU.UAG.CA.A...UU
SRS019219_WUGC_scaffold_71896/28682-28080                 .GAUA...AACU..GG.AG.AAU.GUAA.CAAACCG.UUG.CC.C...AA
SRS012279_Baylor_scaffold_44347/2240-1637                 .GAUA...AACU..GG.AG.AAU.GUAA.CAAACCG.UUG.CC.C.AA..
SRS019028_WUGC_scaffold_67919/12248-12851                 .GAUA...AAC.U.GG.AG.AAU.GUAA.CAAACCG.UUG.UC.C...AA
SRS051941_LANL_scaffold_77347/31475-30871                 AGAUA...AACU..GG.AG.AAU.GUAA.CAAACCG.UUG.CC.C...AA
SRS015044_WUGC_scaffold_28277/14883-15485                 .GAUA...AACU..GG.AG.AAU.GUAA.CAAACCG.UUG.CC.C...AA
SRS017120_Baylor_scaffold_80047/695-1299                  AGAUA...AACU..GG.AG.AAU.GUAA.CAAACCG.UUG.CC.C...AA
SRS014573_WUGC_scaffold_54713/2595-1991                   .GAUA...AACU..GG.AG.AAU.GUAA.CAAACCG.UUG.CC.C...AA
scaffold86124_2_MH0073/1344-722                           .GAUA...CGCA..CG..G.GU.....A.CG..CCA.UCU.GC.G..ACA
AECF_contig24411/1831-1250                                .GAUA..GCCUC..UU....UG....AG.AU..GUUACCU.GU.....GA
RUMENNODE_4034172_1/20885-21519                           GGAUA...CCCU..GC.GU.CA.....G.UG..CC..CUG.UG.A.AACC
RUMENNODE_3561216_1/643-1189                              .GAUA...CUGC..AU.CU.AA.....A.CCA.....AGA.CC.A...AG
RUMENNODE_1425512_1/14051-14584                           .GAUA...CUGU..AU.GA.AA.....G.CCAA....GAC.CA.U.....
RUMENNODE_4211461_164500/21953-21419                      .GAUG...CUGC..AU.UG.GA.....A.CC.AAGA.CCU.CA.......
RUMENNODE_2951087_1/11479-10933                           .GAUA...CUGU..GU..G.GG.....U.GACAAGA.CCA..........
RUMENNODE_4303745_1/5728-5189                             .GAUA...CUGU..AU.UC.UU.....A.G..U.....AC.AAG.....A
RUMENNODE_4179527_1/10667-11220                           .GAUA...CUGU..AU.AG.AA.....G.GUGA....G..........AC
RUMENNODE_3793489_117000/26220-26750                      .GAUA...CUGU..AU.UA.AU.....A.AUAA.GA..............
RUMENNODE_518448_1/80370-80972                            .GAUA...CUGGU..C.GU.AC.....G.UAA.A...AAA.CU.C...UG
RUMENNODE_4194695_1/15233-15819                           .GAUA...CUGU..GG.CC.CA.....A.GC..UA.AGAC.UU.....AU
RUMENNODE_3528664_1/17199-16613                           .GAGA...UUUU..AA.CG.GG.....G.AUA.GGGUGAU.AA.U...UG
SRS017307_C2471714/865-265                                .GCGA...AUUU..GU.GA.UG.....G.AUU.GAG.UAG....G.CUGA
SRS011140_Baylor_scaffold_51811/706-1362                  .GAUA...CUGG..UG....ACAA...G.AC..GUG.GUU.CU.....UG
SRS050244_LANL_scaffold_98088/716-1355                    .GAUA...CUUC..AA....GU.....C.AAC.CAUUGGC.UA.U..ACU
SRS017808_C3916623/996-357                                .GAUA...CUUC..AA....GU.....C.AAC.CAUUGGC.UA.U..ACU
SRS016569_C2497420/801-1437                               .GAUA...CUUC..AA....GU.....C.AAC.CAUUGGC.UA.U..ACU
SRS048791_C3240732/145-781                                .GAUA...CUUC..AA....GU.....C.AAC.CAUUGGC.UA.U..ACU
SRS047824_C2497209/3709-4341                              .GAUA...CUUC..AA....GU.....C.AAC.CAU.UAG.CUA..UACU
SRS019607_C2760723/741-107                                .GAUA...CUUU..AA.GU..C.....A.AC..CA..CUG.AC.C...AU
SRS023926_Baylor_scaffold_26430/2817-3438                 .GAUA...CUUU..AA....GU.....U.C.AGGCG.UUG.UC.U...GC
SRS057692_LANL_scaffold_58411/2028-1407                   .GAUA...GGUU..AA.UG.UG.....A.UG..CCG.UUU.AG...UACU
SRS023352_C4660541/810-202                                .GAUA...UUUU..UA.UA.GA.....A.UG..CUG.UUU.GAUG...UA
SRS045715_LANL_scaffold_114087/1708-1100                  .GAUA...UUUU..UA.UA.GA.....A.UG..CUG.UUU.GAUG...UA
NZ_ACAP01000082.1/155615-155036                           .GAUA...CUGA..UU.GA.UU.....U.UAGUGGU.GG..A.UU...UU
SRS017691_Baylor_scaffold_10335/1649-1047                 .GAUA...GGGG..UG.CU.AAG.GCAA.CAAUGCU.UCU.GGGG...CU
SRS017120_C2998649/706-110                                .GAUA...GGGGU.UG.UA.UGG.GCAA.CAAUGCU.UCU.GGGG...CU
SRS024318_LANL_scaffold_73341/1005-409                    .GAUA...GGGGU.UG.UA.UGG.GCAA.CAAUGCU.UCU.GGGG...CU
SRS058808_LANL_scaffold_72839/8429-9040                   .GAUA...GGGC..AU.UG.AAG.UA.A.CAGAGCG.UCU.GGGA...UG
SRS013705_Baylor_scaffold_103124/1944-1334                .GAUA...GGAC..AU.UG.AGG.UAAC.AG.AGCG.UCU.UAAA...AG
SRS015893_WUGC_scaffold_41873/3468-4082                   .GAUA...GGCU..GC.CU.AAG.GUAA.CAGAGCG.UCU.UAAA...AG
SRS016331_C4188784/1111-553                               .GAUA...CUGA..AU..A.UG.....U.AG..GCU.UUU.GA.U.AA.A
SRS011343_C2214558/14-577                                 .GAUA...CUGA..AU..A.UG.....U.AG..GCU.UUU.GA.U.AA.A
SRS055378_C4046145/609-46                                 .GAUA...CUGA..AU..A.UG.....U.AG..GCU.UUU.GA.U.AA.A
SRS015574_WUGC_scaffold_78684/92-656                      .GAUA...CUGA..AU..A.UG.....U.AG..GCU.UUU.GA.U.AA.A
SRS063603_LANL_scaffold_9535/738-174                      .GAUA...CUGA..AU..A.UG.....U.AG..GCU.UUU.GA.U.AA.A
SRS022725_C5831980/846-282                                .GAUA...CUGA..AU..A.UG.....U.AG..GCU.UUU.GA.U.AA.A
SRS013170_C4265260/646-82                                 .GAUA...CUGA..AU..A.UG.....U.AG..GCU.UUU.GA.U.AA.A
SRS018157_Baylor_scaffold_78196/846-282                   .GAUA...CUGA..AU..A.UG.....U.AG..GCU.UUU.GA.U.AA.A
SRS023595_C7127669/679-121                                .GAUA...CUGA..AU..A.UG.....U.AG..GCU.UUU.GA.U.AA.A
SRS018665_C3718615/568-10                                 .GAUA...CUGA..AU..A.UG.....U.AG..GCU.UUU.GA.U.AA.A
SRS019980_C3010282/772-214                                .GAUA...CUGA..AU..A.UG.....U.AG..GCU.UUU.GA.U.AA.A
SRS042984_C3981055/568-10                                 .GAUA...CUGA..AU..A.UG.....U.AG..GCU.UUU.GA.U.AA.A
SRS052604_C1813344/58-616                                 .GAUA...CUGA..AU..A.UG.....U.AG..GCU.UUU.GA.U.AA.A
SRS020226_Baylor_scaffold_31706/1225-667                  .GAUA...CUGA..AU..A.UG.....U.AG..GCU.UUU.GA.U.AA.A
SRS024355_C4246584/680-122                                .GAUA...CUGA..AU..A.UG.....U.AG..GCU.UUU.GA.U.AA.A
SRS019028_WUGC_scaffold_47331/720-162                     .GAUA...CUGA..AU..A.UG.....U.AG..GCU.UUU.GA.U.AA.A
SRS019029_C3255213/45-603                                 .GAUA...CUGA..AU..A.UG.....U.AG..GCU.UUU.GA.U.AA.A
SRS013723_C3449326/29-587                                 .GAUA...CUGA..AU..A.UG.....U.AG..GCU.UUU.GA.U.AA.A
SRS017139_C3775827/777-219                                .GAUA...CUGA..AU..A.UG.....U.AG..GCU.UUU.GA.U.AA.A
SRS022602_Baylor_scaffold_29753/1605-1047                 .GAUA...CUGA..AU..A.UG.....U.AG..GCU.UUU.GA.U.AA.A
SRS011126_Baylor_scaffold_60872/769-211                   .GAUA...CUGA..AU..A.UG.....U.AG..GCU.UUU.GA.U.AA.A
SRS013252_C3603472/54-612                                 .GAUA...CUGA..AU..A.UG.....U.AG..GCU.UUU.GA.U.AA.A
SRS018394_C4018943/104-662                                .GAUA...CUGA..AU..A.UG.....U.AG..GCU.UUU.GA.U.AA.A
SRS052876_LANL_scaffold_43698/854-296                     .GAUA...CUGA..AU..A.UG.....U.AG..GCU.UUU.GA.U.AA.A
SRS049318_LANL_scaffold_12874/709-151                     .GAUA...CUGA..AU..A.UG.....U.AG..GCU.UUU.GA.U.A.AA
NC_013192.1/352356-351792                                 .GAUA...CUGA..AU..A.UG.....U.AG..GCU.UUU.GA.U.AA.A
RUMENNODE_3642367_1/2500-1922                             .GAUA...GCUU..AU.AG.AG.....A.AG..UCU.AUC.AU.G...GU
SRS048791_C3266939/1465-893                               .GAUA...CCUU..UA.AA.GAC.GUAA.UAGAUGU.UCC.UU...UAGA
SRS024441_C3048834/648-75                                 .GAUA...CCUU..UA.AA.AAC.GUAA.UAGAUGU.UCC.G.UA...GA
SRS023926_C2746528/53-631                                 .GAUA...CCUU..UA.AA.GAC.GUAA.UAGAUGU.UCC.UUUA...GA
SRS015209_WUGC_scaffold_35062/16555-17132                 .GAUA...CCUU..UG.AA.GAC.GUAA.UAGAUGU.UCC.GU.A...GA
SRS013836_C4776278/98-622                                 .GAUA...CGUU..UA.CU.CU.....U.AU..GAG.UCC.U........
SRS015893_C2342862/61-629                                 .GAUA...CUUG..UA.AC.CG.....U.UC..CCG.UUG.A........
SRS047210_C3278037/661-96                                 .GAUA...CUUG..UA.AU.CG.....U.UC..CCG.UUG.AU.......
SRS015209_WUGC_scaffold_55228/1696-2262                   .GAUA...CUUG..UA.AU.CG.....U.UC..CCG.UUG.A........
SRS012279_C2760476/802-235                                .GAUA...CUUG..UA.AU.CG.....U.UC..CCG.UUG.A........
SRS019587_WUGC_scaffold_10086/1043-1655                   .GAUA...CUGA..GU.GU.AG.....G.UAC.UAU.CUA.GG.G...UU
NZ_EQ999899.1/15221-14651                                 .GAUA...CUGU..AG.AU.UG.....G.AU..GUG.UUU.UA.U...GA
scaffold150314_3_MH0006/322-940                           .GAUA...CUUU..UU.UC.UUC....U.UU..GCU.UUU.GA.U...CA
scaffold30863_1_V1.UC-8/678-82                            .GAUA...CGUUU..C.UU.GU.....A.CU..UCUUUUU.AU.A...AU
RUMENNODE_4169944_96001/22320-21654                       .GAUA...CAUU..UA.AU.UAA....G.UACAAUU..AC.UA.C.AAAA
SRS013164_C2359369/811-244                                .GAUA...UUGC..AAGAA.GUA...AG.UA..AU..UCU.CU.U...UC
SRS047210_C3274265/611-43                                 .GAUA...UUGC..AA.AA.AA.....G.UAA.GUAAUUC.UC.U...UU
SRS057539_C2750477/5096-5662                              .GAUA...UUGC..GG.GA.AGA.UAAG.UA..AU..UCU.C..U...UU
SRS023926_Baylor_scaffold_35113/393-959                   .GAUA...UUGCA..A.GA.AGA.UAAG.UA..A..UUCU.C..U...UU
SRS013705_Baylor_scaffold_80480/656-90                    .GAUA...UUGCA..A.AA.AGA.UAAG.UA..A..UUCU.C..U...UU
SRS013879_C2866584/3116-2550                              .GAUA...UUGU..GG.GA.AGA.UAAG.UA..A...UUC.UC.U...UU
SRS050669_LANL_scaffold_38895/2003-1433                   .GAUA...UUGC..GG.AG.GGA.UAAG.UA..A...UUC.UC.U...UU
SRS016086_WUGC_scaffold_15784/606-37                      .GAUA...UUGC..GG.AG.GGA.UAAG.UA..AU..UCU.C..U...UU
SRS016501_LANL_scaffold_13156/9762-10332                  .GAUA...UUGU..GG.AG.GG.....A.UAA.GUAAUUC.UC.U...UU
SRS077736_C1859115/704-134                                .GAUA...UUGU..GG.AG.GG.....A.UAA.GUAAUUC.UC.U...UU
SRS018591_C1278250/640-71                                 .GAUA...UUGC..GG.AG.GGA.UAAG.UA..A...UUC.UC.U...UU
SRS014124_WUGC_scaffold_61924/4419-3850                   .GAUA...UUGC..GG.AG.GGA.UAAG.UA..A...UUC.UC.U...UU
SRS042910_WUGC_scaffold_37701/641-72                      .GAUA...UUGC..GG.AG.GGA.UAAG.UA..A...UUC.UC.U...UU
SRS016319_C4024285/4810-5379                              .GAUA...UUGC..GG.AG.GGA.UAAG.UA..A...UUC.UC.U...UU
SRS042131_WUGC_scaffold_62967/37960-38529                 .GAUA...UUGC..GG.AG.GGA.UAAG.UA..A...UUC.UC.U...UU
SRS019974_Baylor_scaffold_11770/11426-10857               .GAUA...UUGC..GG.AG.GGA.UAAG.UA..A...UUC.UC.U...UU
SRS014470_WUGC_scaffold_22093/1779-2348                   .GAUA...UUGC..GG.AG.GGA.UAAG.UA..A...UUC.UC.U...UU
SRS024015_Baylor_scaffold_53492/2521-3091                 .GAUA...UUGC..GG.AG.GGA.UAAG.UA..A..UU.C.UC.U...UU
SRS014684_C3295115/640-1209                               .GAUA...UUGC..GG.AG.GGA.UAAG.UA..A...UUC.UC.U...UU
SRS019022_C2662736/1206-1775                              .GAUA...UUGC..GG.AG.GGA.UAAG.UA..A...UUC.UC.U...UU
SRS019045_WUGC_scaffold_46401/980-1549                    .GAUA...UUGC..GG.AG.GGA.UAAG.UA..A...UUC.UC.U...UU
SRS014692_C1521511/4239-3670                              .GAUA...UUGC..GG.AG.GGA.UAAG.UA..A...UUC.UC.U...UU
SRS024580_C3049358/93-662                                 .GAUA...UUGU..GG.AG.GGA.UAAG.UA..A...UUC.UC.U...UU
SRS013818_C2791490/642-72                                 .GAUA...UUGC..GG.AG.GGA.UAAG.UA..A...UUC.UC.U...UU
SRS057791_C3621761/22-591                                 .GAUA...UUGC..GG.AG.GGA.UAAG.UA..A...UUC.UC.U...UU
SRS057692_C2750528/765-1334                               .GAUA...UUGC..GG.AG.GGA.UAAG.UA..A...UUC.UC.U...UU
SRS014573_WUGC_scaffold_1375/1864-2434                    .GAUA...UUGC..GG.AA.AGA.UAAG.UA..AU..UCU.C..U...UU
SRS045197_C3544369/99-667                                 .GAUA...UUGC..AA.AA.AGA.UAAG.UA..A...UUC.UC.U...UU
SRS016569_Baylor_scaffold_42913/1990-1422                 .GAUA...UUGC..AA.AA.AGA.UAAG.UA..A...UUC.UC.U...UU
SRS024447_LANL_scaffold_59766/2727-3295                   .GAUA...UUGC..AA.AA.AGA.UAAG.UA..A...UUC.UC.U...UU
SRS019077_WUGC_scaffold_67596/1122-556                    .GAUA...UUGCA..G.GA.AGA.UAAG.CA..AC..UCU.C..U...UC
SRS051930_LANL_scaffold_4198/148-718                      .GAUA...UUGC..AG.GA.AGA.UAAG.UA..AC..UCU.CU.U...UU
SRS043018_C3887608/1048-479                               .GAUA...UUGCA..G.GA.AGA.UAAG.UA..AC..UCU.CUU....UU
SRS047100_WUGC_scaffold_8508/3377-3945                    .GAUA...UUGCA.GG.AA..GA.UAAG.UA..AC..UCU.C..U...UU
SRS015278_WUGC_scaffold_30388/1477-908                    .GAUA...UUGC..AG.GA.AGA.UAAG.CA..AC..UCU.CU.U...CC
SRS015985_WUGC_scaffold_34821/1367-798                    .GAUA...UUGC..AG.GA.AGA.UAAG.CA..AC..UCU.CU.U...CC
SRS013836_C4810657/1055-487                               .GAUA...UUGCA.GG.AA..GA.UAAG.CA..AC..UCU.C..U...UC
SRS049318_LANL_scaffold_96246/13677-13111                 .GAUA...UUGCA..G.GA.AGA.UAAG.UA..AC..UCU.CU.U...UU
SRS045197_C3580523/270-833                                .GAUA...CUGU..AU.CA.GGA.UAAG.AG..A...UCA.UC.A...AU
RUMENNODE_4187390_1/14704-15256                           .GAUA...CUUG..AG.UU.CG.....G.CA..GCU.AUU.CC.U...UC
RUMENNODE_3700019_15500/113072-113660                     .GAUA...CUUCA.AA.AC.GG.....C.U.CAACU.UUC.ACAG...AA
scaffold66455_2_MH0070/140-798                            .GAUA...CCCUAUAA.AU.AG.....U.UUGAAC..GGU.UG.C...UA
SRS011302_C3360051/292-930                                .GAUA...GUUU..AA.UC.AU.....A.GG..GUG.GAA.AA.U...AA
RUMENNODE_1636015_86501/15047-14441                       .GAUA...CUUU..UA.AA.GA.....G.UA..UGAACUU.CU.U....A
SRS015644_WUGC_scaffold_48110/2477-1893                   .GAUA...CUGG..AU.UG.UU.....A.UA..GCG.GUA.CG.....CA
SRS043663_LANL_scaffold_29779/23284-23868                 .GAUA...CUGG..AU.UG.UU.....A.UA..GCG.GUA.CG.....CA
SRS013879_C2841012/755-171                                .GAUA...CUGG..AU.UG.UU.....A.UA..GCG.GUA.CG.....CA
SRS058336_LANL_scaffold_59496/76-660                      .GAUA...CUGG..AU.UG.UU.....A.UA..GCG.GUA.CG.....CA
SRS024580_C3092319/697-113                                .GAUA...CUGG..AU.UG.UU.....A.UA..GUG.GUA.CG.....CA
SRS016037_C2051199/1160-1744                              .GAUA...CUGG..AU.UG.UU.....A.UA..GCG.GUA.CG.....CA
SRS018145_C2172187/1038-1622                              .GAUA...CUGG..AU.UG.UU.....A.UA..GCG.GUA.CG.....CA
SRS057692_LANL_scaffold_53646/1150-1734                   .GAUA...CUGG..AU.UG.UU.....A.UA..GCG.GUA.CG.....CA
RUMENNODE_4188595_59000/9278-8656                         .GAUA...CUUA..GG.AG.CG.....A.AG..CAAAAUU.CC.U...UU
SRS015217_WUGC_scaffold_30767/34183-33614                 .GAUA...CCCC..AU.AG..G.....U.AG..GCU.UUG.CC.U.....
scaffold15021_4_MH0026/5772-5233                          .GAUA...CCCC..AU.A..GG.....U.AG..GCU.UUA.CC.......
SRS065504_LANL_scaffold_5259/17514-18052                  .GAUA...CCCC..AU.A..GG.....U.AG..GCU.UUA.CC.......
RUMENNODE_3583223_72501/9778-9192                         .GAUA...CUUCA.AG....UU.....U.AG..ACU.UUG.CG.G..AGG
C8250044_1_MH0006/243-800                                 .GAUA...CUGC..GG.CA.GU.....G.AG..GUU.UCU.GU.U...GC
scaffold3135_3_MH0034/1473-2044                           .GAUA...CUGC..GG.CA.GU.....G.AG..GUU.UCU.GU.U...GC
scaffold5237_4_O2.UC-12/515-1086                          .GAUA...CUGC..GG.CA.GU.....G.AG..GUU.UCU.GU.U...GC
scaffold19483_7_MH0083/1-570                              .GAUA...CUGC..GA.CA.GU.....G.AG..GUU.UCU.AU.C...GC
scaffold24108_2_MH0084/932-366                            .GAUA...CUGC..GG.CA.GU.....G.AG..GUU.UCU.GU.U...GC
scaffold6428_1_MH0046/14497-15063                         .GAUA...CUGC..GG.CA.GU.....G.AG..GUU.UCU.GU.U...GC
scaffold9576_2_MH0080/1218-615                            .GAUA...CCUU..UU.AA.UA.....U.AGG.ACU.UAA.GU.G.A..C
SRS049164_WUGC_scaffold_52853/363-949                     .GAUA...CCUU..UU.AA.UA.....U.AGG.GCU.....UA.A.....
SRS016335_C5119606/587-1                                  .GAUA...CCUU..UU.AA.UA.....U.AGG.GCU.....UA.A.....
SRS047014_C3638647/966-380                                .GAUA...CCUU..UU.AA.UA.....U.AGG.GCU.....UA.A.....
scaffold53537_2_O2.UC-13/735-1357                         .GAUG...CUUA..AU.AU.GG.....U.AGG.ACU.UUU.UA.U...UA
SRS019219_WUGC_scaffold_42546/1228-649                    .GAUA...CUUU..CU.UA.CG.....G.CUGGCCG.CAU.CG.A....A
SRS020856_C2648841/3405-3984                              .GAUA...CUUU..CU.UA.CG.....G.CUGGCCG.CAU.CG.A....A
SRS024580_LANL_scaffold_17452/12973-13551                 .GAUA...CUUU..CU.UA.CG.....G.CUGGCCG.CAU.CG.A....A
SRS015209_WUGC_scaffold_26406/6291-5713                   .GAUA...CUUU..CU.UA.CA.....G.CUGGCUG.CAU.CG.A....A
SRS023926_C2822626/3700-4278                              .GAUA...CUUU..CU.UA.CA.....G.CUGGCUG.CAU.CG.A....A
SRS013879_WUGC_scaffold_24040/12664-13242                 .GAUA...CUUU..CU.UA.CG.....G.CUGGCCG.CAU.CGAA.....
SRS018591_WUGC_scaffold_44243/12049-12631                 .GAUA...CUUU..CU.UA.CG.....G.CUGGCCG.CAU.CGAA.....
SRS022719_LANL_scaffold_10198/3184-2602                   .GAUA...CUUU..CU.UA.CA.....G.CUGGCCG.CAU.CAAA.....
SRS042131_C2242572/720-139                                .GAUA...CUUU..CU.UA.CA.....G.CUGGCCG.CAU.CG.A....A
SRS057539_LANL_scaffold_36006/785-205                     .GAUA...CUUU..CU.UA.CG.....G.CUGGCCG.CAU.CGAA.....
SRS045715_LANL_scaffold_32002/38-619                      .GAUA...CUUU..CU.UA.CA.....G.CUGGCCG.CAU.CG.A....A
SRS024441_LANL_scaffold_54255/1509-928                    .GAUA...CUUU..CU.UA.CG.....G.CUGGCC.GCAU.CGAA.....
SRS016002_WUGC_scaffold_14618/9695-10276                  .GAUA...CUUU..CU.UA.CA.....G.CUGGCUG.CAU.CG.A....A
SRS014573_WUGC_scaffold_54857/150-731                     .GAUA...CUUU..CU.UA.CG.....G.CUGGCCG.CAU.CG.A....A
SRS065278_LANL_scaffold_39797/843-262                     .GAUA...CUUU..CU.UA.CA.....G.CUGGCCG.CAU.CG.A....A
SRS053854_C2036806/843-262                                .GAUA...CUUU..CU.UA.CA.....G.CUGGCCG.CAU.CAAA.....
SRS018791_C2315229/3806-4387                              .GAUA...CUUU..CU.UA.CG.....G.CUGGCCG.CAU.CG.A....A
SRS015057_WUGC_scaffold_22659/735-154                     .GAUA...CUUU..CU.UA.CG.....G.CUGGCCG.CAU.CGAA.....
SRS015272_C3515487/36-617                                 .GAUA...CUUU..CU.UA.CA.....G.CUGGCCG.CAU.CGAA.....
SRS015644_WUGC_scaffold_9775/127-708                      .GAUA...CUUU..CU.UA.CG.....G.CUGGCCG.CAU.CGAA.....
SRS024081_LANL_scaffold_10991/3003-3584                   .GAUA...CUUU..CU.UA.CG.....G.CUUGCCG.CAU.CGAA.....
SRS049389_C4697213/33-614                                 .GAUA...CUUU..CU.UA.CG.....G.CUGGCCG.CAU.CG.A....A
SRS012279_Baylor_scaffold_21116/76-657                    .GAUA...CUUU..CU.UA.CG.....G.CUGGCCG.CAU.CG.A....G
SRS018145_C2160412/103-684                                .GAUA...CUUU..CU.UA.CG.....G.CUGGCCG.CAU.CG.A....G
SRS023617_Baylor_scaffold_7515/1339-1920                  .GAUA...CUUU..CU.UA.CG.....G.CUGACCG.CAU.CG.A....A
SRS019327_WUGC_scaffold_63779/1818-2399                   .GAUA...CUUU..CU.UA.CG.....G.CUGACCG.CAU.CG.A....A
RUMENNODE_4196937_11501/482-1092                          .GAUA...CUUGA.UA.AU.AG.....A.UAG.AGU.GAG.UU.C...UU
RUMENNODE_4184059_1/12692-12073                           .GAUA...CCUG..UG.GA.UA.....G.UCA.CU.GUUU.CA.A...UA
C2534616_1_MH0052/681-4                                   .GAUA...CUUGC....GG.AU.....A.CG..GCUGUGU.CA.U...AA
scaffold72334_1_MH0025/273-867                            .GAUA...CUUG..A..G..GAA...AC.UCGUCCG.CUU.UG.U...UU
RUMENNODE_89257_1/18950-19579                             .GAUA...CGUU..GG....GAU...AC.CUGACCG.CAC.UA.U...AU
RUMENNODE_521_1/97531-98123                               .GAUA...CGUC..UG.GA.AA.....C.CUGACCG.CGC.CC.U.GA.U
RUMENNODE_452500_1/9183-8561                              .GAUA...GUUG..UG.GA.UA.....G.CUGACCG.CUG.UU.U.GAUU
scaffold26015_1_MH0016/5054-5600                          .GAUA...CUUG..UG.GA.AA.....U.UA..CCG.UUU.UU.U...AU
SRS020869_C3336608/743-205                                .GAUA...CUUG..UG.GA.AA.....C.UA..CCG.UUU.UU.U...AU
SRS052697_LANL_scaffold_5619/3465-4003                    .GAUA...CUUG..UG.GA.AA.....C.UA..CCG.UUU.UU.U...AU
scaffold113137_1_MH0011/445-1010                          .GAUA...CUUG..UG.GA.AA.....U.UA..CCG.UUU.UU.U...AU
scaffold176864_1_MH0012/1879-1261                         .GAUA...CUUUA.AA....AC.....G.CAA.UCCGUGU.AG.U...AA
RUMENNODE_4275383_48000/30244-30831                       .GAUA...CUUU..GG.UC.AU.....G.GC..GGU.UGC.UC.U...UA
SRS014470_WUGC_scaffold_20579/6239-6830                   .GAUA...CUUG..CC.A..CA.....C.CA..CUC.UUC.CC.U...CU
SRS014468_C490219/634-43                                  .GAUA...CUUG..CC.A..CA.....C.CA..CUC.UUC.CC.U...CU
scaffold231484_3_MH0006/741-150                           .GAUA...CGUU..AU.UG.CG.....G.CA..GUG.CUU.C..C...CA
SRS052697_LANL_scaffold_64783/660-67                      .GAUA...CGUU..AU.UG.CG....GC.AG..UGC..UU.C..C...CA
RUMENNODE_3795095_37500/1963-2589                         .GAUA...CCCU..AA.CA.AA.....C.CCUAGAU.GGC...UC...UU
SRS024075_LANL_scaffold_10186/34603-34008                 .GAUA...CCUU..UG.UU.UA.....G.AU..GUGCUUC.GG.A...GA
scaffold43054_5_MH0038/4290-4888                          .GAUA...GCUU..UG.GU..G.....A.CGGU.CAAAGG.CU.U...GC
RUMENNODE_4025205_1/67480-68087                           .GAUA...CUUU..GC.AG.AA.....U.UG..GUU.GUC.AA.U...CA
RUMENNODE_4531808_107000/27728-27135                      .GAUA...CUAC..CA.AA.UC.....G..U..GGC.CGC.A.....AAA
RUMENNODE_4190175_1/36934-37512                           .GAUA...CUUU..CA.AG.UA.......UC..GGG...C.GC...AAAA
RUMENNODE_3681766_1/14606-14031                           .GAUA...CUAG..GC.A...A....GU.GC..GGC...C.GCGA...AA
scaffold61627_13_MH0037/7887-8407                         .GAUA...CGUU..CG.CA.AG.....G.GG..GCU.UAU.UA.A...UA
scaffold813_2_MH0069/1524-1005                            .GAUA...CGUU..CG.CA.AG.....G.GG..GCU.UAU.UA.A...UG
SRS049389_C4702091/115-680                                .AGAGCGG.UCU..UG.GA.CG.....G.AUA.CUU.UGU.CG.A...UA
SRS015893_WUGC_scaffold_3247/17279-16704                  .GAUA...CCCU..UA.CG.UAU...AG.GCA.GAGAGUU.AG.U...UA
SRS018591_WUGC_scaffold_3574/22231-22805                  .GAUA...CCCU..UA.UG.UAU...AG.GCA.GAGAGUU.AG.U...UA
SRS051791_LANL_scaffold_49504/15267-15841                 .GAUA...CCCU..UA.UG.UAU...AG.GCA.GAGAGUU.AG.U...UA
SRS064774_LANL_scaffold_65727/2375-1798                   .GAUA...CCCU..UA.UG.UAU...AG.GCA.GAGAGUU.AG.U...UA
SRS053603_LANL_scaffold_79975/20426-21003                 .GAUA...CCCU..UA.UG.UAU...AG.GCA.GAGAGUU.AG.U...UA
SRS015762_C3673909/5156-5732                              .GAUA...CCCU..UA.UG.UAC...AG.GCAGAGA.GUU.AA.U...UA
SRS057205_LANL_scaffold_59521/5228-5804                   .GAUA...CCCU..UA.UG.UAC...AG.GCAGAGA.GUU.AA.U...UA
SRS024277_LANL_scaffold_64411/2061-2638                   .GAUA...CCCU..UA.UG.UAU...AG.GCAGAG.AGUU.AG.U...UA
SRS024081_LANL_scaffold_74234/19211-19789                 .GAUA...CCCU..UA.UG.UAU...AG.GCAGAGA.GUU.GA.U...UA
scaffold67528_7_V1.CD-4/1510-938                          .GAUA...UGUU..AU.UG.UU....CU.AG..CCG.UUC.UG.A...CA
SRS023352_LANL_scaffold_34065/5267-5870                   .GAUA...CUGU..AU.AG.UG.....U.UU..ACU.UCU.UA.C...UG
SRS022143_C4703151/448-1068                               .GAUA...CUGU..AU.AG.UG.....U.UU..ACU.UCU.UA.C...UG
SRS048411_C6998311/64-684                                 .GAUA...CUGU..AU.AA.UG.....U.UU..GCU.UCU.UA.C...UG
Contig7219683.1/376-996                                   .GAUA...CUGU..AU.AA.UG.....U.UU..GCU.UCU.UA.C...UG
SRS017080_C1219075/2375-1755                              .GAUA...CUGU..AU.AA.UG.....U.UU..GCU.UCU.UA.C...UG
SRS024637_C2354782/232-852                                .GAUA...CUGU..AU.AA.UG.....U.UU..GCU.UCU.UA.C...UG
SRS022143_WUGC_scaffold_94646/3535-4215                   .GAUA...CUGU..AU.AA.UA.....A.AA..ACU.UCC.UA.U...UG
SRS042131_WUGC_scaffold_35992/14244-13654                 .GAUA...CUGU..AU.AA.UA.....G.AG..GCU.UCC.UG.U...UG
SRS057791_LANL_scaffold_84723/7277-7882                   .GAUA...CUGU..AU.GA.CU.....G.GG..GCU.UCC.UG.U...UG
SRS019327_WUGC_scaffold_19486/4702-4126                   .GAUA...CUGU..AU.AA.UU.....A.AG..GCU.UCU.UA.U...UG
SRS022530_LANL_scaffold_45786/5388-4812                   .GAUA...CUGU..AU.AA.UU.....A.AG..GCU.UCU.UA.U...UG
SRS051791_LANL_scaffold_2026/23643-23067                  .GAUA...CUGU..AU.AA.UU.....A.AG..GCU.UCU.UG.U...UG
SRS018300_Baylor_scaffold_38697/40890-41466               .GAUA...CUGU..AU.AA.UU.....A.AG..GCU.UCU.UA.U...UG
SRS015893_C2394367/3425-2841                              .GAUA...CUGU..AU.AA.UU.....A.AG..ACU.UCU.UA.U...UG
SRS063193_LANL_scaffold_24737/76085-76680                 .GAUA...CUGU..AU.AA.UU.....A.AG..GCU.UCU.UG.U...UG
SRS019219_WUGC_scaffold_50705/39657-39073                 .GAUA...CUGU..AU.AA.UU.....A.AG..GCU.UCU.UG.U...UG
scaffold39526_2_MH0073/2725-3318                          .GAUA...CUUU..CA.AU.AG.....G.UG..GAU.UUA.UU.G...UA
SRS019787_C3198872/5880-6451                              .GAUA...CUUU..UA.AU.AG.....G.UG..GAU.UUG.UU.G...UA
RUMENNODE_1072_1/2168-1610                                .GAUA...CCUU..GG.GA.GA.....G.GA..GCU.GUU.GU.A...UA
scaffold60841_1_MH0072/628-57                             .GAUA...GUUU..AU.CAGGA.....A.G...AAG.UUG.GA.U...AU
SRS019267_C3628924/3398-2827                              .GAUA...GUUUA.UC.AG.GA.....A.G...AAG.UUG.GA.U...AU
scaffold129527_2_MH0012/5886-5315                         .GAUA...GUUUA.UC.AG.GA.....A.G...AAG.UUG.GA.U...AU
C3988328_1_V1.UC-8/897-1468                               .GAUA...GUUU.AUC.AG.GA.....A.G...AAG.UUG.GA.U...AU
SRS011586_WUGC_scaffold_26737/621-1184                    .GAUA...CUUU..UG.UA.AG.....G.CA..ACU.UUG.UA.U...GU
scaffold45975_3_O2.UC-11/1049-1643                        .GAUA...CUUU..UG.UA.AG.....G.UU..GCU.UUA.AA.U...GU
SRS014613_WUGC_scaffold_32270/5897-5291                   .GAUA...CUUU..AU.AA.UG.....A.UU..UGC.UCC.AAAC....U
scaffold72026_3_V1.CD-9/19-627                            .GAUUG..CUUU..AU.AA.CU.....G.UU..UGU.UCC.AA.A...AU
scaffold4962_2_MH0076/107-701                             .GAUA...CUGG..UU.UG.CA.....G.UA..AGG.UUC.GA.A...AG
scaffold71867_1_MH0007/610-9                              .GAUA...CUUU..AU.AG.UG.....G.UG..UGC.UUC.GA.A...AU
scaffold90672_3_MH0014/329-932                            .GAUA...CUUU..AU.AG.UG.....G.UG..UGC.UUC.GA.A...AU
SRS011134_C5192268/7832-7229                              .GAUA...CUUU..AU.AG.UG.....G.UG..UGC.UUC....G.AAAU
scaffold1959_1_V1.CD-12/41915-41301                       .GAUA...CUUU..UA.CA.UA.....G.GC..GCU.UCC.AAA....AU
SRS019267_WUGC_scaffold_8497/20850-20236                  .GAUA...CUUU..UA.CA.UA.....G.GC..GCU.UCC.AAA....AU
SRS013951_C2768475/150-732                                .GAUA...CUUU..UA.UG.CU.....G.GU..GC..UUU.CGAU...AU
C3404650_1_O2.UC-13/1141-1726                             .GAUA...CUUU..UG.UG.UA.....G.GU..ACU.UUU.GG.U...AU
SRS011271_C3194327/3122-2550                              .GAUA...CUUU..CA.CA.UG.....G.UA..UCU.UCU.GA.A...AC
SRS023176_Baylor_scaffold_14092/2694-3289                 .GAUA...GUUU..UA.UA.CU.....G.CA..G...CUU.CU.G.GAAU
NZ_AAYG02000001.1/51765-52363                             .GAUA...GUUU..UA.UA.CU.....G.CA..G...CUU.CU.G.GAAU
SRS020328_C3170963/2903-3550                              .GAUA...GUUU..AU.AA.AA.....U.GU..GCU.UUA.UU.U...AU
scaffold38246_21_MH0056/2134-2690                         .GAUA...GCCA..CU.GG.UU.....G.AA..GCU.UUC.UU.G...UC
SRS019161_C2590763/1281-717                               .GAUA...CUGG..GC.UA.UCA...AC.UA..UCU.UUC.UG.G...CA
SRS013158_C643258/1-562                                   .GAUA...CUGG..AU.UU.AU.....U.GA.UUCU.UUC.CU.C...AG
SRS016954_C2864697/4886-5463                              .GAUA...UUGG..AU.AA.GC.....U.GA.UUCU.UUC.CA.C...UG
SRS019267_C3633988/16955-16373                            .AAUA...UUGG..AU.AA.GC.....U.GA..UUC.UUUCCA.C...UG
SRS053398_C2349251/18105-17525                            .GAUA...UUGG..AU.AA.GC.....U.GA.UUCU.UUC.CA.C...UG
SRS018817_C2134990/3321-3908                              .GAUA...UUGG..AU.AA.GC.....C.GA.UUCU.UUC.UA.G...UG
SRS015578_WUGC_scaffold_3950/5179-4592                    .GAUA...UUGG..AU.AA.GC.....U.GA.UUCU.UUC.CA.C...UG
SRS017247_LANL_scaffold_10233/24440-23870                 .GAUA...UUGG..AU.AA.GC.....C.GA.UUCU.UUC.UA.G...UG
SRS017521_C2794073/241-812                                .GAUA...UUGG..AU.AA.GC.....U.GA.UUCU.UUC.CA.C...UG
SRS014459_C2588900/723-137                                .GAUA...CUGG..AU.CA.GC.....U.GA.UUCU.UUC.UA.A...CA
SRS015065_WUGC_scaffold_26384/6733-7319                   .GAUA...CUGG..AU.CA.GC.....U.GA.UUCU.UUC.UA.A...CA
scaffold83316_1_V1.UC-10/936-344                          .GAUA...CUGG..AU.UA.GC.....U.GA.UUCU.UUC.CA.G...CA
SRS049900_LANL_scaffold_14509/20046-19454                 .GAUA...CUGG..AU.UA.AC.....U.GA.UUCU.UUC.C.AG...CA
SRS045713_C3193720/982-392                                .GAUA...CUGG..AU.CA.AC.....U.GA.UUCU.UUC.CG.G...UA
scaffold6619_2_V1.CD-1/2928-2338                          .GAUA...CUGG..AU.CA.AC.....U.GA.UUCU.UUC.CG.G...UA
NZ_ABVR01000041.1/577180-577753                           .GAUA...CUGG..AU.CA.AC.....U.GA.UUCU.UUC.CG.G...UA
SRS015663_C3090695/880-1452                               .GAUA...UUGG..AU.UG.AGA...AG.UG..GCU.UAU.ACA....GG
scaffold18277_1_MH0042/2293-1745                          .GAUA...UUGG..AU.UG.ACU...GA.CA..GCU.UUU.GC.U...UG
scaffold5199_6_MH0034/3891-3331                           .GAUA...UUGG..AU.UG.ACU...GA.CA..GCU.UUU.GC.U...UG
SRS052697_LANL_scaffold_14420/23323-22765                 .GAUA...CUGG..AA.AG.UG.....U.AG..GCU.UUU.UG.C...UU
SRS014459_C2697063/4703-4145                              .GAUA...CUGG..AA.AG.UG.....U.AG..GCU.UUU.UG.C...UU
scaffold26453_3_V1.UC-9/2658-2102                         .GAUA...CUGG..AA.AG.UG.....U.AG..GCU.UUU.UG.C...UU
SRS018817_WUGC_scaffold_23333/1101-1659                   .GAUA...CUGG..AA.AG.UG.....U.AG..GCU.UUU.UG.C...UU
scaffold2983_2_O2.UC-24/19131-18566                       .GAUA...CCGGG.UA.UG.CU....AA.UA..UCU.UUU.GC.U...GU
4491407.3_NODE_175/52743-52135                            .GAUA...CCUU..UU.AU.UGU....C.CA..G.G.CGG.CA.G.UGAU
scaffold26705_2_MH0077/252-860                            .GAUA...CCUU..UU.AU.UGU....C.CA..G.G.CGG.CA.G.UGAU
SRS015794_C2323159/2405-3013                              .GAUA...CCUU..UU.AU.UGU....C.CA..G.G.CGG.CA.G.UAAU
scaffold48250_2_MH0028/12405-13004                        .GAUA...CCUA..UU.CG.AU.....U.GG..GCG.GCU.AU.G...GU
scaffold82852_1_MH0016/1372-773                           .GAUA...CCUA..UU.CG.AU.....U.GG..GCG.GCU.AU.G...GU
scaffold74925_4_MH0011/26-625                             .GAUA...CCUA..UU.CG.AU.....U.GG..GCG.GCU.AU.G...GU
SRS024435_LANL_scaffold_24058/308-907                     .GAUA...CCUA..UU.CG.AU.....U.GG..GCG.GCU.AU.G...GU
SRS053335_LANL_scaffold_2919/67866-68465                  .GAUA...CCUA..UU.CG.AU.....U.GG..GCG.GCU.AU.G...GU
UnmappedStool_Broad_scaffold_1116570/61-660               .GAUA...CCUA..UU.CG.AU.....U.GG..GCG.GCU.AU.G...GU
SRS048870_WUGC_scaffold_15782/1140-1739                   .GAUA...CCUG..UU.UA.AU.....U.AG..GCA.GUU.AU.A...GU
SRS014923_WUGC_scaffold_22997/48540-47941                 .GAUA...CCUG..UU.UA.AU.....U.AG..GCA.GUU.AU.A...GU
scaffold70661_1_V1.UC-15/5531-4945                        .GAUA...CCUG..UU.CG.AU.....U.GG..GCG.GCU.AU.G...GU
scaffold68796_1_MH0066/4369-4904                          .GAUA...CCUG..UA.AG.AU.....A.AG..GUC..AC.AC.G.A.AA
scaffold38036_9_MH0035/2854-2319                          .AAUA...CCUG..UA.AG.AU.....A.AG..GUC..AC.AC.G.A.AA
scaffold17470_2_V1.UC-9/14938-14396                       .GAUG...CUAA..UU.UA.UG.....A.GG..UCU.GUC.UC.A...AG
SRS015782_C3497527/1835-1293                              .GAUG...CUAA..UU.UA.UG.....A.GG..UCU.GUC.UC.A...AG
scaffold17470_2_V1.UC-9/15519-14972                       .GAUA...CUUU..GU.AA.GU.....G.AA..U...CUG.UG.U.GUGU
NLF001_scaffold22069_2/42-577                             .GAUA...CCUG..AU.AA.GGC....A.GA..UCU.GCU.CA.C...GU
scaffold68796_1_MH0066/3787-4322                          .GAUA...CCUG..AU.AA.GGC....A.GA..UCU.GCU.CA.C...GU
scaffold38036_9_MH0035/3436-2901                          .GAUA...CCUG..AU.AA.GGC....A.GA..UCU.GCU.CA.C...GU
scaffold24861_12_MH0083/2927-2379                         .GAUA...CUUU..UG.CA.AA.....A.AG..GCU.GUU.AA.U...CA
SRS016495_LANL_scaffold_3839/2885-3433                    .GAUA...CUUU..UG.CA.AA.....A.AG..GCU.GUU.AA.U...CA
scaffold75155_15_MH0065/224-805                           .GAUA...GUUU..UA.UA.AG.....C.AA.GUCA.ACU.UU.G.U.AU
SRS016335_WUGC_scaffold_5125/713-1283                     .GAUA...GUUU..UA.UA.AG.....C.AAG.UCA.ACU.UUGC...AU
SRS054590_LANL_scaffold_3137/995-424                      .GAUA...UUUU..UA.UA.UG.....C.AAG.UCG.UAU.UU.U...AG
SRS011302_Baylor_scaffold_24210/7301-6687                 .GAUA...CUU...UC.UC.UU.....U.UA..AC..CGU.UG.G.AAAU
scaffold36867_3_MH0067/767-178                            .GAUA...GUUG..AA.G..UG....GA.GA..UAU.UUU.AA.U...AU
SRS045127_C2902448/1722-1144                              .GAUA...CCU...UU.AG.CAU....A.UG..CCU.UUU.GA.C...CG
SRS052227_LANL_scaffold_18526/24305-23733                 .GAUA...CCU...UU.AG.CAU....A.UG..CCU.UUU.GA.C...CG
scaffold50835_2_MH0048/971-312                            .GAUA...CUUU..GG.UC.GGU...AG.UUUACG..UUC.UC.A...AU
SRS013949_WUGC_scaffold_41422/20728-21295                 .GAUA...CCUCUCAA.AU.UA.....U.CAGU....C...C......AA
SRS054569_LANL_scaffold_25184/1261-1825                   .GAUA...CCUC..AU.AAAUU.....C.CU..U...GUC..........
SRS015436_WUGC_scaffold_12645/188-752                     .GAUA...CCUU..AU.AAAUU.....C.CU..U...GUC..........
SRS018149_Baylor_scaffold_18181/920-409                   .GAUA...CCUU..AU.AAAUU.....C.CU..U...GUC..........
SRS017215_Baylor_scaffold_15471/105-617                   .GAUA...CCUU..AU.AAAUU.....C.CU..U...GUC..........
SRS011306_Baylor_scaffold_82878/1593-2102                 .GAUA...CCUUU.CU.AA..U.....U.CC..UUG.UC...........
#=GC SS_cons                                              .____..>>>>>>>>>>>>>>>>.>>>>.>>>>>>>.<<<.<<.<...<<
#=GC SS_cons_3                                            ..................................................
#=GC SS_cons_2                                            ..................................................
#=GC SS_cons_1                                            ..................................................

SRS020349_Baylor_scaffold_157/32152-31562                 ...G.............GUAA...............UA.GCU.U.UG.GU
NZ_GG698830.1/205880-206470                               ...G.............GUAA...............UA.GCU.U.UG.GU
SRS045127_C2888776/816-229                                GU.G.............AUGA...............CGAUAG.U.AA.GU
SRS046623_LANL_scaffold_3822/10322-10909                  GU.G.............AUGA...............CGAUAG.U.AA.GU
SRS057022_C2007347/728-167                                .................AGAA.....................AG......
SRS017511_Baylor_scaffold_91127/30172-29612               .................AGAA...........................AG
SRS077736_LANL_scaffold_38253/6991-7569                   .................GUAA........................GU.CA
SRS016360_C2635873/577-1167                               .................AGAA.....................AG......
SRS021969_Baylor_scaffold_27/2309-1730                    .................UUCU....................U.A.UCAGA
NC_014106.1/912624-912044                                 .................UUCU....................U.A.UCAGA
SRS011355_Baylor_scaffold_264/6819-6240                   .................UUCU....................U.A.UCAGA
SRS019600_C33428/80-659                                   .................UUCU....................U.A.UCAGA
SRS048411_C6929172/576-21                                 .................CAGA...........................GU
SRS013836_C4813625/803-1273                               ..................................................
NC_007930.1/178805-178262                                 GG...............GUAGUA..............C.UAA.U.UG.GG
NZ_AEBA01000075.1/21605-21062                             GG...............GUAGUA..............C.UAA.U.UG.GG
NZ_ACGT01000039.1/27519-28068                             GG...............GUAGUA..............C.UAA.U.UG.GG
SRS013705_C3903182/359-916                                ..................................................
SRS042643_WUGC_scaffold_65006/2100-2658                   ..................................................
SRS017808_Baylor_scaffold_59591/1905-1348                 ..................................................
SRS018791_C2311921/1023-1581                              ..................................................
scaffold3727_1_O2.UC-16/15297-15914                       GU.G.............GCAA...............CA.CAG.C.GUAGU
scaffold18021_2_O2.UC-1/280-891                           UA.G.............GUAA...............CU.AAC.C.CG.CU
scaffold100513_1_MH0077/3805-3193                         CA.A.............GUAA...............UU.GUC.U.UG.CU
SRS019219_WUGC_scaffold_71896/28682-28080                 AC.A.............GAGA...............UG.GGA.G.GG.CA
SRS012279_Baylor_scaffold_44347/2240-1637                 AC.A.............GAGA...............UG.GGA.G.GG.CA
SRS019028_WUGC_scaffold_67919/12248-12851                 AC.A.............GAGA...............UG.GGA.G.GA.CA
SRS051941_LANL_scaffold_77347/31475-30871                 AC.A.............GAGA...............UG.GGA.G.GG.CA
SRS015044_WUGC_scaffold_28277/14883-15485                 AC.A.............GAGA...............UG.GGA.G.GG.CA
SRS017120_Baylor_scaffold_80047/695-1299                  AC.A.............GAGA...............CG.GGA.G.GG.CA
SRS014573_WUGC_scaffold_54713/2595-1991                   AC.A.............GAGA...............UG.GGA.G.GG.CA
scaffold86124_2_MH0073/1344-722                           UG.C.............GCGA...............GC.AUGCC.GC.GG
AECF_contig24411/1831-1250                                GU.U.............GUGA...............AA.CGU.U.GC.AG
RUMENNODE_4034172_1/20885-21519                           GG.U.............GCGA...............AC.CGG.C.GA.CG
RUMENNODE_3561216_1/643-1189                              UU.A.............GAGA...............UA.ACU.C.GG.UA
RUMENNODE_1425512_1/14051-14584                           .................GUGA......................U.UG.GU
RUMENNODE_4211461_164500/21953-21419                      .................GU..........................UG.AG
RUMENNODE_2951087_1/11479-10933                           .................UUAU...........................UG
RUMENNODE_4303745_1/5728-5189                             CC.A.............GCAA...............UG.GUA...UUCGG
RUMENNODE_4179527_1/10667-11220                           CU.A.............AUAA...............UA.GGU........
RUMENNODE_3793489_117000/26220-26750                      ..................................................
RUMENNODE_518448_1/80370-80972                            GUAG.............GUAA...............CA.UCA.G.AG.UU
RUMENNODE_4194695_1/15233-15819                           AU.U.............GAAA...............AA.UAU...GA.GU
RUMENNODE_3528664_1/17199-16613                           AU.A.............GUAA...............UA.UCA.G.UU.AU
SRS017307_C2471714/865-265                                GA.G.............GUAA...............CU.CGU......UU
SRS011140_Baylor_scaffold_51811/706-1362                  CU.G.............GCGA...............CA.GUG.U.AG.AA
SRS050244_LANL_scaffold_98088/716-1355                    AU.AUA...........UUGA...........AGUGUA.UAG.A.CA.GC
SRS017808_C3916623/996-357                                AU.AUA...........UUGA...........AGUGUA.UAG.A.CA.GC
SRS016569_C2497420/801-1437                               AU.AUA...........UUGA...........AGUGUA.UAG.A.CA.GC
SRS048791_C3240732/145-781                                AU.AUA...........UUGA...........AGUGUA.UAG.A.CA.GC
SRS047824_C2497209/3709-4341                              AU.AUA...........UUGA...........AGUGUA.UAGA.CAG.CU
SRS019607_C2760723/741-107                                ACUAUAUA.........UCGA.............AGUG.UAU.G.GA.CA
SRS023926_Baylor_scaffold_26430/2817-3438                 AC.A.............UUAAG..............UG.UGU.A.GG.CG
SRS057692_LANL_scaffold_58411/2028-1407                   GA.A.............GUGA...............UU.UAG.UACU.AA
SRS023352_C4660541/810-202                                UU.C.............GUGA...............GU.AUA.CAUU.GA
SRS045715_LANL_scaffold_114087/1708-1100                  UU.C.............GUGA...............GU.AUA.CAUU.GA
NZ_ACAP01000082.1/155615-155036                           AC.A.............GCAA...............UG.UAA.AA.AG..
SRS017691_Baylor_scaffold_10335/1649-1047                 GU.G.............GCGA...............CA.UGG.CUUC.GG
SRS017120_C2998649/706-110                                GU.G.............GCGA...............CA.UGG.CUUC.GG
SRS024318_LANL_scaffold_73341/1005-409                    GU.G.............GCGA...............CA.UGG.CUUC.GG
SRS058808_LANL_scaffold_72839/8429-9040                   AU.G.............GUAA...............CU.GAA.UUUC.GG
SRS013705_Baylor_scaffold_103124/1944-1334                AG.G.............GCAA...............CU.GAU.UUUA.AG
SRS015893_WUGC_scaffold_41873/3468-4082                   AG.G.............GCAA...............CU.GAU.UUUA.AG
SRS016331_C4188784/1111-553                               GU.G.............GCGA...............CA.UUA.A.UC.AA
SRS011343_C2214558/14-577                                 GU.G.............GUGA...............CA.UUA.A.UC.AA
SRS055378_C4046145/609-46                                 GU.G.............GCGA...............CA.UUA.A.UC.AA
SRS015574_WUGC_scaffold_78684/92-656                      GU.G.............GCGA...............CA.UUA.A.UC.AA
SRS063603_LANL_scaffold_9535/738-174                      GU.G.............GCGA...............CA.UUA.A.UC.AA
SRS022725_C5831980/846-282                                GU.G.............GCGA...............CA.UUA.A.UC.AA
SRS013170_C4265260/646-82                                 GU.G.............GCGA...............CA.UUA.A.UC.AA
SRS018157_Baylor_scaffold_78196/846-282                   GU.G.............GCGA...............CA.UUA.A.UC.AA
SRS023595_C7127669/679-121                                GU.G.............GCGA...............CA.UUA.A.UC.AA
SRS018665_C3718615/568-10                                 GU.G.............GCGA...............CA.UUA.A.UC.AA
SRS019980_C3010282/772-214                                GU.G.............GCGA...............CA.UUA.A.UC.AA
SRS042984_C3981055/568-10                                 GU.G.............GCGA...............CA.UUA.A.UC.AA
SRS052604_C1813344/58-616                                 GU.G.............GCGA...............CA.UUA.A.UC.AA
SRS020226_Baylor_scaffold_31706/1225-667                  GU.G.............GCGA...............CA.UUA.A.UC.AA
SRS024355_C4246584/680-122                                GU.G.............GCGA...............CA.UUA.A.UC.AA
SRS019028_WUGC_scaffold_47331/720-162                     GU.G.............GCGA...............CA.UUA.A.UC.AA
SRS019029_C3255213/45-603                                 GU.G.............GCGA...............CA.UUA.A.UC.AA
SRS013723_C3449326/29-587                                 GU.G.............GCGA...............CA.UUA.A.UC.AA
SRS017139_C3775827/777-219                                GU.G.............GCGA...............CA.UUA.A.UC.AA
SRS022602_Baylor_scaffold_29753/1605-1047                 GU.G.............GCGA...............CA.UUA.A.UC.AA
SRS011126_Baylor_scaffold_60872/769-211                   GU.G.............GCGA...............CA.UUA.A.UC.AA
SRS013252_C3603472/54-612                                 GU.G.............GCGA...............CA.UUA.A.UC.AA
SRS018394_C4018943/104-662                                GU.G.............GCGA...............CA.UUA.A.UC.AA
SRS052876_LANL_scaffold_43698/854-296                     GU.G.............GCGA...............CA.UUA.A.UC.AA
SRS049318_LANL_scaffold_12874/709-151                     GU...............UAUAU...............A.CUUAA.UC.AA
NC_013192.1/352356-351792                                 GU.G.............GCGA...............CA.UUA.A.UC.AA
RUMENNODE_3642367_1/2500-1922                             GU.A.............GUAA...............UA.CAU.U.AU.GA
SRS048791_C3266939/1465-893                               AG.A.............GUAA...............UC.UUC.U....GG
SRS024441_C3048834/648-75                                 AA.A.............GUAA...............UU.UUC.U..U.GG
SRS023926_C2746528/53-631                                 AG.A.............GUAA...............UC.UUC.U....GG
SRS015209_WUGC_scaffold_35062/16555-17132                 AA.A.............GUAA...............UU.UUC.U.U..GG
SRS013836_C4776278/98-622                                 .................GAA..........................A.GG
SRS015893_C2342862/61-629                                 .................GAAA.........................U.CU
SRS047210_C3278037/661-96                                 .................UUU.........................AU.CA
SRS015209_WUGC_scaffold_55228/1696-2262                   .................GAAA.........................U.CU
SRS012279_C2760476/802-235                                .................GAAA.........................U.CU
SRS019587_WUGC_scaffold_10086/1043-1655                   UA.G.............GUAA...............CU.GAA.C.UU.UA
NZ_EQ999899.1/15221-14651                                 UU.G.............GUGA...............CA.AUC.A.UA.AU
scaffold150314_3_MH0006/322-940                           UG.A.............GUGA...............UC.AUG.U....GA
scaffold30863_1_V1.UC-8/678-82                            GA.A.............GUGA...............UU.UAU.U.AU.GA
RUMENNODE_4169944_96001/22320-21654                       UC.U..AUAAUGACUGGGUAAG.UCACCCGUAAGAAGG.AUGAGUUA.GU
SRS013164_C2359369/811-244                                GG...............GUAA................U.CGA.A.GG.AG
SRS047210_C3274265/611-43                                 UG.G.............GUAA...............CC.CAA.A.GA.GG
SRS057539_C2750477/5096-5662                              UG.A.............GCGA...............UC.GAA.A..G.AG
SRS023926_Baylor_scaffold_35113/393-959                   UG.A.............GUAA...............UC.AGA.A..G.AG
SRS013705_Baylor_scaffold_80480/656-90                    UG.A.............GUAA...............UC.AGA.A..G.AG
SRS013879_C2866584/3116-2550                              UG.A.............GUGA...............UC.GAA.A.GA.GA
SRS050669_LANL_scaffold_38895/2003-1433                   UG.A.............GUAA...............UU.GAA.A.GA.GA
SRS016086_WUGC_scaffold_15784/606-37                      UG.A.............GUAA...............UC.GAA.A..G.AG
SRS016501_LANL_scaffold_13156/9762-10332                  UG.A.............GUAA...............UU.GAA.A.GA.GA
SRS077736_C1859115/704-134                                UG.A.............GUAA...............UU.GAA.A.GA.GA
SRS018591_C1278250/640-71                                 UG.A.............GUAA...............UU.GAA.A.GA.GA
SRS014124_WUGC_scaffold_61924/4419-3850                   UG.A.............GUGA...............UU.GAA.A.GA.GA
SRS042910_WUGC_scaffold_37701/641-72                      UG.A.............GUGA...............UU.GAA.A.GA.GA
SRS016319_C4024285/4810-5379                              UG.A.............GUAA...............UU.GAA.A.GA.GA
SRS042131_WUGC_scaffold_62967/37960-38529                 UG.A.............GUAA...............UU.GAA.A.GA.GA
SRS019974_Baylor_scaffold_11770/11426-10857               UG.A.............GUAA...............UU.GAA.A.GA.GA
SRS014470_WUGC_scaffold_22093/1779-2348                   UG.A.............GUAA...............UU.GAA.A.GA.GA
SRS024015_Baylor_scaffold_53492/2521-3091                 UG.A.............GUAA...............UU.GAA.A.GA.G.
SRS014684_C3295115/640-1209                               UG.A.............GUAA...............UU.GAA.A.GA.GA
SRS019022_C2662736/1206-1775                              UG.A.............GUAA...............UU.GAA.A.GA.GA
SRS019045_WUGC_scaffold_46401/980-1549                    UG.A.............GUAA...............UU.GAA.A.GA.GA
SRS014692_C1521511/4239-3670                              UG.A.............GUAA...............UU.GAA.A.GA.GA
SRS024580_C3049358/93-662                                 UG.A.............GUAA...............UU.GAA.A.GA.GA
SRS013818_C2791490/642-72                                 UG.A.............GUAA...............UU.GAA.A.GA.GA
SRS057791_C3621761/22-591                                 UG.A.............GUAA...............UU.GAA.A.GA.GA
SRS057692_C2750528/765-1334                               UG.A.............GUAA...............UU.GAA.A.GA.GA
SRS014573_WUGC_scaffold_1375/1864-2434                    UG.A.............GUAA...............UU.AAA.A..G.AG
SRS045197_C3544369/99-667                                 UG.A.............GUAA...............UC.AUA.A.GA.GA
SRS016569_Baylor_scaffold_42913/1990-1422                 UG.A.............GUAA...............UC.AUA.A.GA.GA
SRS024447_LANL_scaffold_59766/2727-3295                   UG.A.............GUAA...............UC.AUA.A.GA.GA
SRS019077_WUGC_scaffold_67596/1122-556                    UG.G.............GCGA...............UC.GGA.A..G.AG
SRS051930_LANL_scaffold_4198/148-718                      CG.G.............GCAA...............UC..GG.A.AG.AG
SRS043018_C3887608/1048-479                               CG.G.............GCAA...............UC.GGA...AG.AG
SRS047100_WUGC_scaffold_8508/3377-3945                    UG.A.............GCAA...............UC.GGA.A..G.GG
SRS015278_WUGC_scaffold_30388/1477-908                    GG...............GCGA................U.CGG.A.AG.AG
SRS015985_WUGC_scaffold_34821/1367-798                    GG...............GCGA................U.CGG.A.AG.AG
SRS013836_C4810657/1055-487                               CG.G.............GCGA...............UC.GGA.A..G.AG
SRS049318_LANL_scaffold_96246/13677-13111                 CG.G.............GCAA...............UC..GG.A.AG.AG
SRS045197_C3580523/270-833                                UA.G.............GUGA...............CU.GAG.A.GA.UG
RUMENNODE_4187390_1/14704-15256                           AA.A.............GAGA...............UG.CGA.G.GG.GA
RUMENNODE_3700019_15500/113072-113660                     AU.C.............GAAA...............GA.CGA..AGU.GA
scaffold66455_2_MH0070/140-798                            AU...............GUGA................A.UUA.G.UG.AU
SRS011302_C3360051/292-930                                UA.U.........GUAUAAAA..GUACUCAGUGAAGAU.AUU.A.UU.UU
RUMENNODE_1636015_86501/15047-14441                       UU.C.............GUGA...............GA.A...A.AG.AG
SRS015644_WUGC_scaffold_48110/2477-1893                   UU.A.............GUGA...............UA.AUG.U.AG.UU
SRS043663_LANL_scaffold_29779/23284-23868                 UU.A.............GUGA...............UA.AUG.U.AG.UU
SRS013879_C2841012/755-171                                UU.A.............GUGA...............UA.AUG.U.AG.UU
SRS058336_LANL_scaffold_59496/76-660                      UU.A.............GUGA...............UA.AUG.U.AG.UU
SRS024580_C3092319/697-113                                UU.A.............GUGA...............UA.AUG.U.AG.UU
SRS016037_C2051199/1160-1744                              UU.A.............GUGA...............UA.AUG.U.AG.UU
SRS018145_C2172187/1038-1622                              UU.A.............GUGA...............UA.AUG.U.AG.UU
SRS057692_LANL_scaffold_53646/1150-1734                   UU.A.............GUGA...............UA.AUG.U.AG.UU
RUMENNODE_4188595_59000/9278-8656                         UU.G.............GUGA...............CA.AAU.U.GG.AA
SRS015217_WUGC_scaffold_30767/34183-33614                 ......GAUGC.AG...GUAA.....CUGGCAUCUAAA.GAA.G.GG.CA
scaffold15021_4_MH0026/5772-5233                          .................AGAUA.......................GG.UA
SRS065504_LANL_scaffold_5259/17514-18052                  .................AGACA.......................GG.UA
RUMENNODE_3583223_72501/9778-9192                         UA.G.............GUAA...............CC.AAU.C.CG.CA
C8250044_1_MH0006/243-800                                 UC.C.............GUGA...............GG.ACU.G.AC.AG
scaffold3135_3_MH0034/1473-2044                           UC.C.............GCGA...............GG.ACU.G.AU.GG
scaffold5237_4_O2.UC-12/515-1086                          UC.C.............GCGA...............GG.ACU.G.AU.GG
scaffold19483_7_MH0083/1-570                              UC.C.............GUGA...............GG.ACU.G.AU.GG
scaffold24108_2_MH0084/932-366                            UC.U.............GUGA...............GG.ACU.G.AC.AG
scaffold6428_1_MH0046/14497-15063                         UC.C.............GCGA...............GG.ACU.G.AU.GG
scaffold9576_2_MH0080/1218-615                            AU.UAUAAUUGAUAAGUCCACU.ACUUAUUAAGAA.GA.UGG.A.GC.UU
SRS049164_WUGC_scaffold_52853/363-949                     .................GUGAC...............A.....U.UA...
SRS016335_C5119606/587-1                                  .................GUGAC...............A.....U.UA...
SRS047014_C3638647/966-380                                .................GUGAC...............A.....U.UA...
scaffold53537_2_O2.UC-13/735-1357                         GU.A.............GUAA...............UA.UUA.A.UA.AA
SRS019219_WUGC_scaffold_42546/1228-649                    GU.A.............GCAA...............UA.C...U.AG.UU
SRS020856_C2648841/3405-3984                              GU.A.............GCAA...............UA.C...U.AG.UU
SRS024580_LANL_scaffold_17452/12973-13551                 GU.A.............GUGA...............UA.C...U.AG.AU
SRS015209_WUGC_scaffold_26406/6291-5713                   GU.A.............GUAA...............UA.C...U.AG.AU
SRS023926_C2822626/3700-4278                              GU.A.............GUAA...............UA.C...U.AG.AU
SRS013879_WUGC_scaffold_24040/12664-13242                 GU.A.............GUAA...............UA.C...U.AG.AU
SRS018591_WUGC_scaffold_44243/12049-12631                 GU.A.............GUAA...............UA.C...U.AG.AU
SRS022719_LANL_scaffold_10198/3184-2602                   GU.A.............GUAA...............UA.C...U.AG.AU
SRS042131_C2242572/720-139                                GU.A.............GUAA...............UA.C...U.AG.AU
SRS057539_LANL_scaffold_36006/785-205                     GU.A.............GUAA...............UA.C...U.AG.AU
SRS045715_LANL_scaffold_32002/38-619                      GU.A.............GUAA...............UA.C...U.AG.AU
SRS024441_LANL_scaffold_54255/1509-928                    GU.A.............GUAA...............UA.C...U.AG.AU
SRS016002_WUGC_scaffold_14618/9695-10276                  GU.A.............GUAA...............UA.C...U.AG.AU
SRS014573_WUGC_scaffold_54857/150-731                     GU.A.............GUAA...............UA.U...U.AG.AU
SRS065278_LANL_scaffold_39797/843-262                     GU.A.............GUAA...............UA.C...U.AG.AU
SRS053854_C2036806/843-262                                GU.A.............GUAA...............UA.C...U.AG.AU
SRS018791_C2315229/3806-4387                              GU.A.............GUAA...............UA.C...U.AG.AU
SRS015057_WUGC_scaffold_22659/735-154                     GU.A.............GUAA...............UA.C...U.AG.AU
SRS015272_C3515487/36-617                                 GU.A.............GUAA...............UA.C...U.AG.AU
SRS015644_WUGC_scaffold_9775/127-708                      GU.A.............GUAA...............UA.C...U.AG.AU
SRS024081_LANL_scaffold_10991/3003-3584                   GU.A.............GUAA...............UA.C...U.AG.AU
SRS049389_C4697213/33-614                                 GU.A.............GUAA...............UA.C...U.AG.AU
SRS012279_Baylor_scaffold_21116/76-657                    GU.A.............GUAA...............UA.C...U.AG.AU
SRS018145_C2160412/103-684                                GU.A.............GUAA...............UA.C...U.AG.AU
SRS023617_Baylor_scaffold_7515/1339-1920                  GU.A.............GUAA...............UA.C...U.AG.AU
SRS019327_WUGC_scaffold_63779/1818-2399                   GU.A.............GUAA...............UA.C...U.AG.AU
RUMENNODE_4196937_11501/482-1092                          CU.G.............GUGA...............CA.GUU.G.AA.CU
RUMENNODE_4184059_1/12692-12073                           AU.C.............GUGA...............GG.UUA.U.UG.AU
C2534616_1_MH0052/681-4                                   AA.G.............GUGA...............CG.AUU.A.UG.AU
scaffold72334_1_MH0025/273-867                            AA.A.............GCGA...............UU.UAA.G.CA.AA
RUMENNODE_89257_1/18950-19579                             CG.G.............GUGA...............CC.GUU.A.UA.GC
RUMENNODE_521_1/97531-98123                               ...G.............GUGA...............CU.GAA.A.GG.GC
RUMENNODE_452500_1/9183-8561                              .................GUGA...............AU.GAA.A.AA.CA
scaffold26015_1_MH0016/5054-5600                          GC.A.............GUGA...............UG.UUU.A.AA.AA
SRS020869_C3336608/743-205                                GC.A.............GUGA...............UG.UUU.A.AA.AA
SRS052697_LANL_scaffold_5619/3465-4003                    GC.A.............GUGA...............UG.UUU.A.AA.AA
scaffold113137_1_MH0011/445-1010                          GC.A.............GUGA...............UG.UUU.A.AA.AU
scaffold176864_1_MH0012/1879-1261                         AU.C.............GAGA...............GA.UUU.A.UU.AU
RUMENNODE_4275383_48000/30244-30831                       AA.G.............GUAA...............CG.AUA.A.GA.AC
SRS014470_WUGC_scaffold_20579/6239-6830                   AU.C.............GAAA...............GG.UAG.A.UG.GA
SRS014468_C490219/634-43                                  AU.C.............GAAA...............GG.UAG.A.UG.GA
scaffold231484_3_MH0006/741-150                           UU.C.............GUGA...............GU.UUG.G..G.AA
SRS052697_LANL_scaffold_64783/660-67                      CU.C.............GUGA...............GU.UUG.G..G.AA
RUMENNODE_3795095_37500/1963-2589                         AU.U.............GUGA...............GA.UAA.GAGUUGC
SRS024075_LANL_scaffold_10186/34603-34008                 GU.C.............GUGA...............GA.UUU.U.CU.GA
scaffold43054_5_MH0038/4290-4888                          AU.U.............GCGA...............GA.UGU.A.AG.AU
RUMENNODE_4025205_1/67480-68087                           UA.U.............GUGA...............GU.AUG.A.UU.GA
RUMENNODE_4531808_107000/27728-27135                      UC.A.............GUAA...............UG.AUU....A.GC
RUMENNODE_4190175_1/36934-37512                           UC.G.............GUAA...............CG.AUU.A.GC.GA
RUMENNODE_3681766_1/14606-14031                           CU.A.............GUAA...............UA.GUU.A.GC.GA
scaffold61627_13_MH0037/7887-8407                         GC.U.............GUGA...............GG.CUA.U.CA.AU
scaffold813_2_MH0069/1524-1005                            GC.U.............GUGA...............GG.CUA.U.CA.AU
SRS049389_C4702091/115-680                                UU.C.............GUGA...............GG.GUA.U.UG.AC
SRS015893_WUGC_scaffold_3247/17279-16704                  UC.A.............GUAA...............UG.AUA.A.UU.AA
SRS018591_WUGC_scaffold_3574/22231-22805                  UC.A.............GUAA...............UG.AUA.A.UU.AA
SRS051791_LANL_scaffold_49504/15267-15841                 UC.A.............GUAA...............UG.AUA.A.UU.AA
SRS064774_LANL_scaffold_65727/2375-1798                   UC.A.............GUAA...............UG.AUA.A.UU.AA
SRS053603_LANL_scaffold_79975/20426-21003                 UC.A.............GUAA...............UG.AUA.A.UU.AA
SRS015762_C3673909/5156-5732                              UC.A.............GUAA...............UG.AUA.A.UU.AA
SRS057205_LANL_scaffold_59521/5228-5804                   UC.A.............GUAA...............UG.AUA.A.UU.AA
SRS024277_LANL_scaffold_64411/2061-2638                   UC.A.............GUAA...............UG.AUA.A.UU.AA
SRS024081_LANL_scaffold_74234/19211-19789                 UC.A.............GUAA...............UG.AUA.A.UU.AA
scaffold67528_7_V1.CD-4/1510-938                          UU.G.............GCGA...............CA.GUG.U.UG.GA
SRS023352_LANL_scaffold_34065/5267-5870                   CG.A.............GUGA...............UC.AAA.G.UA.AG
SRS022143_C4703151/448-1068                               CG.A.............GUGA...............UC.AAA.G.UA.AG
SRS048411_C6998311/64-684                                 CG.A.............GUGA...............UC.AAA.G.UA.AG
Contig7219683.1/376-996                                   CG.A.............GUGA...............UC.AAA.G.UA.AG
SRS017080_C1219075/2375-1755                              CG.A.............GUGA...............UC.AAA.G.UA.AG
SRS024637_C2354782/232-852                                CG.A.............GUGA...............UC.AAA.G.UA.AG
SRS022143_WUGC_scaffold_94646/3535-4215                   AU.A.............GCGA...............UU.GAG.A.UA.GG
SRS042131_WUGC_scaffold_35992/14244-13654                 AU.A.............GCGA...............UU.GAU.A.CG.GG
SRS057791_LANL_scaffold_84723/7277-7882                   AU.A.............GUGA...............UU.GAU.A.UA.GG
SRS019327_WUGC_scaffold_19486/4702-4126                   AG.A.............GUGA...............UU.GAU.A.UA.AG
SRS022530_LANL_scaffold_45786/5388-4812                   AG.A.............GUGA...............UU.GAU.A.UA.AG
SRS051791_LANL_scaffold_2026/23643-23067                  AU.A.............GUGA...............UU.GAU.A.CA.AG
SRS018300_Baylor_scaffold_38697/40890-41466               AG.A.............GUGA...............UU.GAU.A.UA.AG
SRS015893_C2394367/3425-2841                              AG.A.............GUGA...............UU.GAU.A.UA.AG
SRS063193_LANL_scaffold_24737/76085-76680                 AU.A.............GUGA...............UU.GAU.A.CG.GG
SRS019219_WUGC_scaffold_50705/39657-39073                 AU.A.............GUGA...............UU.GAU.A.CA.GG
scaffold39526_2_MH0073/2725-3318                          GU.A.............GUAA...............UA.UUG.C.GA.UA
SRS019787_C3198872/5880-6451                              GC.A.............GCAA...............UG.UUG.C.AG.CA
RUMENNODE_1072_1/2168-1610                                UC.A.............GCGA...............UG.GUA.U.AC.AG
scaffold60841_1_MH0072/628-57                             AU.A.............GCAA...............UA.UAU.A.UC.CU
SRS019267_C3628924/3398-2827                              AU.A.............GCAA...............UA.UAU.A.UC.CU
scaffold129527_2_MH0012/5886-5315                         GU.A.............GCAA...............UA.UAU.A.UC.CU
C3988328_1_V1.UC-8/897-1468                               AU.A.............GCAA...............UA.UAU.A.UC.CU
SRS011586_WUGC_scaffold_26737/621-1184                    AU.A.............GUAA...............UA.UAU.A.UG.CA
scaffold45975_3_O2.UC-11/1049-1643                        AU.A.............GUGA...............UA.UAU.G.UU.UA
SRS014613_WUGC_scaffold_32270/5897-5291                   AC.C.............GUGA...............GG.UAU.A.UUAGG
scaffold72026_3_V1.CD-9/19-627                            AC.C.............GUGA...............GA.UAU.A.UUAGG
scaffold4962_2_MH0076/107-701                             AU.C.............GUGA...............GG.UCU.A.UCAGA
scaffold71867_1_MH0007/610-9                              GU.C.............GUGA...............GA.UAU.C.UUAGA
scaffold90672_3_MH0014/329-932                            GU.C.............GUGA...............GA.UAU.C.UUAGA
SRS011134_C5192268/7832-7229                              GU.C.............GUGA...............GA.UAU.C.UUAGA
scaffold1959_1_V1.CD-12/41915-41301                       AU.C.............GUGA...............GG.UAU.A.UU.AG
SRS019267_WUGC_scaffold_8497/20850-20236                  AU.C.............GUGA...............GG.UAU.A.UU.AG
SRS013951_C2768475/150-732                                AU.U.............GUGA...............GA.UAU.A.UU.AA
C3404650_1_O2.UC-13/1141-1726                             AU.U.............GUGA...............GA.UAU.A.UC.AA
SRS011271_C3194327/3122-2550                              AU.A.............GUGA...............UA.UGU.U.UU.GG
SRS023176_Baylor_scaffold_14092/2694-3289                 GA.U.............GUGA...............AU.CAU.A.AA.CA
NZ_AAYG02000001.1/51765-52363                             GA.U.............GUGA...............AU.CAU.A.AA.CA
SRS020328_C3170963/2903-3550                              AU.U.............GUGA...............GA.UAU.A.AA.UA
scaffold38246_21_MH0056/2134-2690                         GC.G.............GAAA...............CG.CAG.C.GA.GA
SRS019161_C2590763/1281-717                               GA.A.............UCGC...............UC.CUG.C.CA.GA
SRS013158_C643258/1-562                                   AG.A.............GUGA...............UC..CU.G.CG.GA
SRS016954_C2864697/4886-5463                              GG.A.............GUGA...............UU.UUG.G.UG.GU
SRS019267_C3633988/16955-16373                            GG.A.............GUGA...............UU.CUG.G.UG.AU
SRS053398_C2349251/18105-17525                            GG.A.............GUGA...............UU.CCA.U.UG.GU
SRS018817_C2134990/3321-3908                              GG.A.............GUGA...............UU.CCA.U.UG.GU
SRS015578_WUGC_scaffold_3950/5179-4592                    GG.A.............GUGA...............UU.CCA.U.UG.GU
SRS017247_LANL_scaffold_10233/24440-23870                 GG.A.............GUGA...............UU.CCA.U.UG.GU
SRS017521_C2794073/241-812                                GG.A.............GUGA...............UU.CCA.U.UG.GU
SRS014459_C2588900/723-137                                GA.A.............GCGA...............UU.CUG.U.UG.GC
SRS015065_WUGC_scaffold_26384/6733-7319                   GA.A.............GCGA...............UU.CUG.U.UG.GC
scaffold83316_1_V1.UC-10/936-344                          GA.A.............GUGA...............UU.CUG.C.CG.GA
SRS049900_LANL_scaffold_14509/20046-19454                 GA.A.............GUGA...............UU.CUG.U.CG.GU
SRS045713_C3193720/982-392                                GA.A.............GCGA...............UU.CUG.C.UG.GA
scaffold6619_2_V1.CD-1/2928-2338                          GA.A.............GCGA...............UU.CUG.C.UG.GA
NZ_ABVR01000041.1/577180-577753                           GA.A.............GCGA...............UU.CUG.U.UG.GA
SRS015663_C3090695/880-1452                               AA.A.............GUGA...............UU.UCU.G.GU.AU
scaffold18277_1_MH0042/2293-1745                          AA.A.............GUGA...............UU.UUA.A.GC.AA
scaffold5199_6_MH0034/3891-3331                           AA.A.............GUGA...............UU.UUA.A.GC.AA
SRS052697_LANL_scaffold_14420/23323-22765                 GA.A.............GCAA...............UU.CAA.G.CA.AA
SRS014459_C2697063/4703-4145                              GA.A.............GCAA...............UU.UAA.G.CA.AA
scaffold26453_3_V1.UC-9/2658-2102                         GA.A.............GCAA...............UU.UAA.G.CA.AA
SRS018817_WUGC_scaffold_23333/1101-1659                   GA.A.............GCAA...............UU.UAA.G.CA.AA
scaffold2983_2_O2.UC-24/19131-18566                       AC.U.............GUGA...............GG.UAC.G.GC.AG
4491407.3_NODE_175/52743-52135                            GC.A.............GUGA...............UG.UAU...UG.CU
scaffold26705_2_MH0077/252-860                            GC.A.............GUGA...............UG.UAU...UG.CU
SRS015794_C2323159/2405-3013                              GC.A.............GCGA...............UG.UAU...UG.CU
scaffold48250_2_MH0028/12405-13004                        AU.A.............GUGA...............UA.UAC.C.GU.AG
scaffold82852_1_MH0016/1372-773                           AU.A.............GUGA...............UA.UAC.C.GU.AG
scaffold74925_4_MH0011/26-625                             AU.A.............GUGA...............UA.UAC.C.GU.AG
SRS024435_LANL_scaffold_24058/308-907                     AU.A.............GUGA...............UA.UAC.C.GU.AG
SRS053335_LANL_scaffold_2919/67866-68465                  AU.A.............GUGA...............UA.UAC.C.GU.AG
UnmappedStool_Broad_scaffold_1116570/61-660               AU.A.............GUGA...............UA.UAC.C.GU.AG
SRS048870_WUGC_scaffold_15782/1140-1739                   AU.A.............GUGA...............UA.UAU.U.AU.AG
SRS014923_WUGC_scaffold_22997/48540-47941                 AU.A.............GUGA...............UA.UAU.U.AU.AG
scaffold70661_1_V1.UC-15/5531-4945                        AU.A.............GUGA...............UA.UAC.C.GU.AU
scaffold68796_1_MH0066/4369-4904                          AC.A.............GUGA...............UG.UUU.A.GU.G.
scaffold38036_9_MH0035/2854-2319                          AC.A.............GUGA...............UG.UUU.A.GU.G.
scaffold17470_2_V1.UC-9/14938-14396                       AU.A.............GCGA...............UA.UCU.U.GA.GA
SRS015782_C3497527/1835-1293                              AU.A.............GCGA...............UA.UCU.U.GA.GA
scaffold17470_2_V1.UC-9/15519-14972                       UC.A.............GUGA...............UG.GAC.A.UC.CA
NLF001_scaffold22069_2/42-577                             UC.A.............GUGA...............UG.UAC.G.UG.AG
scaffold68796_1_MH0066/3787-4322                          UC.A.............GUGA...............UG.UAC.G.UG.AG
scaffold38036_9_MH0035/3436-2901                          UC.A.............GUGA...............UG.UAC.G.UG.AG
scaffold24861_12_MH0083/2927-2379                         UU.A.............GCGA...............UA.AUG.A.UU.AA
SRS016495_LANL_scaffold_3839/2885-3433                    UU.A.............GCGA...............UA.AUG.A.UU.AA
scaffold75155_15_MH0065/224-805                           UA.U.............GAAA...............GU.AUG.C.AA.GA
SRS016335_WUGC_scaffold_5125/713-1283                     UA.U.............GGAA...............GU..AU.G.CA.AG
SRS054590_LANL_scaffold_3137/995-424                      UU.G.............GAGA...............CA.GCU.A.AA.AU
SRS011302_Baylor_scaffold_24210/7301-6687                 UU.C.............GUGA...............GA.AAU.A.CG.CC
scaffold36867_3_MH0067/767-178                            UU.G.............GUAA...............CA.AAU.A.UU.AA
SRS045127_C2902448/1722-1144                              UA.G.............GCGA...............CU..CG.G.UC.UU
SRS052227_LANL_scaffold_18526/24305-23733                 UA.G.............GCGA...............CU..CG.G.UC.UU
scaffold50835_2_MH0048/971-312                            GU.AUA.AGGC......UAU.........GCCGAAGU..CGG.A.GA.GU
SRS013949_WUGC_scaffold_41422/20728-21295                 AG.U.............GGCA...............GU.UUU....G...
SRS054569_LANL_scaffold_25184/1261-1825                   .................UCCG...........................GA
SRS015436_WUGC_scaffold_12645/188-752                     .................UCCG...........................GA
SRS018149_Baylor_scaffold_18181/920-409                   .................UCCG...........................GA
SRS017215_Baylor_scaffold_15471/105-617                   .................UCCG...........................GA
SRS011306_Baylor_scaffold_82878/1593-2102                 .................UAC.............................G
#=GC SS_cons                                              <<.<<<<<<<<<<<<<<____..>>>>>>>>>>>>>>>.>>>.>.>>.>>
#=GC SS_cons_3                                            ..................................................
#=GC SS_cons_2                                            ..................................................
#=GC SS_cons_1                                            ..................................................

SRS020349_Baylor_scaffold_157/32152-31562                 U.GACCUACACC........GAAAAGGAAAUA.........GGUGUCG..
NZ_GG698830.1/205880-206470                               U.GACCUACACC........GAAAAGGAAAUA.........GGUGUCG..
SRS045127_C2888776/816-229                                C...AGCAGGUG........GAAG.................CACUUGU..
SRS046623_LANL_scaffold_3822/10322-10909                  C...AGCAGGUG........GAAG.................CACUUGU..
SRS057022_C2007347/728-167                                ..UCAGCGGGUG........GAAG.................CAUCUGU.G
SRS017511_Baylor_scaffold_91127/30172-29612               ..UCAGCAGGUG........GAAG.................CAUCUGU.G
SRS077736_LANL_scaffold_38253/6991-7569                   ..GCAGGUGG..........AAA....................C.ACU.U
SRS016360_C2635873/577-1167                               ..UCAGCAAGUG........GAAG.................CACUUGU..
SRS021969_Baylor_scaffold_27/2309-1730                    G.AUAGGUC...........CAAAA...................GACU.U
NC_014106.1/912624-912044                                 G.AUAGGUC...........CAAAA...................GACU.U
SRS011355_Baylor_scaffold_264/6819-6240                   G.AUAGGUC...........CAAAA...................GACU.U
SRS019600_C33428/80-659                                   G.AUAGGUC...........CAAAA...................GACU.U
SRS048411_C6929172/576-21                                 G.G.AGACCG..........GUGAAA.................UGGUU.C
SRS013836_C4813625/803-1273                               ..................................................
NC_007930.1/178805-178262                                 A.G.CAACGA..........AAAAAG.................UUGUG.U
NZ_AEBA01000075.1/21605-21062                             A.G.CAACGA..........AAAAAG.................UUGUG.U
NZ_ACGT01000039.1/27519-28068                             A.G.CAACGA..........AAAAAAG................UUGUG.U
SRS013705_C3903182/359-916                                .................................................A
SRS042643_WUGC_scaffold_65006/2100-2658                   .................................................A
SRS017808_Baylor_scaffold_59591/1905-1348                 .................................................A
SRS018791_C2311921/1023-1581                              .................................................A
scaffold3727_1_O2.UC-16/15297-15914                       C.GGAGGCGA..........GCA....................UCGCC.A
scaffold18021_2_O2.UC-1/280-891                           C.GGAGCUAC..........UCA....................GUGGC.A
scaffold100513_1_MH0077/3805-3193                         C.GUAGGCUC..........GCA....................GAGCC.A
SRS019219_WUGC_scaffold_71896/28682-28080                 G.A.AGGAUA..........UACA...................UUUCC.A
SRS012279_Baylor_scaffold_44347/2240-1637                 G.A.AGGAUA..........UACA...................UUUCC.A
SRS019028_WUGC_scaffold_67919/12248-12851                 G.A.AGGAUA..........UACA...................UUUCC.A
SRS051941_LANL_scaffold_77347/31475-30871                 G.A.AGGAUA..........UACA...................UUUCC.A
SRS015044_WUGC_scaffold_28277/14883-15485                 G.A.AGGAUA..........UACA...................UUUUC.A
SRS017120_Baylor_scaffold_80047/695-1299                  G.A.AGGAUA..........UACA...................UUUCC.A
SRS014573_WUGC_scaffold_54713/2595-1991                   G.A.AGGAUA..........UACA...................UUUCC.A
scaffold86124_2_MH0073/1344-722                           G.A.AGGACGG.........AGCAGGAACCGC..........CCGUCC.A
AECF_contig24411/1831-1250                                G...ACUAGU..........AAAA...................GCUAG.U
RUMENNODE_4034172_1/20885-21519                           G.A.AUGUUG..........AGA.....................GACA.G
RUMENNODE_3561216_1/643-1189                              U.CCGGG.............AAUAAA....................CC.A
RUMENNODE_1425512_1/14051-14584                           UUACGGG.............AUUAAAAGA.................CC.G
RUMENNODE_4211461_164500/21953-21419                      G.U.AUUCGG..........GAC....................UAGAA.A
RUMENNODE_2951087_1/11479-10933                           G.U.AUUCGG..........AAA....................UAAAA.A
RUMENNODE_4303745_1/5728-5189                             ..G.A...GU..........AAA....................A...A.A
RUMENNODE_4179527_1/10667-11220                           A.U.UCACUU..........UUAAUU.................AAGUG..
RUMENNODE_3793489_117000/26220-26750                      .................................................C
RUMENNODE_518448_1/80370-80972                            C.UCUCGUAAG.........CUACGA................UUUACG..
RUMENNODE_4194695_1/15233-15819                           U.U.CCCUGA..........UACCA..................UCAGG..
RUMENNODE_3528664_1/17199-16613                           A.AGAUACAC..........AAA....................GUGUA.G
SRS017307_C2471714/865-265                                A.AAAUGCUA..........GAAC...................UUACA.A
SRS011140_Baylor_scaffold_51811/706-1362                  G.A.AUCUAGUAGAGGCCGUGAAACCGCAUA..ACGGUC...GCUAGA.A
SRS050244_LANL_scaffold_98088/716-1355                    U.U.CUUCGCUC........GAAACA...............GAG..GU.A
SRS017808_C3916623/996-357                                U.U.CUUCGC.UC.......AAAACG..............GAGGUGGG.A
SRS016569_C2497420/801-1437                               U.U.CUUCGC.UC.......AAAACG..............GAGGUGGG.A
SRS048791_C3240732/145-781                                U.U.CUUCGC.UC.......AAAACG..............GAGGUGGG.A
SRS047824_C2497209/3709-4341                              U.CUUC..GCUC........AAAACGGAGGUGG..............G.A
SRS019607_C2760723/741-107                                G....CUUCUUCGCUC....GAAACA...........GAG.GUGGGAG.U
SRS023926_Baylor_scaffold_26430/2817-3438                 G.U.UCAUC...........GGCUGA..................GAUG.A
SRS057692_LANL_scaffold_58411/2028-1407                   G.A.AGUACU..........GGUAGA.................GGUAC.A
SRS023352_C4660541/810-202                                G.G.AGAGUC..........GAAAG..................UACUC.A
SRS045715_LANL_scaffold_114087/1708-1100                  G.G.AGAGUC..........GAAAG..................UACUC.A
NZ_ACAP01000082.1/155615-155036                           G.ACUAAUAG..........UAAAAG.................CUAUU.A
SRS017691_Baylor_scaffold_10335/1649-1047                 G.G.AGUGC...........GUAAUACACUUG............GCAC.A
SRS017120_C2998649/706-110                                G.G.AGUGC...........GUAACACACUUG............GCAC.A
SRS024318_LANL_scaffold_73341/1005-409                    G.G.AGUGC...........GUAACACACUUG............GCAC.A
SRS058808_LANL_scaffold_72839/8429-9040                   G.G.A.GUAC..........GUAAGACACUUG...........GUACA.A
SRS013705_Baylor_scaffold_103124/1944-1334                G.G.AGU.AC..........GUAAGACACUUG...........GU.AC.A
SRS015893_WUGC_scaffold_41873/3468-4082                   G.G.AGUAC...........GUAAGACACUUG............GUAC.A
SRS016331_C4188784/1111-553                               C.G.AGUGUA..........UACA...................UUCAC.A
SRS011343_C2214558/14-577                                 C.G.AGUGUA..........UACA...................UUCAC.A
SRS055378_C4046145/609-46                                 C.G.AGUGUA..........UACA...................UUCAC.A
SRS015574_WUGC_scaffold_78684/92-656                      C.G.AGUGUA..........UACA...................UUCAC.A
SRS063603_LANL_scaffold_9535/738-174                      C.G.AGUGUA..........UACA...................UUCAC.A
SRS022725_C5831980/846-282                                C.G.AGUGUA..........UACA...................UUCAC.A
SRS013170_C4265260/646-82                                 C.G.AGUGUA..........UACA...................UUCAC.A
SRS018157_Baylor_scaffold_78196/846-282                   C.G.AGUGUA..........UACA...................UUCAC.A
SRS023595_C7127669/679-121                                C.A.AGUGUA..........UACA...................UUCAC.A
SRS018665_C3718615/568-10                                 C.G.AGUGUA..........UACA...................UUCAC.A
SRS019980_C3010282/772-214                                C.G.AGUGUA..........UACA...................UUCAC.A
SRS042984_C3981055/568-10                                 C.G.AGUGUA..........UACA...................UUCAC.A
SRS052604_C1813344/58-616                                 C.G.AGUGUA..........UACA...................UUCAC.A
SRS020226_Baylor_scaffold_31706/1225-667                  C.G.AGUGUA..........UACA...................UUCAC.A
SRS024355_C4246584/680-122                                C.G.AGUGUA..........UACA...................UUCAC.A
SRS019028_WUGC_scaffold_47331/720-162                     C.G.AGUGUA..........UACA...................UUCAC.A
SRS019029_C3255213/45-603                                 C.G.AGUGUA..........UACA...................UUCAC.A
SRS013723_C3449326/29-587                                 C.G.AGUGUA..........UACA...................UUCAC.A
SRS017139_C3775827/777-219                                C.G.AGUGUA..........UACA...................UUCAC.A
SRS022602_Baylor_scaffold_29753/1605-1047                 C.G.AGUGUA..........UACA...................UUCAC.A
SRS011126_Baylor_scaffold_60872/769-211                   C.G.AGUGUA..........UACA...................UUCAC.A
SRS013252_C3603472/54-612                                 C.G.AGUGUA..........UACA...................UUCAC.A
SRS018394_C4018943/104-662                                C.G.AGUGUA..........UACA...................UUCAC.A
SRS052876_LANL_scaffold_43698/854-296                     C.G.AGUGUA..........UACA...................UUCAC.A
SRS049318_LANL_scaffold_12874/709-151                     C.G.AGUGUA..........UACA...................UUCAC.A
NC_013192.1/352356-351792                                 C.G.AGUGUA..........UACA...................UUCAC.A
RUMENNODE_3642367_1/2500-1922                             G.A.AGAACG..........UGU....................UGUUC.A
SRS048791_C3266939/1465-893                               G.UAAGAAUGUA........GACAAAGA.............UGCAUUC..
SRS024441_C3048834/648-75                                 U.A.AGAAUGUA........GAUAAAGA.............UACAUUC.A
SRS023926_C2746528/53-631                                 G.UAAGAAUGUA........GACAAAGA.............UGCAUUC..
SRS015209_WUGC_scaffold_35062/16555-17132                 U.A.AGAAUGU.........AGAUAAAGAC............GCAUUC.A
SRS013836_C4776278/98-622                                 G.AUAUGAC...........GAAA....................GUCU.A
SRS015893_C2342862/61-629                                 G.G.AUGCU...........GUAAAA..................AGCA.A
SRS047210_C3278037/661-96                                 G.G.AUGCUG..........UAAA...................AGGCA.A
SRS015209_WUGC_scaffold_55228/1696-2262                   G.GAUGCUGU..........AAA....................A.GGCAA
SRS012279_C2760476/802-235                                G.GAUGCCGU..........AAA....................A.GGCAA
SRS019587_WUGC_scaffold_10086/1043-1655                   G.G.GGGUUG..........GGA....................AGACC.U
NZ_EQ999899.1/15221-14651                                 G.A.AGAUUC..........UAAAUG.................GAAUC.A
scaffold150314_3_MH0006/322-940                           U.A.CGAGUG..........AGAAA..................CGAUC.A
scaffold30863_1_V1.UC-8/678-82                            A.CAAGAGAA..........AAC....................UUCUC.A
RUMENNODE_4169944_96001/22320-21654                       ..AGAGAUAU..........AAUA...................AUAUCUU
SRS013164_C2359369/811-244                                G.U....CAU..........GAA....................GUG...U
SRS047210_C3274265/611-43                                 U.C.AUG.............AAG.......................CG.A
SRS057539_C2750477/5096-5662                              G.U....CAU..........GAA....................GUG...U
SRS023926_Baylor_scaffold_35113/393-959                   G.U....CAU..........GGA....................GUG...U
SRS013705_Baylor_scaffold_80480/656-90                    G.U....CAU..........GGA....................GUG...U
SRS013879_C2866584/3116-2550                              U......CAU..........GAA....................GUG...U
SRS050669_LANL_scaffold_38895/2003-1433                   U......CAU..........GAA....................GUG...U
SRS016086_WUGC_scaffold_15784/606-37                      G.U....CAU..........GAA....................GUG...U
SRS016501_LANL_scaffold_13156/9762-10332                  U.C.A....U..........GAA....................GUG...U
SRS077736_C1859115/704-134                                U.C.A....U..........GAA....................GUG...U
SRS018591_C1278250/640-71                                 U......CAU..........GAA....................GUG...U
SRS014124_WUGC_scaffold_61924/4419-3850                   U......CAU..........GAA....................GUG...U
SRS042910_WUGC_scaffold_37701/641-72                      U......CAU..........GAA....................GUG...U
SRS016319_C4024285/4810-5379                              U......CAU..........GAA....................GUG...U
SRS042131_WUGC_scaffold_62967/37960-38529                 U......CAU..........GAA....................GUG...U
SRS019974_Baylor_scaffold_11770/11426-10857               U.C.A....U..........GAA....................GUG...U
SRS014470_WUGC_scaffold_22093/1779-2348                   C.C.A....U..........GAA....................GUG...U
SRS024015_Baylor_scaffold_53492/2521-3091                 G.U....CAU..........GAA....................GUG...U
SRS014684_C3295115/640-1209                               U......CAU..........GAA....................GUG...U
SRS019022_C2662736/1206-1775                              U......CAU..........GAA....................GUG...U
SRS019045_WUGC_scaffold_46401/980-1549                    U......CAU..........GAA....................GUG...U
SRS014692_C1521511/4239-3670                              U......CAU..........GAA....................GUG...U
SRS024580_C3049358/93-662                                 U......CAU..........GAA....................GUG...U
SRS013818_C2791490/642-72                                 U......CAU..........GAA....................GUG...U
SRS057791_C3621761/22-591                                 U......CAU..........GAA....................GUG...U
SRS057692_C2750528/765-1334                               U......CAU..........GAA....................GUG...U
SRS014573_WUGC_scaffold_1375/1864-2434                    G.U....CAU..........GAA....................GUG...U
SRS045197_C3544369/99-667                                 U......CAU..........GAA....................GUG...U
SRS016569_Baylor_scaffold_42913/1990-1422                 U......CAU..........GAA....................GUG...U
SRS024447_LANL_scaffold_59766/2727-3295                   U......CAU..........GAA....................GUG...U
SRS019077_WUGC_scaffold_67596/1122-556                    G.U....CAU..........GAA....................GUG...U
SRS051930_LANL_scaffold_4198/148-718                      G.U....CAU..........GAA....................GUG...A
SRS043018_C3887608/1048-479                               G.U....CAU..........GAA....................GUG...A
SRS047100_WUGC_scaffold_8508/3377-3945                    G.U....CAU..........GAC....................GUG...A
SRS015278_WUGC_scaffold_30388/1477-908                    G.U....CAU..........GAC....................GUG...A
SRS015985_WUGC_scaffold_34821/1367-798                    G.U....CAU..........GAC....................GUG...A
SRS013836_C4810657/1055-487                               G.U....CAU..........GAC....................GUG...A
SRS049318_LANL_scaffold_96246/13677-13111                 G.U....CAU..........GAA....................GUG...A
SRS045197_C3580523/270-833                                U.UGCGAUAU..........GAGAGA.................GUAGC.A
RUMENNODE_4187390_1/14704-15256                           ..AAAGAAAG..........ACA....................CUUUC.A
RUMENNODE_3700019_15500/113072-113660                     G.A.AGGAGU..........AAA....................ACUCC.A
scaffold66455_2_MH0070/140-798                            U.GUGGUUAC..........GAAA...................GUAAC.U
SRS011302_C3360051/292-930                                G.A.AUAGAG..........AAA.....................UCUA.A
RUMENNODE_1636015_86501/15047-14441                       G.GUAGAAC...........UAGU....................GUUC.G
SRS015644_WUGC_scaffold_48110/2477-1893                   G.A.AUAAAGU.........AAGUAGUCAAC...........ACUUUA.A
SRS043663_LANL_scaffold_29779/23284-23868                 G.A.AUAAAGU.........AAGUAGUCAAC...........ACUUUA.A
SRS013879_C2841012/755-171                                G.A.AUAAAGU.........AAGUAGUCAAC...........ACUUUA.A
SRS058336_LANL_scaffold_59496/76-660                      G.A.AUAAAGU.........AAGUAGUCAAC...........ACUUUA.A
SRS024580_C3092319/697-113                                G.A.AUAAAG..........UAAGUAGUCAACA..........CUUUA.A
SRS016037_C2051199/1160-1744                              G.A.AUAAAGU.........AAGUAGUCAAC...........ACUUUA.A
SRS018145_C2172187/1038-1622                              G.A.AUAAAGU.........AAGUAGUCAAC...........ACUUUA.A
SRS057692_LANL_scaffold_53646/1150-1734                   G.A.AUAAAGU.........AAGUAGUCAAC...........ACUUUA.A
RUMENNODE_4188595_59000/9278-8656                         C.U.ACUUCCU.........UAAAUG................AGGGAG.U
SRS015217_WUGC_scaffold_30767/34183-33614                 G.A.AGAGAU..........GGAAA..................AUCUC.A
scaffold15021_4_MH0026/5772-5233                          G.A.AGAGAU..........GGAAA..................AUCUC.A
SRS065504_LANL_scaffold_5259/17514-18052                  G.A.AGAGGU..........GGAAA..................AUCUC.A
RUMENNODE_3583223_72501/9778-9192                         G.A.AGGAGU..........UAAAUG.................ACUCC.A
C8250044_1_MH0006/243-800                                 A.GAA.GCCC..........AAA....................AGGCA.A
scaffold3135_3_MH0034/1473-2044                           A.GAA.GCC...........CAAAA...................GGCA.A
scaffold5237_4_O2.UC-12/515-1086                          A.GAA.GCC...........CAAAA...................GGCA.A
scaffold19483_7_MH0083/1-570                              A.GAA.GCUC..........AAA....................AGGCA.A
scaffold24108_2_MH0084/932-366                            A.GAA.GCCC..........AAA....................AGGCA.A
scaffold6428_1_MH0046/14497-15063                         A.GAA.GCC...........CAAAA...................GGCA.A
scaffold9576_2_MH0080/1218-615                            G.A.AGGUUAC.........GGAAA.................GU.ACC.A
SRS049164_WUGC_scaffold_52853/363-949                     ..U.AAUUAG..........UAAGUU.................UUACU.U
SRS016335_C5119606/587-1                                  ..U.AAUUAG..........UAAGUU.................UUACU.U
SRS047014_C3638647/966-380                                ..U.AAUUAG..........UAAGUU.................UUACU.U
scaffold53537_2_O2.UC-13/735-1357                         G.A.AGAUAC..........AAGA...................GUAUC.A
SRS019219_WUGC_scaffold_42546/1228-649                    G.A.AGGGUG..........CAA....................UUCCU.G
SRS020856_C2648841/3405-3984                              G.A.AGGGUG..........CAA....................UUCCU.G
SRS024580_LANL_scaffold_17452/12973-13551                 G.A.AGGGUG..........CAA....................UUCCU.G
SRS015209_WUGC_scaffold_26406/6291-5713                   G.A.AGGGUG..........CAA....................UUCCU.G
SRS023926_C2822626/3700-4278                              G.A.AGGGUG..........CAA....................UUCCU.G
SRS013879_WUGC_scaffold_24040/12664-13242                 G.A.AGGGUG..........CAA....................UUCCU.G
SRS018591_WUGC_scaffold_44243/12049-12631                 G.A.AGGGUG..........CAA....................UUCCU.G
SRS022719_LANL_scaffold_10198/3184-2602                   G.A.AGGGUG..........CAA....................UUCCU.G
SRS042131_C2242572/720-139                                G.A.AGGGUG..........CAA....................UUCCU.G
SRS057539_LANL_scaffold_36006/785-205                     G.A.AGGGUG..........CAA....................UUCCU.G
SRS045715_LANL_scaffold_32002/38-619                      G.A.AGGGUG..........CAA....................UUCCU.G
SRS024441_LANL_scaffold_54255/1509-928                    G.A.AGGGUG..........CAA....................UUCCU.G
SRS016002_WUGC_scaffold_14618/9695-10276                  G.A.AGGGUG..........CAA....................UUCCU.G
SRS014573_WUGC_scaffold_54857/150-731                     G.A.AGGGUG..........CAA....................UUCCU.G
SRS065278_LANL_scaffold_39797/843-262                     G.A.AGGGUG..........CAA....................UUCCU.G
SRS053854_C2036806/843-262                                G.A.AGGGUG..........CAA....................UUCCU.G
SRS018791_C2315229/3806-4387                              G.A.AGGGUG..........CAA....................UUCCU.G
SRS015057_WUGC_scaffold_22659/735-154                     G.A.AGGGUG..........CAA....................UUCCU.G
SRS015272_C3515487/36-617                                 G.A.AGGGUG..........CAA....................UUCCU.G
SRS015644_WUGC_scaffold_9775/127-708                      G.A.AGGGUG..........CAA....................UUCCU.G
SRS024081_LANL_scaffold_10991/3003-3584                   G.A.AGGGUG..........CAA....................UUCCU.G
SRS049389_C4697213/33-614                                 G.A.AGGGUG..........CAA....................UUCCU.G
SRS012279_Baylor_scaffold_21116/76-657                    G.A.AGGGUG..........CAA....................UUCCU.G
SRS018145_C2160412/103-684                                G.A.AGGGUG..........CAA....................UUCCU.G
SRS023617_Baylor_scaffold_7515/1339-1920                  G.A.AGGGUG..........CAA....................UUCCU.G
SRS019327_WUGC_scaffold_63779/1818-2399                   G.A.AGGGUG..........CAA....................UUCCU.G
RUMENNODE_4196937_11501/482-1092                          G.A.AAUGAU..........AAACA..................AUCAG.A
RUMENNODE_4184059_1/12692-12073                           G.GAGAGGGU..........GGA....................ACCCC.A
C2534616_1_MH0052/681-4                                   G.G.AGGUU...........AGU.....................AGCCAA
scaffold72334_1_MH0025/273-867                            G.A.A.UCCC..........AGU....................GGGGA.G
RUMENNODE_89257_1/18950-19579                             G.A.ACCUC...........UGUC....................GAGG.G
RUMENNODE_521_1/97531-98123                               G.A.AUCCC...........UGUU....................GGGA.G
RUMENNODE_452500_1/9183-8561                              G.A.AUCCUU..........GUCA.....................GGA.G
scaffold26015_1_MH0016/5054-5600                          G.A.A...............UCAAU........................A
SRS020869_C3336608/743-205                                G.A.A...............UCAA.......................U.A
SRS052697_LANL_scaffold_5619/3465-4003                    G.A.A...............UCAAU........................A
scaffold113137_1_MH0011/445-1010                          G.A.A...............UCAA.......................U.A
scaffold176864_1_MH0012/1879-1261                         G.U.AGAGGAU.........GGAAA.................A.UCUC.A
RUMENNODE_4275383_48000/30244-30831                       A.GGAGGUUG..........AGA....................C..CC.A
SRS014470_WUGC_scaffold_20579/6239-6830                   C.U.AGACUA..........ACA.....................AGUC.G
SRS014468_C490219/634-43                                  C.U.AGACUA..........ACA.....................AGUC.G
scaffold231484_3_MH0006/741-150                           C.AACGAGAG..........AUAAAA.................CUCUC.G
SRS052697_LANL_scaffold_64783/660-67                      C.A.ACGAGA..........AAUAAAGC...............UCUCG.C
RUMENNODE_3795095_37500/1963-2589                         C.U.GCGCCU..........AAAGGUG................UGGCU..
SRS024075_LANL_scaffold_10186/34603-34008                 U.U..GCGG...........GAGGCUGAACCAA...........CCGC.U
scaffold43054_5_MH0038/4290-4888                          G.CCACCUA...........UGAA....................UAGA..
RUMENNODE_4025205_1/67480-68087                           G.A.AGAA............UUGAGU...................UUC.G
RUMENNODE_4531808_107000/27728-27135                      G.AUAAGGAG..........AAA....................CUCCG.A
RUMENNODE_4190175_1/36934-37512                           ..UAGCGGAG..........AAA....................CUCCA.A
RUMENNODE_3681766_1/14606-14031                           ..UAGCGGAG..........AAA....................CUCCA.A
scaffold61627_13_MH0037/7887-8407                         G.G.AGAGAG..........C.A....................UUCUC.A
scaffold813_2_MH0069/1524-1005                            G.G.AGAGAG..........C.A....................UUCUC.A
SRS049389_C4702091/115-680                                A.G.G............................................A
SRS015893_WUGC_scaffold_3247/17279-16704                  U.ACGACCAG..........AUAAG..................CUGGU.G
SRS018591_WUGC_scaffold_3574/22231-22805                  U.ACGACCAG..........AUAAG..................CUGGU.G
SRS051791_LANL_scaffold_49504/15267-15841                 U.ACGACCAG..........AUAAG..................CUGGU.G
SRS064774_LANL_scaffold_65727/2375-1798                   U.ACGACCAG..........AUAAG..................CUGGU.G
SRS053603_LANL_scaffold_79975/20426-21003                 U.ACGACCAG..........AUAAG..................CUGGU.G
SRS015762_C3673909/5156-5732                              U.ACGACCAG..........AUAAG..................CUGGU.G
SRS057205_LANL_scaffold_59521/5228-5804                   U.ACGACCAG..........AUAAG..................CUGGU.G
SRS024277_LANL_scaffold_64411/2061-2638                   U.ACGACCAG..........AUAAG..................CUGGU.G
SRS024081_LANL_scaffold_74234/19211-19789                 U.ACGACCAG..........AUAAG..................CUGGU.G
scaffold67528_7_V1.CD-4/1510-938                          A.A.AUCUGG..........AAA....................CCGGA.A
SRS023352_LANL_scaffold_34065/5267-5870                   A.A.AGAAGA..........AGAU...................UCUUC.A
SRS022143_C4703151/448-1068                               A.A.AGAAGA..........AGAU...................UCUUC.A
SRS048411_C6998311/64-684                                 A.A.AGAAGA..........AGAU...................UCUUC.A
Contig7219683.1/376-996                                   A.A.AGAAGA..........AGAU...................UCUUC.A
SRS017080_C1219075/2375-1755                              A.A.AGAAGA..........AGAU...................UCUUC.A
SRS024637_C2354782/232-852                                A.A.AGAAGA..........AGAU...................UCUUC.A
SRS022143_WUGC_scaffold_94646/3535-4215                   A.U.AGAAAC..........AGAU...................GUUUC.A
SRS042131_WUGC_scaffold_35992/14244-13654                 A.U.AGAGAC..........AGAU...................GUCUU.A
SRS057791_LANL_scaffold_84723/7277-7882                   A.U.AGAGAC..........AGAA...................GUCUC.A
SRS019327_WUGC_scaffold_19486/4702-4126                   A.U.AGAAGC..........AGAU...................GCUUC.A
SRS022530_LANL_scaffold_45786/5388-4812                   A.U.AGAAGC..........AGAU...................GCUUC.A
SRS051791_LANL_scaffold_2026/23643-23067                  G.U.AGAAGC..........AGAU...................GCUUC.A
SRS018300_Baylor_scaffold_38697/40890-41466               A.U.AGAAGC..........AGAU...................GCUUC.A
SRS015893_C2394367/3425-2841                              A.U.AGAGAC..........AGAU...................GUCUC.A
SRS063193_LANL_scaffold_24737/76085-76680                 G.U.AGAGAC..........AGAU...................GUCUC.A
SRS019219_WUGC_scaffold_50705/39657-39073                 G.U.AAAGAC..........AGAG...................GUCUU.A
scaffold39526_2_MH0073/2725-3318                          G.A.AGUGAG..........AAA....................CUCAC.A
SRS019787_C3198872/5880-6451                              G.G.AGCAGG..........AAA....................CCUGC.A
RUMENNODE_1072_1/2168-1610                                G.G.AGGCGG..........AAA....................CCGCC.A
scaffold60841_1_MH0072/628-57                             G.A.AUGAGG..........AAA....................CCUCA.A
SRS019267_C3628924/3398-2827                              G.A.AUGAGG..........AAA....................CCUCA..
scaffold129527_2_MH0012/5886-5315                         G.A.AUGAGG..........AAA....................CCUCA..
C3988328_1_V1.UC-8/897-1468                               G.A.AUGAGG..........AAA....................CCUCA..
SRS011586_WUGC_scaffold_26737/621-1184                    A.G.AGAUGU..........AAA....................A.AUC.A
scaffold45975_3_O2.UC-11/1049-1643                        G.A.AGAUGU..........AAA....................A.AUC.A
SRS014613_WUGC_scaffold_32270/5897-5291                   A.UAUUAGGA..........AAA....................UCCUU.A
scaffold72026_3_V1.CD-9/19-627                            A.UAGUGGGA..........AAA....................UCCCU.A
scaffold4962_2_MH0076/107-701                             A.UACCGGGC..........AAA....................GUCCU.A
scaffold71867_1_MH0007/610-9                              A.UACUGUGG..........AAA....................CCACU.A
scaffold90672_3_MH0014/329-932                            A.UACUGUGG..........AAA....................CCAUU.A
SRS011134_C5192268/7832-7229                              A.UACUGUGG..........AAA....................CCAUU.A
scaffold1959_1_V1.CD-12/41915-41301                       G.AAAGAUGG..........AAA....................CCAUC.G
SRS019267_WUGC_scaffold_8497/20850-20236                  G.AAAGAUGG..........AAA....................CCAUC.G
SRS013951_C2768475/150-732                                G.U.AGACGG..........AAA....................CUGUC.A
C3404650_1_O2.UC-13/1141-1726                             G.U.AGACGG..........AAA....................CUGUC.A
SRS011271_C3194327/3122-2550                              A.U.AGGUGG..........GAA....................CCACC.A
SRS023176_Baylor_scaffold_14092/2694-3289                 G.AAAGACGG..........AAA....................CCGUC.A
NZ_AAYG02000001.1/51765-52363                             G.AAAGACGG..........AAA....................CCGUC.A
SRS020328_C3170963/2903-3550                              C.U.AGAAAU..........AAAUU..................UUUUC.A
scaffold38246_21_MH0056/2134-2690                         G.A.AGACGG..........GAAU...................CCGUC.A
SRS019161_C2590763/1281-717                               G.G.AGGAAG..........AAA....................CUUCC.A
SRS013158_C643258/1-562                                   G.A.AGAUGG..........AAA....................CCGUC.A
SRS016954_C2864697/4886-5463                              G.G.AGAUGG..........AAA....................CCAUC.A
SRS019267_C3633988/16955-16373                            G.G.AGAUGG..........AAA....................CCAUC.A
SRS053398_C2349251/18105-17525                            G.A.AGACGG..........AAA....................CCGUC.A
SRS018817_C2134990/3321-3908                              G.A.AGACGG..........AAA....................CCAUC.A
SRS015578_WUGC_scaffold_3950/5179-4592                    G.A.AGACGG..........AAA....................CCGUC.A
SRS017247_LANL_scaffold_10233/24440-23870                 G.A.AGACGG..........AAA....................CCGUC.A
SRS017521_C2794073/241-812                                G.A.AGACGG..........AAA....................CCGUC.A
SRS014459_C2588900/723-137                                G.A.AGACGA..........ACA....................UCGUC.A
SRS015065_WUGC_scaffold_26384/6733-7319                   G.A.AGACGA..........ACA....................UCGUC.A
scaffold83316_1_V1.UC-10/936-344                          G.G.AGACGA..........ACA....................UCGUC.A
SRS049900_LANL_scaffold_14509/20046-19454                 G.G.AGACGA..........ACA....................UCGUC.A
SRS045713_C3193720/982-392                                G.A.AGAUGG..........GAA....................CCAUC.A
scaffold6619_2_V1.CD-1/2928-2338                          G.A.AUAUGG..........AAA....................CCAUC.A
NZ_ABVR01000041.1/577180-577753                           G.A.AGAUGG..........AAA....................CCAUC.A
SRS015663_C3090695/880-1452                               G.G.AGACAG..........AAA....................CUGUC.A
scaffold18277_1_MH0042/2293-1745                          G.A.AGAUAG..........AAA....................CUAUC.A
scaffold5199_6_MH0034/3891-3331                           G.A.AGAUAG..........AAA....................CUAUC.A
SRS052697_LANL_scaffold_14420/23323-22765                 G.A.AGACAGC.........AAA...................GCUGGC.A
SRS014459_C2697063/4703-4145                              G.A.AGACAG..........CAAAG..................CUGGC.A
scaffold26453_3_V1.UC-9/2658-2102                         G.A.AGACAG..........CAAAG..................CUGUC.A
SRS018817_WUGC_scaffold_23333/1101-1659                   G.A.AGACAG..........CAAAG..................CUGGC.A
scaffold2983_2_O2.UC-24/19131-18566                       G.G.AGACGG..........AAA....................CCGUC.A
4491407.3_NODE_175/52743-52135                            G.GGAGGCGG..........AAA....................CUGCC.A
scaffold26705_2_MH0077/252-860                            G.GGAGGCGG..........AAA....................CUGCC.A
SRS015794_C2323159/2405-3013                              G.GAAGGCAG..........AAA....................CCGCC.A
scaffold48250_2_MH0028/12405-13004                        G.G.AGGCGG..........AAA....................CCACC.A
scaffold82852_1_MH0016/1372-773                           G.G.AGGCGG..........AAA....................CCACC.A
scaffold74925_4_MH0011/26-625                             G.G.AGGCGG..........AAA....................CCACC.A
SRS024435_LANL_scaffold_24058/308-907                     G.G.AGGCGG..........AAA....................CCACC.A
SRS053335_LANL_scaffold_2919/67866-68465                  G.G.AGGCGG..........AAA....................CCACC.A
UnmappedStool_Broad_scaffold_1116570/61-660               G.G.AGGCGG..........AAA....................CCACC.A
SRS048870_WUGC_scaffold_15782/1140-1739                   G.G.AGAUGG..........AAA....................CCAUC.A
SRS014923_WUGC_scaffold_22997/48540-47941                 G.G.AGAUGG..........AAA....................CCAUC.A
scaffold70661_1_V1.UC-15/5531-4945                        ..GGAGGCGG..........AAA....................CCGCC.A
scaffold68796_1_MH0066/4369-4904                          ..GAAGGCG...........GAAC....................CGCC.A
scaffold38036_9_MH0035/2854-2319                          ..GAAGGCG...........GAAC....................CGCC.A
scaffold17470_2_V1.UC-9/14938-14396                       G.G.AGGCAG..........AAA....................CUGCC.A
SRS015782_C3497527/1835-1293                              G.G.AGGCAG..........AAA....................CUGCC.A
scaffold17470_2_V1.UC-9/15519-14972                       G.A.AGGCGG..........AAA....................CCGCC.A
NLF001_scaffold22069_2/42-577                             G.A.AGACGG..........AAA....................CCGUC.A
scaffold68796_1_MH0066/3787-4322                          G.A.AGACGG..........AAA....................CCGUC.A
scaffold38036_9_MH0035/3436-2901                          G.A.AGACGG..........AAA....................CCGUC.A
scaffold24861_12_MH0083/2927-2379                         G.A.AGAAGA..........AAA....................UCCUC.A
SRS016495_LANL_scaffold_3839/2885-3433                    G.A.AGAAGA..........AAA....................UCCUC.A
scaffold75155_15_MH0065/224-805                           ..UGAGAGGA..........AAA....................UCCUC.A
SRS016335_WUGC_scaffold_5125/713-1283                     A.UAAGAGAA..........AAA....................UUCUC.A
SRS054590_LANL_scaffold_3137/995-424                      A.G.AGAGAA..........AAA....................UUCUC.G
SRS011302_Baylor_scaffold_24210/7301-6687                 A.AUAAGAGG..........AAA....................CCUCA.A
scaffold36867_3_MH0067/767-178                            A.AACUAACA..........UAAAUU.................UGUUA.G
SRS045127_C2902448/1722-1144                              G.A.AGAGAU..........UAAU...................UUCUC.A
SRS052227_LANL_scaffold_18526/24305-23733                 G.A.AGAGAU..........UAAU...................UUCUC.A
scaffold50835_2_MH0048/971-312                            G.A.AGACGG..........GAAC...................CCGUC.A
SRS013949_WUGC_scaffold_41422/20728-21295                 AAACA...............CAAACC.......................U
SRS054569_LANL_scaffold_25184/1261-1825                   C.U.ACUCU...........UGAU....................UGAG.G
SRS015436_WUGC_scaffold_12645/188-752                     C.U.ACUCU...........UGAU....................UGAG.G
SRS018149_Baylor_scaffold_18181/920-409                   C.U.ACUCU...........UGAU....................UGAG.G
SRS017215_Baylor_scaffold_15471/105-617                   C.U.ACUCU...........UGAU....................UGAG.G
SRS011306_Baylor_scaffold_82878/1593-2102                 G.A.CUACUC..........UUAGUU.................GAGUA.U
#=GC SS_cons                                              >.,.,<<<<<<<<<<<<<<<___..........>>>>>>>>>>>>>>>.,
#=GC SS_cons_3                                            ..................................................
#=GC SS_cons_2                                            ..................................................
#=GC SS_cons_1                                            ..................................................

SRS020349_Baylor_scaffold_157/32152-31562                 ....UU.....................................GGUUG.A
NZ_GG698830.1/205880-206470                               ...UUGA......................................UUG.A
SRS045127_C2888776/816-229                                ACGGU........................................GGU.U
SRS046623_LANL_scaffold_3822/10322-10909                  ACGGU........................................GGU.U
SRS057022_C2007347/728-167                                CGUGGGU......................................UAG.G
SRS017511_Baylor_scaffold_91127/30172-29612               CGUGGGU......................................UAG.G
SRS077736_LANL_scaffold_38253/6991-7569                   UGUGCGUG.....................................GGU.U
SRS016360_C2635873/577-1167                               ...GCGUA.....................................GGU.U
SRS021969_Baylor_scaffold_27/2309-1730                    UCUGCCA......................................GGC.G
NC_014106.1/912624-912044                                 UCUGCCA.....................................GGCG.A
SRS011355_Baylor_scaffold_264/6819-6240                   UCUGCCAG.....................................GCG.A
SRS019600_C33428/80-659                                   UCUGCCAG.....................................GCG.A
SRS048411_C6929172/576-21                                 AGGCUGA......................................GAU.A
SRS013836_C4813625/803-1273                               .............................................UCU.G
NC_007930.1/178805-178262                                 AGAGAGA......................................AGC.A
NZ_AEBA01000075.1/21605-21062                             AGAGAGA......................................AGC.A
NZ_ACGT01000039.1/27519-28068                             AGAGAGA......................................AGC.A
SRS013705_C3903182/359-916                                CGGACUAAUCACCCCUGUGUCAA......................GAG.C
SRS042643_WUGC_scaffold_65006/2100-2658                   CGGACUAAUCACCCCUGUGUCAA......................GAG.C
SRS017808_Baylor_scaffold_59591/1905-1348                 CGGACUAAUCACCCCUGUGUCAA......................GAG.C
SRS018791_C2311921/1023-1581                              CGGACUAAUCACCCCUGUGUCAA......................GAG.C
scaffold3727_1_O2.UC-16/15297-15914                       AGGGAG.......................................AAG.U
scaffold18021_2_O2.UC-1/280-891                           AGGGAG.......................................UUA.U
scaffold100513_1_MH0077/3805-3193                         AGGGG........................................GUU.A
SRS019219_WUGC_scaffold_71896/28682-28080                 ACGGCAAA.....................................GGG.A
SRS012279_Baylor_scaffold_44347/2240-1637                 ACGGCAAA.....................................GGG.A
SRS019028_WUGC_scaffold_67919/12248-12851                 ACGGCAAA.....................................GGG.A
SRS051941_LANL_scaffold_77347/31475-30871                 ACAGCAAA.....................................GGG.A
SRS015044_WUGC_scaffold_28277/14883-15485                 ACGGCAAA.....................................GGG.A
SRS017120_Baylor_scaffold_80047/695-1299                  ACGGCAAA.....................................GGG.G
SRS014573_WUGC_scaffold_54713/2595-1991                   ACGGCAAA.....................................GGG.G
scaffold86124_2_MH0073/1344-722                           ACGGACG......................................GUC.C
AECF_contig24411/1831-1250                                GUGAAGAU.....................................GGA.G
RUMENNODE_4034172_1/20885-21519                           AAAAUGC......................................AGU.G
RUMENNODE_3561216_1/643-1189                              CCGCUUU......................................GGU.U
RUMENNODE_1425512_1/14051-14584                           CUU.UG.......................................GUUAG
RUMENNODE_4211461_164500/21953-21419                      ACCGCUUU....................................GGUU.G
RUMENNODE_2951087_1/11479-10933                           ACCGCUU......................................UGG.U
RUMENNODE_4303745_1/5728-5189                             CCGCUUU.....................................GGUU.G
RUMENNODE_4179527_1/10667-11220                           ...CUGU.....................................GGCU.G
RUMENNODE_3793489_117000/26220-26750                      CACCGUGUAUUCGCCUUUAAUUAGACGCUAUG.............GUU.G
RUMENNODE_518448_1/80370-80972                            AGCGGAG......................................AUG.U
RUMENNODE_4194695_1/15233-15819                           ...CUAGG.....................................CUA.A
RUMENNODE_3528664_1/17199-16613                           AAAGAG.......................................AUA.G
SRS017307_C2471714/865-265                                AAUGUAGGGAAAGAG..............................AUA.A
SRS011140_Baylor_scaffold_51811/706-1362                  AGAAGCA.....................................UUGA.G
SRS050244_LANL_scaffold_98088/716-1355                    GGAGUAUCAAG..................................GAU.C
SRS017808_C3916623/996-357                                GUAUCAAG.....................................GAU.C
SRS016569_C2497420/801-1437                               GUAUCAAG.....................................GAU.C
SRS048791_C3240732/145-781                                GUAUCAAG.....................................GAU.C
SRS047824_C2497209/3709-4341                              GUAUCAAG.....................................GAU.C
SRS019607_C2760723/741-107                                AUCAAG.......................................GAU.C
SRS023926_Baylor_scaffold_26430/2817-3438                 AUAUCAAG.....................................GAU.G
SRS057692_LANL_scaffold_58411/2028-1407                   ACUACAA......................................GAG.U
SRS023352_C4660541/810-202                                ACUUUAA......................................GAG.G
SRS045715_LANL_scaffold_114087/1708-1100                  ACUUUAA......................................GAG.G
NZ_ACAP01000082.1/155615-155036                           AUCGCAA......................................AGU.A
SRS017691_Baylor_scaffold_10335/1649-1047                 ACUGAAGG.....................................GCU.G
SRS017120_C2998649/706-110                                ACUGAAGG.....................................GCU.G
SRS024318_LANL_scaffold_73341/1005-409                    ACUGAAGG.....................................GCU.G
SRS058808_LANL_scaffold_72839/8429-9040                   CUCCAGAG.....................................CGU.C
SRS013705_Baylor_scaffold_103124/1944-1334                ACUUCAGGG....................................CGU.C
SRS015893_WUGC_scaffold_41873/3468-4082                   ACUUCAGGG....................................CGU.C
SRS016331_C4188784/1111-553                               AGAUUAA......................................GUU.A
SRS011343_C2214558/14-577                                 AGAUUAA......................................GUU.A
SRS055378_C4046145/609-46                                 AGAUUAA......................................GUU.A
SRS015574_WUGC_scaffold_78684/92-656                      AGAUUAA......................................GUU.A
SRS063603_LANL_scaffold_9535/738-174                      AGAUUAA......................................GUU.A
SRS022725_C5831980/846-282                                AGAUUAA......................................GUU.A
SRS013170_C4265260/646-82                                 AGAUUAA......................................GUU.A
SRS018157_Baylor_scaffold_78196/846-282                   AGAUUAA......................................GUU.A
SRS023595_C7127669/679-121                                AGAUUAA......................................GUU.A
SRS018665_C3718615/568-10                                 AGAUUAA......................................GUU.A
SRS019980_C3010282/772-214                                AGAUUAA......................................GUU.A
SRS042984_C3981055/568-10                                 AGAUUAA......................................GUU.A
SRS052604_C1813344/58-616                                 AGAUUAA......................................GUU.A
SRS020226_Baylor_scaffold_31706/1225-667                  AGAUUAA......................................GUU.A
SRS024355_C4246584/680-122                                AGAUUAA......................................GUU.A
SRS019028_WUGC_scaffold_47331/720-162                     AGAUUAA......................................GUU.A
SRS019029_C3255213/45-603                                 AGAUUAA......................................GUU.A
SRS013723_C3449326/29-587                                 AGAUUAA......................................GUU.A
SRS017139_C3775827/777-219                                AGAUUAA......................................GUU.A
SRS022602_Baylor_scaffold_29753/1605-1047                 AGAUUAA......................................GUU.A
SRS011126_Baylor_scaffold_60872/769-211                   AGAUUAA......................................GUU.A
SRS013252_C3603472/54-612                                 AGAUUAA......................................GUU.A
SRS018394_C4018943/104-662                                AGAUUAA......................................GUU.A
SRS052876_LANL_scaffold_43698/854-296                     AGAUUAA......................................GUU.A
SRS049318_LANL_scaffold_12874/709-151                     AGAUUAA......................................GUU.A
NC_013192.1/352356-351792                                 AGAUUAA......................................GUU.A
RUMENNODE_3642367_1/2500-1922                             ACAAUAA......................................GGG.A
SRS048791_C3266939/1465-893                               AAAACAU......................................GGC.G
SRS024441_C3048834/648-75                                 AAA.CAU......................................GGC.G
SRS023926_C2746528/53-631                                 AAAACAU......................................GGC.G
SRS015209_WUGC_scaffold_35062/16555-17132                 AAA.CAU......................................GGC.G
SRS013836_C4776278/98-622                                 AAUGA........................................GUG.U
SRS015893_C2342862/61-629                                 AGCGAGU........................................A.G
SRS047210_C3278037/661-96                                 AGCGAGU........................................A.G
SRS015209_WUGC_scaffold_55228/1696-2262                   AGCG..A......................................GUA.G
SRS012279_C2760476/802-235                                AGCG..A......................................GUA.G
SRS019587_WUGC_scaffold_10086/1043-1655                   UGGGUAAA.....................................GCA.A
NZ_EQ999899.1/15221-14651                                 AAA.GAA......................................GUC.A
scaffold150314_3_MH0006/322-940                           AGUGUGUG.....................................GGA.A
scaffold30863_1_V1.UC-8/678-82                            AGUAAGUG.....................................GGU.G
RUMENNODE_4169944_96001/22320-21654                       ACAGUUC.....................................AACU.G
SRS013164_C2359369/811-244                                AAGAAGAUUGAGAGUG.............................UAU.G
SRS047210_C3274265/611-43                                 AAGAAGAUUGAGAGUGU............................AUG.U
SRS057539_C2750477/5096-5662                              AAGAAGAUUGAGGGUGU............................AUG.C
SRS023926_Baylor_scaffold_35113/393-959                   AAGAAGAUUGAGGGUGU............................AUG.C
SRS013705_Baylor_scaffold_80480/656-90                    AAGAAGA......................................UUG.A
SRS013879_C2866584/3116-2550                              AAGAAGAUUGAGGGUGU............................AUG.U
SRS050669_LANL_scaffold_38895/2003-1433                   AAGAAGAUUGAGGGUGU............................AUG.C
SRS016086_WUGC_scaffold_15784/606-37                      AAGAAGAUUGAGGGUGU............................AU..G
SRS016501_LANL_scaffold_13156/9762-10332                  AAGAAUAUUGAGGGUGU............................AUG.C
SRS077736_C1859115/704-134                                AAGAAUAUUGAGGGUGU............................AUG.C
SRS018591_C1278250/640-71                                 AAGAAGAUUGAGGGUGU............................AUG.C
SRS014124_WUGC_scaffold_61924/4419-3850                   AAGAAGAUUGAGGGUGU............................AUG.C
SRS042910_WUGC_scaffold_37701/641-72                      AAGAAGAUUGAGGGUGU............................AUG.C
SRS016319_C4024285/4810-5379                              AAGAAGAUUGAGGGUGU............................AUG.C
SRS042131_WUGC_scaffold_62967/37960-38529                 AAGAAGAUUGAGGGUGU............................AUG.C
SRS019974_Baylor_scaffold_11770/11426-10857               AAGAAUAUUGAGGGUGU............................AUG.C
SRS014470_WUGC_scaffold_22093/1779-2348                   AAGAAGAUUGAGGGUGU............................AUG.C
SRS024015_Baylor_scaffold_53492/2521-3091                 AAGAAGAUUGAGGGUGU............................AUG.C
SRS014684_C3295115/640-1209                               AAGAAGAUUGAGGGUGU............................AUG.C
SRS019022_C2662736/1206-1775                              AAGAAGAUUGAGGGUGU............................AUG.C
SRS019045_WUGC_scaffold_46401/980-1549                    AAGAAGAUUGAGGGUGU............................AUG.C
SRS014692_C1521511/4239-3670                              AAGAAGAUUGAGGGUGU............................AUG.C
SRS024580_C3049358/93-662                                 AAGAAGAUUGAGGGUGU............................AUG.C
SRS013818_C2791490/642-72                                 AAGAAGAUUGAGGGUGU............................AUG.C
SRS057791_C3621761/22-591                                 AAGAAGAUUGAGGGUGU............................AU..G
SRS057692_C2750528/765-1334                               AAGAAGAUUGAGGGUGU.............................AU.G
SRS014573_WUGC_scaffold_1375/1864-2434                    AAGAAGAUUGAGGGCGU............................AUG.C
SRS045197_C3544369/99-667                                 AAGAAGAUUGAGGGCGU............................AUA.C
SRS016569_Baylor_scaffold_42913/1990-1422                 AAGAAGAUUGAGGGCGU............................AUA.C
SRS024447_LANL_scaffold_59766/2727-3295                   AAGAAGAUUGAGGGCGU............................AUA.C
SRS019077_WUGC_scaffold_67596/1122-556                    AAGAAGA............................UUGAGGGUGUACA.U
SRS051930_LANL_scaffold_4198/148-718                      AAGAAGAUUGAGGGUGU............................ACA.U
SRS043018_C3887608/1048-479                               AAGAAGAUUGAGGGUGU............................ACG.C
SRS047100_WUGC_scaffold_8508/3377-3945                    AAGAAGAUUGAGGGUGU............................ACA.U
SRS015278_WUGC_scaffold_30388/1477-908                    AAGAAGAUUGAGGGUGU............................ACA.U
SRS015985_WUGC_scaffold_34821/1367-798                    AAGAAGAUUGAGGGUGU............................ACA.U
SRS013836_C4810657/1055-487                               AAGAAGAUUGAGGGUGU............................ACA.U
SRS049318_LANL_scaffold_96246/13677-13111                 AAGAAGAUUGAGGGUGU............................ACG.C
SRS045197_C3580523/270-833                                AGAGUG.......................................CAU.G
RUMENNODE_4187390_1/14704-15256                           AUGGAGAA.....................................GUC.A
RUMENNODE_3700019_15500/113072-113660                     ACAGAGAA.....................................GAG.G
scaffold66455_2_MH0070/140-798                            CUGGAUA......................................GCA.G
SRS011302_C3360051/292-930                                AGUCUAAAC..................................G.GUU.A
RUMENNODE_1636015_86501/15047-14441                       AGAAUAA......................................UCC.G
SRS015644_WUGC_scaffold_48110/2477-1893                   AGACGUU......................................GGA.G
SRS043663_LANL_scaffold_29779/23284-23868                 AGACGUU......................................GGA.G
SRS013879_C2841012/755-171                                AGACGUU......................................GGA.G
SRS058336_LANL_scaffold_59496/76-660                      AGACGUU......................................GGA.G
SRS024580_C3092319/697-113                                AGACGUU......................................GGA.G
SRS016037_C2051199/1160-1744                              AGACGUU......................................GGA.G
SRS018145_C2172187/1038-1622                              AGACGUU......................................GGA.G
SRS057692_LANL_scaffold_53646/1150-1734                   AGACGUU......................................GGA.G
RUMENNODE_4188595_59000/9278-8656                         GCCGUGGG.....................................GCG.G
SRS015217_WUGC_scaffold_30767/34183-33614                 ACCGAGCA.....................................GGC.A
scaffold15021_4_MH0026/5772-5233                          ACCGAGCA.....................................GGC.A
SRS065504_LANL_scaffold_5259/17514-18052                  ACCGAGCA.....................................GAC.A
RUMENNODE_3583223_72501/9778-9192                         ACAGAAAA.....................................CAG.A
C8250044_1_MH0006/243-800                                 CACAGAA......................................CGG.U
scaffold3135_3_MH0034/1473-2044                           CACAGAA......................................CGG.U
scaffold5237_4_O2.UC-12/515-1086                          CACAGAA......................................CGG.U
scaffold19483_7_MH0083/1-570                              CACAGAA......................................CGG.U
scaffold24108_2_MH0084/932-366                            CACAGAA......................................CGG.U
scaffold6428_1_MH0046/14497-15063                         CACAGAA......................................CGG.U
scaffold9576_2_MH0080/1218-615                            AUAGUUA......................................GGA.A
SRS049164_WUGC_scaffold_52853/363-949                     AUUAAAAAGAUGAAGCUUAAAGGUUACGGAAAGUACCAAUAGUUAGGA.A
SRS016335_C5119606/587-1                                  AUUAAAAAGAUGAAGCUUAAAGGUUACGGAAAGUACCAAUAGUUAGGA.A
SRS047014_C3638647/966-380                                AUUAAAAAGAUGAAGCUUAAAGGUUACGGAAAGUACCAAUAGUUAGGA.A
scaffold53537_2_O2.UC-13/735-1357                         ACAAAGA......................................GAG.G
SRS019219_WUGC_scaffold_42546/1228-649                    AAAGUAA......................................CAG.A
SRS020856_C2648841/3405-3984                              AAAGUAA......................................CAG.A
SRS024580_LANL_scaffold_17452/12973-13551                 AAAGUAA......................................CAG.A
SRS015209_WUGC_scaffold_26406/6291-5713                   AAAGUAA......................................CAG.A
SRS023926_C2822626/3700-4278                              AAAGUAA......................................CAG.A
SRS013879_WUGC_scaffold_24040/12664-13242                 AAAGUAA......................................CAG.A
SRS018591_WUGC_scaffold_44243/12049-12631                 AAAGUAA......................................CAG.A
SRS022719_LANL_scaffold_10198/3184-2602                   AAAGUAA......................................CAG.A
SRS042131_C2242572/720-139                                AAAGUAA......................................CAG.A
SRS057539_LANL_scaffold_36006/785-205                     AAAGUAA......................................CAG.A
SRS045715_LANL_scaffold_32002/38-619                      AAAGUAA......................................CAG.A
SRS024441_LANL_scaffold_54255/1509-928                    AAAGUAA......................................CAG.A
SRS016002_WUGC_scaffold_14618/9695-10276                  AAAGUAA......................................CAG.A
SRS014573_WUGC_scaffold_54857/150-731                     AAAGUAA......................................CAG.A
SRS065278_LANL_scaffold_39797/843-262                     AAAGUAA......................................CAG.A
SRS053854_C2036806/843-262                                AAAGUAA......................................CAG.A
SRS018791_C2315229/3806-4387                              AAAGUAA......................................CAG.A
SRS015057_WUGC_scaffold_22659/735-154                     AAAGUAA......................................CAG.A
SRS015272_C3515487/36-617                                 AAAGUAA......................................CAG.A
SRS015644_WUGC_scaffold_9775/127-708                      AAAGUAA......................................CAG.A
SRS024081_LANL_scaffold_10991/3003-3584                   AAAGUAA......................................CAG.A
SRS049389_C4697213/33-614                                 AAAGUAA......................................CAG.A
SRS012279_Baylor_scaffold_21116/76-657                    AAAGUAA......................................CAG.A
SRS018145_C2160412/103-684                                AAAGUAA......................................CAG.A
SRS023617_Baylor_scaffold_7515/1339-1920                  AAAGUAA......................................CAG.A
SRS019327_WUGC_scaffold_63779/1818-2399                   AAAGUAA......................................CAG.A
RUMENNODE_4196937_11501/482-1092                          AAAGGAUG....................................GUAG.A
RUMENNODE_4184059_1/12692-12073                           AACCUAA......................................GUC.G
C2534616_1_MH0052/681-4                                   AACGAGA......................................GGU.G
scaffold72334_1_MH0025/273-867                            AAAGUAAA.....................................GAG.U
RUMENNODE_89257_1/18950-19579                             AAAGUAAA.....................................GGC.G
RUMENNODE_521_1/97531-98123                               AAAGUAAA.....................................GGC.G
RUMENNODE_452500_1/9183-8561                              AAAGUAAA.....................................GGU.G
scaffold26015_1_MH0016/5054-5600                          AAUCAAA......................................GGU.G
SRS020869_C3336608/743-205                                AAUCAAA......................................GGU.G
SRS052697_LANL_scaffold_5619/3465-4003                    AAUCAAA......................................GGU.G
scaffold113137_1_MH0011/445-1010                          AAUCAAA......................................GGU.G
scaffold176864_1_MH0012/1879-1261                         AAC.CAA......................................GGU.G
RUMENNODE_4275383_48000/30244-30831                       AAGCCUAA.....................................GGA.A
SRS014470_WUGC_scaffold_20579/6239-6830                   AAAGCAA......................................GAU.G
SRS014468_C490219/634-43                                  AAAGCAA......................................GAU.G
scaffold231484_3_MH0006/741-150                           CCGGCCGG.....................................GAG.G
SRS052697_LANL_scaffold_64783/660-67                      CGGCCG.G.....................................GAG.G
RUMENNODE_3795095_37500/1963-2589                         ...AGAGG.....................................UUA.G
SRS024075_LANL_scaffold_10186/34603-34008                 GUUAG.AG.....................................GUA.A
scaffold43054_5_MH0038/4290-4888                          AUGGUUCU...................................GGGGG.U
RUMENNODE_4025205_1/67480-68087                           ACACUAA......................................GGC.A
RUMENNODE_4531808_107000/27728-27135                      AUGUUAA......................................GGG.U
RUMENNODE_4190175_1/36934-37512                           AUGCUAA......................................GGG.U
RUMENNODE_3681766_1/14606-14031                           AUGUUAA......................................GAG.U
scaffold61627_13_MH0037/7887-8407                         AUCGAAG......................................UCG.G
scaffold813_2_MH0069/1524-1005                            AUCGAAG......................................UCG.G
SRS049389_C4702091/115-680                                GAUAAGU......................................GAG.U
SRS015893_WUGC_scaffold_3247/17279-16704                  AAUU..A......................................AUU.G
SRS018591_WUGC_scaffold_3574/22231-22805                  AAUU..A......................................AUU.G
SRS051791_LANL_scaffold_49504/15267-15841                 AAUU..A......................................AUU.G
SRS064774_LANL_scaffold_65727/2375-1798                   AAUU..A......................................AUU.G
SRS053603_LANL_scaffold_79975/20426-21003                 AAUU..A......................................AUU.G
SRS015762_C3673909/5156-5732                              AA..UUA......................................AUU.G
SRS057205_LANL_scaffold_59521/5228-5804                   AA..UUA......................................AUU.G
SRS024277_LANL_scaffold_64411/2061-2638                   AA..UUA......................................AUU.G
SRS024081_LANL_scaffold_74234/19211-19789                 AA..UUA......................................AUU.G
scaffold67528_7_V1.CD-4/1510-938                          AUCACAA......................................GCU.G
SRS023352_LANL_scaffold_34065/5267-5870                   AAUACAAG.....................................AAU.U
SRS022143_C4703151/448-1068                               AAUACAAG.....................................AAU.U
SRS048411_C6998311/64-684                                 AAUACAAG.....................................AAU.U
Contig7219683.1/376-996                                   AAUACAAG.....................................AAU.U
SRS017080_C1219075/2375-1755                              AAUACAAG.....................................AAU.U
SRS024637_C2354782/232-852                                AAUACAAG.....................................AAU.U
SRS022143_WUGC_scaffold_94646/3535-4215                   AAUACAA......................................GAA.C
SRS042131_WUGC_scaffold_35992/14244-13654                 AAUGCAAG.....................................AUU.C
SRS057791_LANL_scaffold_84723/7277-7882                   AAUGCAA......................................GAU.U
SRS019327_WUGC_scaffold_19486/4702-4126                   AGUGCAA......................................GAA.U
SRS022530_LANL_scaffold_45786/5388-4812                   AGUGCAA......................................GAA.U
SRS051791_LANL_scaffold_2026/23643-23067                  AGUGCAA......................................GAA.U
SRS018300_Baylor_scaffold_38697/40890-41466               AGUGCAA......................................GAA.U
SRS015893_C2394367/3425-2841                              AAUGCAA......................................GAA.U
SRS063193_LANL_scaffold_24737/76085-76680                 AGUGCAA......................................GAA.C
SRS019219_WUGC_scaffold_50705/39657-39073                 AGUGCAA......................................GAA.C
scaffold39526_2_MH0073/2725-3318                          ACGAUAA......................................CUU.A
SRS019787_C3198872/5880-6451                              ACGACAA......................................CUU.A
RUMENNODE_1072_1/2168-1610                                ACAGAAAA.....................................GUC.G
scaffold60841_1_MH0072/628-57                             ACU.UAA......................................CCA.C
SRS019267_C3628924/3398-2827                              AACUUAA......................................CCA.C
scaffold129527_2_MH0012/5886-5315                         AACUUAA......................................CCA.C
C3988328_1_V1.UC-8/897-1468                               AACUUAA......................................CCA.C
SRS011586_WUGC_scaffold_26737/621-1184                    AUUAAAG......................................GGU.A
scaffold45975_3_O2.UC-11/1049-1643                        AUAAUG.......................................GAU.A
SRS014613_WUGC_scaffold_32270/5897-5291                   AAGAUAA......................................GCG.U
scaffold72026_3_V1.CD-9/19-627                            AAGAUAA......................................GCA.U
scaffold4962_2_MH0076/107-701                             AAGAUAA......................................GUG.U
scaffold71867_1_MH0007/610-9                              AGGACAA......................................GCA.U
scaffold90672_3_MH0014/329-932                            AAGACAA......................................GCA.U
SRS011134_C5192268/7832-7229                              AAGACAA......................................GCA.U
scaffold1959_1_V1.CD-12/41915-41301                       AAGUCAC......................................GCA.U
SRS019267_WUGC_scaffold_8497/20850-20236                  AAGUCAC......................................GCA.U
SRS013951_C2768475/150-732                                AUAACAA......................................AUA.U
C3404650_1_O2.UC-13/1141-1726                             AUAACAA......................................AUA.U
SRS011271_C3194327/3122-2550                              AAGCUAA......................................GUA.U
SRS023176_Baylor_scaffold_14092/2694-3289                 AAACUAA......................................AUA.U
NZ_AAYG02000001.1/51765-52363                             AAACUAA......................................AUA.U
SRS020328_C3170963/2903-3550                              AGAUUAA......................................GAG.A
scaffold38246_21_MH0056/2134-2690                         ACGGUG.......................................CCU.G
SRS019161_C2590763/1281-717                               AUACA.C......................................CUU.G
SRS013158_C643258/1-562                                   ACAAUGC......................................UGU.G
SRS016954_C2864697/4886-5463                              ACAAUGC......................................CUU.G
SRS019267_C3633988/16955-16373                            ACAAUGC......................................CUU.G
SRS053398_C2349251/18105-17525                            ACAAUGC......................................CUU.G
SRS018817_C2134990/3321-3908                              ACAAUGC......................................CUU.G
SRS015578_WUGC_scaffold_3950/5179-4592                    ACAAUGC......................................CUU.G
SRS017247_LANL_scaffold_10233/24440-23870                 ACAAUGC......................................CUU.G
SRS017521_C2794073/241-812                                ACAAUGC......................................CUU.G
SRS014459_C2588900/723-137                                ACAAUGC......................................CUU.G
SRS015065_WUGC_scaffold_26384/6733-7319                   ACAAUGC......................................CUU.G
scaffold83316_1_V1.UC-10/936-344                          ACAAUAC......................................CUU.G
SRS049900_LANL_scaffold_14509/20046-19454                 ACAAUGC......................................CUU.G
SRS045713_C3193720/982-392                                ACAACGC......................................CGU.G
scaffold6619_2_V1.CD-1/2928-2338                          ACAACGC......................................CGU.G
NZ_ABVR01000041.1/577180-577753                           ACAACGC......................................CGU.G
SRS015663_C3090695/880-1452                               ACAAAAU......................................CAU.G
scaffold18277_1_MH0042/2293-1745                          ACAAUUC......................................UGU.G
scaffold5199_6_MH0034/3891-3331                           ACAAUUC......................................UGC.G
SRS052697_LANL_scaffold_14420/23323-22765                 ACAAAGU......................................GGU.G
SRS014459_C2697063/4703-4145                              ACAAAGU......................................GGU.G
scaffold26453_3_V1.UC-9/2658-2102                         ACAAAGU......................................GGU.G
SRS018817_WUGC_scaffold_23333/1101-1659                   ACAAAGU......................................GGU.G
scaffold2983_2_O2.UC-24/19131-18566                       ACAAUGCU.....................................UGC.G
4491407.3_NODE_175/52743-52135                            ACGAAAA......................................UGU.G
scaffold26705_2_MH0077/252-860                            ACGAAAA......................................UGU.G
SRS015794_C2323159/2405-3013                              ACGAAAA......................................UGU.G
scaffold48250_2_MH0028/12405-13004                        ACAAAAA......................................UGU.G
scaffold82852_1_MH0016/1372-773                           ACAAAAA......................................UGU.G
scaffold74925_4_MH0011/26-625                             ACAAAAA......................................UGU.G
SRS024435_LANL_scaffold_24058/308-907                     ACAAAAA......................................UGU.G
SRS053335_LANL_scaffold_2919/67866-68465                  ACAAAAA......................................UGU.G
UnmappedStool_Broad_scaffold_1116570/61-660               ACAAAAA......................................UGU.G
SRS048870_WUGC_scaffold_15782/1140-1739                   ACAAAAA......................................UGU.G
SRS014923_WUGC_scaffold_22997/48540-47941                 ACAAAAA......................................UGU.G
scaffold70661_1_V1.UC-15/5531-4945                        ACAAAAA......................................UGU.G
scaffold68796_1_MH0066/4369-4904                          ACGGGAA......................................CAU.G
scaffold38036_9_MH0035/2854-2319                          ACGGGAA......................................CAU.G
scaffold17470_2_V1.UC-9/14938-14396                       ACAAAAA......................................CGU.G
SRS015782_C3497527/1835-1293                              ACAAAAA......................................CGU.G
scaffold17470_2_V1.UC-9/15519-14972                       ACAAAAA......................................CAU.G
NLF001_scaffold22069_2/42-577                             ACAACAAA.....................................CAU.G
scaffold68796_1_MH0066/3787-4322                          ACAACAAA.....................................CAU.G
scaffold38036_9_MH0035/3436-2901                          ACAACAAA.....................................CAU.G
scaffold24861_12_MH0083/2927-2379                         ACAGUAAA.....................................CCU.G
SRS016495_LANL_scaffold_3839/2885-3433                    ACAGUAAA.....................................CCU.G
scaffold75155_15_MH0065/224-805                           AAU.UUA......................................GUU.G
SRS016335_WUGC_scaffold_5125/713-1283                     AAU.UUA......................................GUC.G
SRS054590_LANL_scaffold_3137/995-424                      AUUAUAA......................................AAA.C
SRS011302_Baylor_scaffold_24210/7301-6687                 AAAUUAA......................................GAA.G
scaffold36867_3_MH0067/767-178                            UGUGUGUG....................................GUAG.U
SRS045127_C2902448/1722-1144                              ACAAU........................................CGU.U
SRS052227_LANL_scaffold_18526/24305-23733                 ACAAU........................................CGU.U
scaffold50835_2_MH0048/971-312                            AGCAAGGA.....................................GAG.U
SRS013949_WUGC_scaffold_41422/20728-21295                 GAGCAGA......................................GUU.A
SRS054569_LANL_scaffold_25184/1261-1825                   AUUGGUAG.....................................AGU.U
SRS015436_WUGC_scaffold_12645/188-752                     AUUGGUAG.....................................AGC.U
SRS018149_Baylor_scaffold_18181/920-409                   AUUGGUAG.....................................AGC.U
SRS017215_Baylor_scaffold_15471/105-617                   AUUGGUAG.....................................AGC.U
SRS011306_Baylor_scaffold_82878/1593-2102                 UGGUUAA......................................GUU.G
#=GC SS_cons                                              ,.....-......<<<<....<<<.<<.....>>>>>...>>>>.))).)
#=GC SS_cons_3                                            ..................................................
#=GC SS_cons_2                                            ..................................................
#=GC SS_cons_1                                            ..................................................

SRS020349_Baylor_scaffold_157/32152-31562                 G.UGAGAAAGCA.......UUAAAUU.......A....UUGAUAAAGUAG
NZ_GG698830.1/205880-206470                               G.UGAGAAAGCA.......UUAAAUU.......A....UUGAUAAAGUAG
SRS045127_C2888776/816-229                                A.CUGCAGCCU........CAUAUACAU.....GAA..UGACUGAUGUAG
SRS046623_LANL_scaffold_3822/10322-10909                  A.CUGCAGCCU........CAUAUACAU.....GAA..UGACUGAUGUAG
SRS057022_C2007347/728-167                                U.AGCCUC...........AUAUACAU......GAA..CGACUGAUGUAG
SRS017511_Baylor_scaffold_91127/30172-29612               U.AGCCUC...........AUAUACAU......GAA..CGACUGAUGUAG
SRS077736_LANL_scaffold_38253/6991-7569                   A.GGUAGC...........CUCAUAUACAU...GAA..CGACUGAUGUAG
SRS016360_C2635873/577-1167                               A.AGCAGCCU.........CAUAUACAU.....GAA..AGACUGAUGUAG
SRS021969_Baylor_scaffold_27/2309-1730                    A.UGUUAG...........UCAAUGUAUUUC.......AGCGUAAGGCUU
NC_014106.1/912624-912044                                 U.GGUAGUCA.........AUGUAUUUC..........AGCGUAAGGCUU
SRS011355_Baylor_scaffold_264/6819-6240                   U.GGUAGUCA.........AUGUAUUUC..........AGCGUAAGGCUU
SRS019600_C33428/80-659                                   U.GGUAGUCA.........AUGUAUUUC..........AGCGUAAGGCUU
SRS048411_C6929172/576-21                                 A.CUUGCGA..........GAC..GGUGC....GA...AAAACAAGGUGC
SRS013836_C4813625/803-1273                               C.GGUACA...........UC.AUAUUGU....UUG..UAGAAAAGGUAC
NC_007930.1/178805-178262                                 ..AGGGGA...........CUCAUAUCU.....G....AAACUAAGACAC
NZ_AEBA01000075.1/21605-21062                             ..AGGGGA...........CUCAUAUCU.....G....AAACUAAGACAC
NZ_ACGT01000039.1/27519-28068                             ..AGGGGA...........CUCAUAUCU.....G....AAACUAAGACAC
SRS013705_C3903182/359-916                                G.UGCACU...........CUCU..CUCAAUG.UA...AACCAAAUGCAA
SRS042643_WUGC_scaffold_65006/2100-2658                   G.UGCACUUU.........CUC....UCAAUG.UA...AACCAAAUGCAA
SRS017808_Baylor_scaffold_59591/1905-1348                 G.UGCACUUU.........CUC....UCAAUG.UA...AACCAAAUGCAA
SRS018791_C2311921/1023-1581                              G.UGCACU...........CUCUC...UCAAUGUA...AACCAAAUGCAA
scaffold3727_1_O2.UC-16/15297-15914                       A.GGUGCA...........GA.CUUAUC.....AGU..AUCAAAAACAAC
scaffold18021_2_O2.UC-1/280-891                           A.GGUGCA...........GCUAUAUC......AGU..GUCAAAAAUAAU
scaffold100513_1_MH0077/3805-3193                         UGGGUGCA...........GCUAUAUC......AGU..GCCAAAAACAAU
SRS019219_WUGC_scaffold_71896/28682-28080                 C.GGCGGGUUCAUA.....AAGAAU........UGAAAAGCAAAAGGCAA
SRS012279_Baylor_scaffold_44347/2240-1637                 C.GGCGGGUUCAUA.....AAGAAU........UGAAAAGCAAAAGGCAA
SRS019028_WUGC_scaffold_67919/12248-12851                 C.GGCGGG...........UUCA..UAAAGAAUUGAAAAGCAAAAAGCAA
SRS051941_LANL_scaffold_77347/31475-30871                 C.GGCGGG...........UUCA..UAAAGAAUUGAAAAGCAAAAGGCAA
SRS015044_WUGC_scaffold_28277/14883-15485                 C.GGCGGG...........UUCA..UAAAGAAUUGAAAAGCAAAAGGCAA
SRS017120_Baylor_scaffold_80047/695-1299                  C.GGCGGG...........UUCA..UAAAGAAUUGAAAAGCAAAAGGCAA
SRS014573_WUGC_scaffold_54713/2595-1991                   C.GGCGGG...........UUCA..UAAAGAAUUGAAAAGCAAAAGGCAA
scaffold86124_2_MH0073/1344-722                           GGGUCGCC...........CGG.GCACGGA...GA...AGGACAACGCAC
AECF_contig24411/1831-1250                                G.UGUGCC...........GCAAUAACAU....A....AUCAUAGAGCAU
RUMENNODE_4034172_1/20885-21519                           C.UGUGCC...........GG.AGGAAC.....GC...GAACCAAGGCGC
RUMENNODE_3561216_1/643-1189                              A.GAAGCGC..........GACAC..GCUAU..CC...GAUGUAAACGAG
RUMENNODE_1425512_1/14051-14584                           G.GGCGCAAUCC.......GCUCU.........UC...GAUGUAAACGAC
RUMENNODE_4211461_164500/21953-21419                      GUGGCGCA...........UUAC..GCUCU...UC...GAUGUAAACGAC
RUMENNODE_2951087_1/11479-10933                           U.GGUGGCGCAAUA.....UGCUCU........UC...GAUGUAAACGGC
RUMENNODE_4303745_1/5728-5189                             GAGGUGCAAUA........UGCUCU........UC...GAUGUAAACAGA
RUMENNODE_4179527_1/10667-11220                           GUGUCGCA...........GAUG..GUUCU...UC...GAUGUAAAUGAU
RUMENNODE_3793489_117000/26220-26750                      GUGUCGCA...........AGCA..GUUCU...UC...GAUGUAAGCAAU
RUMENNODE_518448_1/80370-80972                            C.AGUGCA...........ACAU.AUUAUCG..G....UGUUUAAACAAG
RUMENNODE_4194695_1/15233-15819                           C.UGUGCAACA........UGCUAU........GGUA.CACAAAAACAAC
RUMENNODE_3528664_1/17199-16613                           U.AGCAGU...........UUAAUAUAA.....GAG..UUUAUAAGACAU
SRS017307_C2471714/865-265                                U.AGUGGU...........UUGUUAUGAA....AU...GUUAUAAGGUAU
SRS011140_Baylor_scaffold_51811/706-1362                  A..UUAUGAAU........CAAG..........AAAAAGAGAUAGAGCAC
SRS050244_LANL_scaffold_98088/716-1355                    U.AGUGCU...........AGGUACUAU.....G....AGGAUACAGCAC
SRS017808_C3916623/996-357                                U.AGUGCUA..........GGUACUAU......G....AGGAUACAGCAC
SRS016569_C2497420/801-1437                               U.AGUGCUA..........GGUACUAU......G....AGGAUACAGCAC
SRS048791_C3240732/145-781                                U.AGUGCUAGG........UACUA.........UG...AGGAUACAGCAC
SRS047824_C2497209/3709-4341                              U.AGUGCUA..........GGUACUAU......G....AGGAUACAGCAC
SRS019607_C2760723/741-107                                U.AGUGCUA..........GGUACUAU......G....AGGAUACAGCAC
SRS023926_Baylor_scaffold_26430/2817-3438                 C.AGUGCU...........ACUAAUUGU.....G....AGGAUACAGUAC
SRS057692_LANL_scaffold_58411/2028-1407                   A.UAUCGCUUAUA......ACAAU.........GA...AUAAUAAAGCGC
SRS023352_C4660541/810-202                                UAGUUGCAAU.........GCAUUAU.......G....AGAAUAAGGUAU
SRS045715_LANL_scaffold_114087/1708-1100                  UAGUUGCAAU.........GCAUUAU.......G....AGAAUAAGGUAU
NZ_ACAP01000082.1/155615-155036                           C.UACGUGGAA........UUUGU.........GCA..GGUGUAAGGUAC
SRS017691_Baylor_scaffold_10335/1649-1047                 C.GGGCGG...........GAAUGGCUUGGGAUGAA..CGGAAAAGGCAG
SRS017120_C2998649/706-110                                C.GGGCGG...........GAUUGGCUUGGGAUGAA..CGGAAAAGGCAG
SRS024318_LANL_scaffold_73341/1005-409                    C.GGGCGG...........GAUUGGCUUGGGAUGAA..CGGAAAAGGCAG
SRS058808_LANL_scaffold_72839/8429-9040                   A.GGUGGGAUA........GAAGGAU.......GA...GGGAAAAGGCAU
SRS013705_Baylor_scaffold_103124/1944-1334                A.GGUGGGAUA........GAAGGA........UGA..GGGAAAAGGCAG
SRS015893_WUGC_scaffold_41873/3468-4082                   A.GGUGGGAUA........GAAGGA........UGA..GGGAAAAGGCAG
SRS016331_C4188784/1111-553                               UAAGCGUA...........UUUGUAAUGAU...AGA..AGAUUAAAGCAC
SRS011343_C2214558/14-577                                 U.AAGCAU...........AUUUGUAAUGAU..AGA..AGAUUAAAGCAC
SRS055378_C4046145/609-46                                 U.AAGCAU...........AUUUGUAAUGAU..AGA..AGAUUAAAGCAC
SRS015574_WUGC_scaffold_78684/92-656                      U.AAGCAU...........AUUUGUAAUGAU..AGA..AGAUUAAAGCAC
SRS063603_LANL_scaffold_9535/738-174                      U.AAGCAU...........AUUUGUAAUGAU..AGA..AGAUUAAAGCAC
SRS022725_C5831980/846-282                                U.AAGCAU...........AUUUGUAAUGAU..AGA..AGAUUAAAGCAC
SRS013170_C4265260/646-82                                 U.AAGCAU...........AUUUGUAAUGAU..AGA..AGAUUAAAGCAC
SRS018157_Baylor_scaffold_78196/846-282                   U.AAGCAU...........AUUUGUAAUGAU..AGA..AGAUUAAAGCAC
SRS023595_C7127669/679-121                                U.AAGCAU...........AUUUGUAAUGAU..AGA..AGAUUAAAGCAC
SRS018665_C3718615/568-10                                 U.AAGCAU...........AUUUGUAAUGAU..AGA..AGAUUAAAGCAC
SRS019980_C3010282/772-214                                U.AAGCAU...........AUUUGUAAUGAU..AGA..AGAUUAAAGCAC
SRS042984_C3981055/568-10                                 U.AAGCAU...........AUUUGUAAUGAU..AGA..AGAUUAAAGCAC
SRS052604_C1813344/58-616                                 U.AAGCAU...........AUUUGUAAUGAU..AGA..AGAUUAAAGCAC
SRS020226_Baylor_scaffold_31706/1225-667                  U.AAGCAU...........AUUUGUAAUGAU..AGA..AGAUUAAAGCAC
SRS024355_C4246584/680-122                                U.AAGCAU...........AUUUGUAAUGAU..AGA..AGAUUAAAGCAC
SRS019028_WUGC_scaffold_47331/720-162                     U.AAGCAU...........AUUUGUAAUGAU..AGA..AGAUUAAAGCAC
SRS019029_C3255213/45-603                                 U.AAGCAU...........AUUUGUAAUGAU..AGA..AGAUUAAAGCAC
SRS013723_C3449326/29-587                                 U.AAGCAU...........AUUUGUAAUGAU..AGA..AGAUUAAAGCAC
SRS017139_C3775827/777-219                                U.AAGCAU...........AUUUGUAAUGAU..AGA..AGAUUAAAGCAC
SRS022602_Baylor_scaffold_29753/1605-1047                 U.AAGCAU...........AUUUGUAAUGAU..AGA..AGAUUAAAGCAC
SRS011126_Baylor_scaffold_60872/769-211                   U.AAGCAU...........AUUUGUAAUGAU..AGA..AGAUUAAAGCAC
SRS013252_C3603472/54-612                                 U.AAGCAU...........AUUUGUAAUGAU..AGA..AGAUUAAAGCAC
SRS018394_C4018943/104-662                                U.AAGCAU...........AUUUGUAAUGAU..AGA..AGAUUAAAGCAC
SRS052876_LANL_scaffold_43698/854-296                     U.AAGCAU...........AUUUGUAAUGAU..AGA..AGAUUAAAGCAC
SRS049318_LANL_scaffold_12874/709-151                     U.AAGCAU...........AUUUGUAAUGAU..AGA..AGAUUAAAGCAC
NC_013192.1/352356-351792                                 U.AAGCAU...........AUUUGUAAUGAU..AGA..AGAUUAAAGCAC
RUMENNODE_3642367_1/2500-1922                             G.UGUGCAAA.........GGGUAAGUA.....G....GUUAUAAGGUAG
SRS048791_C3266939/1465-893                               U.GGUGCAAUAGGAU....AAGUGG.............AAGUCAAGUGAC
SRS024441_C3048834/648-75                                 U.GGUGCAA..........UAGAAUAAG.....UGG..AAGUCAAGUGAC
SRS023926_C2746528/53-631                                 U.GGUGCAAUAGGAU....AAGUGG.............AAGUCAAAUGAC
SRS015209_WUGC_scaffold_35062/16555-17132                 U.GGUGCAAUAGAAU....AAGUGG.............AAGUUAAGUGAC
SRS013836_C4776278/98-622                                 A.GGUUUA...........UAACUAAAUAG........AGAUAAAGGUUG
SRS015893_C2342862/61-629                                 G.CGUGCA...........AUCGUUUCGA....GA...AGUUAAAAGCUA
SRS047210_C3278037/661-96                                 G.CGUACG...........AUCAUUUCGA....GA...AGUCAAAAGCUA
SRS015209_WUGC_scaffold_55228/1696-2262                   G.CGUACG...........AUCAUUUCGA....GA...AGUCAAAAGCUA
SRS012279_C2760476/802-235                                G.CGUACG...........AUCAUUUCGA....GA...AGUCAAAAGCUA
SRS019587_WUGC_scaffold_10086/1043-1655                   C.UUGCGUA..........GGUUAUUUGC....U....AGUAAAAAGCAA
NZ_EQ999899.1/15221-14651                                 U.GUUGCA...........UCA.CUAGUA....UGA..AUGUAAAAACAG
scaffold150314_3_MH0006/322-940                           U.UGUGCAGAC........UGAUAA........AU...UUCAUAGCGCAA
scaffold30863_1_V1.UC-8/678-82                            C.UGUGCAA..........CAUUA.UAA.....UC...UGGUUAAUGCAC
RUMENNODE_4169944_96001/22320-21654                       A.UGUGCAA..........GUUUAUAAGU....A....GACGUAGUGUGA
SRS013164_C2359369/811-244                                U.AGUAUAGA.........GGUUGUGCG..........UAAUUAGAUCAU
SRS047210_C3274265/611-43                                 A.GUAUAGA..........GGUUGUGCG..........UAAUUAGAUCAU
SRS057539_C2750477/5096-5662                              A.GUAUAGA..........GGUUGUGCG..........UAAUUAGACCAU
SRS023926_Baylor_scaffold_35113/393-959                   A.GUAUAGA..........GGUUGUGCG..........UAAUUAGAUCAU
SRS013705_Baylor_scaffold_80480/656-90                    G.GGCGUAUGCAGUAUAGAGGUUGUGCG..........UAAUUAGAUCAU
SRS013879_C2866584/3116-2550                              A.GUAUAGA..........GGUUGUGCG..........UAAUUAGAUCAU
SRS050669_LANL_scaffold_38895/2003-1433                   A.GUAUAGA..........GGUUGUGCG..........UAAUUAGACCAU
SRS016086_WUGC_scaffold_15784/606-37                      C.AGUAUAGA.........GGUUGUGCG..........UAAUUAGACCAU
SRS016501_LANL_scaffold_13156/9762-10332                  A.GUAUAGA..........GGUUGUGCG..........UAAUUAGACCAU
SRS077736_C1859115/704-134                                A.GUAUAGA..........GGUUGUGCG..........UAAUUAGACCAU
SRS018591_C1278250/640-71                                 A.GUAUAGA..........GGUUGUGCG..........UAAUUAGACCAU
SRS014124_WUGC_scaffold_61924/4419-3850                   A.GUAUAGA..........GGUUGUGCG..........UAAUUAGACCAU
SRS042910_WUGC_scaffold_37701/641-72                      A.GUAUAGA..........GGUUGUGCG..........UAAUUAGACCAU
SRS016319_C4024285/4810-5379                              A.GUAUAGA..........GGUUGUGCG..........UAAUUAGACCAU
SRS042131_WUGC_scaffold_62967/37960-38529                 A.GUAUAGA..........GGUUGUGCG..........UAAUUAGACCAU
SRS019974_Baylor_scaffold_11770/11426-10857               A.GUAUAGA..........GGUUGUGCG..........UAAUUAGACCAU
SRS014470_WUGC_scaffold_22093/1779-2348                   A.GUAUAGA..........GGUUGUGCG..........UAAUUAGACCAU
SRS024015_Baylor_scaffold_53492/2521-3091                 A.GUAUAGA..........GGUUGUGCG..........UAAUUAGACCAU
SRS014684_C3295115/640-1209                               A.GUAUAGA..........GGUUGUGCG..........UAAUUAGACCAU
SRS019022_C2662736/1206-1775                              A.GUAUAGA..........GGUUGUGCG..........UAAUUAGACCAU
SRS019045_WUGC_scaffold_46401/980-1549                    A.GUAUAGA..........GGUUGUGCG..........UAAUUAGACCAU
SRS014692_C1521511/4239-3670                              A.GUAUAGA..........GGUUGUGCG..........UAAUUAGACCAU
SRS024580_C3049358/93-662                                 A.GUAUAGA..........GGUUGUGCG..........UAAUUAGACCAU
SRS013818_C2791490/642-72                                 A.GUAUAGA..........GGUUGUGCG..........UAAUUAGACCAU
SRS057791_C3621761/22-591                                 C.AGUAUAGA.........GGUUGUGCG..........UAAUUAGACCAU
SRS057692_C2750528/765-1334                               C.AGUAUAGA.........GGUUGUGCG..........UAAUUAGACCAU
SRS014573_WUGC_scaffold_1375/1864-2434                    A.GUAUAGA..........GGUUGUGCG..........UAAUUAGACCAU
SRS045197_C3544369/99-667                                 A..GUAUAGA.........GGUUGUGCG..........UAAUUAGAUCAU
SRS016569_Baylor_scaffold_42913/1990-1422                 A.GUAUAGA..........GGUUGUGCG..........UAAUUAGAUCAU
SRS024447_LANL_scaffold_59766/2727-3295                   A.GUAUAGA..........GGUUGUGCG..........UAAUUAGAUCAU
SRS019077_WUGC_scaffold_67596/1122-556                    A.GUAUAGA..........GAUUGUGCG..........UAGUUAGAUCAU
SRS051930_LANL_scaffold_4198/148-718                      A.GUAUAGA..........GAUUGUGCG..........UAGUUAGACCAU
SRS043018_C3887608/1048-479                               A.GUAUGAA..........GAUUGUGCG..........UAGUUAGACCAU
SRS047100_WUGC_scaffold_8508/3377-3945                    A.GUAUGGA..........GAUUGUGCG..........UAGUUAGACCAU
SRS015278_WUGC_scaffold_30388/1477-908                    A.GUAUGGA..........GAUUGUGCG..........UAGUUAGAUCAU
SRS015985_WUGC_scaffold_34821/1367-798                    A.GUAUGGA..........GAUUGUGCG..........UAGUUAGAUCAU
SRS013836_C4810657/1055-487                               A.GUAUGGA..........GAUUGUGCG..........UAGUUAGAUCAU
SRS049318_LANL_scaffold_96246/13677-13111                 A.GUAUGGA..........GAUUGUGCG..........UAGUUAGACCAU
SRS045197_C3580523/270-833                                C.AACGUGGAGAU......UAUACG.............UACCUAGACCAA
RUMENNODE_4187390_1/14704-15256                           U.GGCAUC...........GGUAUAAUAUA...G....GUUGUAAAACAG
RUMENNODE_3700019_15500/113072-113660                     U.GGCGCAAGGG.......CAAUA.........UG...AUUAUAAGACAC
scaffold66455_2_MH0070/140-798                            A.UGUACCGACAC......CUAUUC.............GAUUUAAACCGC
SRS011302_C3360051/292-930                                U.GGCACA...........UUUUUUAAAU....GA...AUAUUAGUGUAG
RUMENNODE_1636015_86501/15047-14441                       A.UGUGCU...........GGUUGAUGUG....C....GCGUAAAUGCUU
SRS015644_WUGC_scaffold_48110/2477-1893                   A.AAUGAC...........GGAAGUUGCCUU.......GAUGUAAAGUAC
SRS043663_LANL_scaffold_29779/23284-23868                 A.GAUGAC...........GGAAGUUGCUUU.......GAUGUAAAGUAC
SRS013879_C2841012/755-171                                A.AAUGAC...........GGAAGUUGCUUU.......GAUGUAAAGUAC
SRS058336_LANL_scaffold_59496/76-660                      A.AAUGAC...........GGAAGUUGCUUU.......GAUGUAAAGUAC
SRS024580_C3092319/697-113                                A.GAUGAC...........GGAAGUUGCUUU.......GAUGUAAAGUAC
SRS016037_C2051199/1160-1744                              A.AAUGAC...........GGAAGUUGCCUU.......GAUGUAAAGUAC
SRS018145_C2172187/1038-1622                              A.GAUGAC...........GGAAGUUGCUUU.......GAUGUAAAGUAC
SRS057692_LANL_scaffold_53646/1150-1734                   A.GAUGAC...........GGAAGUUGCUUU.......GAUGUAAAGUAC
RUMENNODE_4188595_59000/9278-8656                         U.GGCGCAA..........AUUAUAUUCU....C....AAGUUAGGACGA
SRS015217_WUGC_scaffold_30767/34183-33614                 C.GGUGCUG..........UGAUGAAACG....CA...AGAAAAUGGUAU
scaffold15021_4_MH0026/5772-5233                          C.GGUGCUG..........UGAUGAAACG....CA...AGAAAAUGGUAU
SRS065504_LANL_scaffold_5259/17514-18052                  C.GGUGCUG..........UGAUGAAACG....CA...AGAAAAUGGUAU
RUMENNODE_3583223_72501/9778-9192                         AUGGCGCUUGA........GUGUUUUGC.....A....AUCAAAAAGCAA
C8250044_1_MH0006/243-800                                 A.UGUGCG...........GAUCU.UGGU....GC...CGAUUAAAGCAC
scaffold3135_3_MH0034/1473-2044                           A.UGUGCG...........GAUCU.UGGU....GC...CGAUUAAAGCUC
scaffold5237_4_O2.UC-12/515-1086                          A.UGUGCG...........GAUCU.UGGU....GC...CGAUUAAAGCAC
scaffold19483_7_MH0083/1-570                              A.UGUGCG...........GAUCU.UGGU....GU...CGAUUAAAGCUC
scaffold24108_2_MH0084/932-366                            A.UGUGCG...........GAUCU.UGGU....GC...CGAUUAAAGCAC
scaffold6428_1_MH0046/14497-15063                         A.UGUGCG...........GAUCU.UGGU....GC...CGAUUAAAGCAC
scaffold9576_2_MH0080/1218-615                            U.GGUGUAU..........CUAUACAGUU....U....AAUAUAAUGCCG
SRS049164_WUGC_scaffold_52853/363-949                     U.GGUGUAU..........CUAUACAGUUU........AAUAUAAUGCCG
SRS016335_C5119606/587-1                                  U.GGUGUAU..........CUAUACAGUUU........AAUAUAAUGCCG
SRS047014_C3638647/966-380                                U.GGUGUAU..........CUAUACAGUUU........AAUAUAAUGCCG
scaffold53537_2_O2.UC-13/735-1357                         U.AGUGUA...........UCUUAGUAAUC...A....ACAGUAAAGUCA
SRS019219_WUGC_scaffold_42546/1228-649                    U.GGCACA...........CAUCAUUGU.....GC...AAUAUAGUCCAG
SRS020856_C2648841/3405-3984                              U.GGCACA...........CAUCAUUGU.....GC...AAUAUAGUCCAG
SRS024580_LANL_scaffold_17452/12973-13551                 U.GGCACA...........CAUCAUUGU.....GC...AAUAUAGUCCAG
SRS015209_WUGC_scaffold_26406/6291-5713                   U.GGCACA...........CAUCAUUGU.....GC...AAUAUAGUCCAG
SRS023926_C2822626/3700-4278                              U.GGCACA...........CAUCAUUGU.....GC...AAUAUAGUCCAG
SRS013879_WUGC_scaffold_24040/12664-13242                 U.GGCACA...........CAUCAUUGU.....GC...AAUAUAGUCCAG
SRS018591_WUGC_scaffold_44243/12049-12631                 U.GGCACA...........CAUCAUUGU.....GC...AAUAUAGUCCAG
SRS022719_LANL_scaffold_10198/3184-2602                   U.GGCACA...........CAUCAUUGU.....GC...AAUAUAGUCCAG
SRS042131_C2242572/720-139                                U.GGCACA...........CAUCAUUGU.....GC...AAUAUAGUCCAG
SRS057539_LANL_scaffold_36006/785-205                     U.GGCACA...........CAUCAUUGU.....GC...AAUAUAGUCCAG
SRS045715_LANL_scaffold_32002/38-619                      U.GGCACA...........CAUCAUUGU.....GC...AAUAUAGUCCAG
SRS024441_LANL_scaffold_54255/1509-928                    U.GGCACA...........CAUCAUUGU.....GC...AAUAUAGUCCAG
SRS016002_WUGC_scaffold_14618/9695-10276                  U.GGCACA...........CAUCAUUGU.....GC...AAUAUAGUCCAG
SRS014573_WUGC_scaffold_54857/150-731                     U.GGCACA...........CAUCAUUGU.....GC...AAUAUAGUCCAG
SRS065278_LANL_scaffold_39797/843-262                     U.GGCACA...........CAUCAUUGU.....GC...AAUAUAGUCCAG
SRS053854_C2036806/843-262                                U.GGCACA...........CAUCAUUGU.....GC...AAUAUAGUCCAG
SRS018791_C2315229/3806-4387                              U.GGCACA...........CAUCAUUGU.....GC...AAUAUAGUCCAG
SRS015057_WUGC_scaffold_22659/735-154                     U.GGCACA...........CAUCAUUGU.....GC...AAUAUAGUCCAG
SRS015272_C3515487/36-617                                 U.GGCACA...........CAUCAUUGU.....GC...AAUAUAGUCCAG
SRS015644_WUGC_scaffold_9775/127-708                      U.GGCACA...........CAUCAUUGU.....GC...AAUAUAGUCCAG
SRS024081_LANL_scaffold_10991/3003-3584                   U.GGCACA...........CAUCAUUGU.....GC...AAUAUAGUCCAG
SRS049389_C4697213/33-614                                 U.GGCACA...........CAUCAUUGU.....GC...AAUAUAGUCCAG
SRS012279_Baylor_scaffold_21116/76-657                    U.GGCACA...........CAUCAUUGU.....GC...AAUAUAGUCCAG
SRS018145_C2160412/103-684                                U.GGCACA...........CAUCAUUGU.....GC...AAUAUAGUCCAG
SRS023617_Baylor_scaffold_7515/1339-1920                  U.GGCACA...........CAUCAUUGU.....GC...AAUAUAGUCCAG
SRS019327_WUGC_scaffold_63779/1818-2399                   U.GGCACA...........CAUCAUUGU.....GC...AAUAUAGUCCAG
RUMENNODE_4196937_11501/482-1092                          U.GGUGCAUA.........GCAUAUAU......U....UUUAUAGACCAC
RUMENNODE_4184059_1/12692-12073                           U.AGCGCCUU.........UGCUAUU.......GC...AAGUAAAAGCAG
C2534616_1_MH0052/681-4                                   C.GGCGCUCA.........GUAGUAUG......U....AGAUAAAGGUAG
scaffold72334_1_MH0025/273-867                            A.UGUGCU...........UCA.AUUAUC....GU...ACAUAAAGGAUG
RUMENNODE_89257_1/18950-19579                             C.GGUGCUGAU........GUUAUC........GC...AAGCAAAGGCAU
RUMENNODE_521_1/97531-98123                               C.UGUGCUAAA........GUUAUC........GC...AAGCAAAGGCAU
RUMENNODE_452500_1/9183-8561                              U.UGUGCUAAA........GUUAUC........GC...AGUUAAAGGUAU
scaffold26015_1_MH0016/5054-5600                          U.AGCACUAU.........UAUAAUC.......GC...AGAUAAAAGCAA
SRS020869_C3336608/743-205                                U.AGCACUAU.........UAUAAUC.......GC...AGAUAAAAGCAA
SRS052697_LANL_scaffold_5619/3465-4003                    U.AGCACUAU.........UAUAAUC.......GC...AGAUAAAAGCAA
scaffold113137_1_MH0011/445-1010                          U.AGCACUAU.........UAUAAUC.......GC...AGAUAAAAGCAA
scaffold176864_1_MH0012/1879-1261                         U.GGUACUG..........GUUUUAAC......GC...AAGUAAAGGUAG
RUMENNODE_4275383_48000/30244-30831                       U.UGUACU...........UUAUUUAUC.....GU...AGUAUAGCACAG
SRS014470_WUGC_scaffold_20579/6239-6830                   U.AGUGCG...........CGA..GUUGU....AGU..GUACAAAGGUAU
SRS014468_C490219/634-43                                  U.AGUGCG...........CGA..GUUGU....AGU..GUACAAAGGUAU
scaffold231484_3_MH0006/741-150                           A.UGUACU...........GG.AAUUAUC....GC...UAUCAAAACUAC
SRS052697_LANL_scaffold_64783/660-67                      A.UGUACU...........GG.AAUUAUC....GC...UAUCAAAACUAC
RUMENNODE_3795095_37500/1963-2589                         G.UGUGCUGACA.......AAAUC.........GC...AACCAAAGAUAC
SRS024075_LANL_scaffold_10186/34603-34008                 U.GGUGCUGAA........GUAAUU........GC...UGAUAAAAACAU
scaffold43054_5_MH0038/4290-4888                          G.UGUGCUAAA........GCAAUC........CU...UGUUAAAAACAC
RUMENNODE_4025205_1/67480-68087                           U.UGUGCA...........UUGA.AUAUC....GC...AACCAAAGGUAG
RUMENNODE_4531808_107000/27728-27135                      A.GGCGCUUG.........GUUAUCC.......GC...UAACAAAAGCAC
RUMENNODE_4190175_1/36934-37512                           G.GGCGCU...........AUUAUAUCU.....AG...UUGUAAACGCAC
RUMENNODE_3681766_1/14606-14031                           A.UGCGCUAA.........GUAAUUC..G....G....UUGAAAAUGUAC
scaffold61627_13_MH0037/7887-8407                         U.UGUGCA...........CAUAAAAU......GUAU.AGUCAAAGGCUU
scaffold813_2_MH0069/1524-1005                            U.UGUGCA...........CAUAAAAU......GUAU.AGUCAAAGGCUU
SRS049389_C4702091/115-680                                A.AGUGUAU..........CUUCUUAUC.....GC...UAUAAAGAGCAC
SRS015893_WUGC_scaffold_3247/17279-16704                  C.UGCGCA...........AGUAAUAAUCG...UAAA.CGCAAAAAGUCU
SRS018591_WUGC_scaffold_3574/22231-22805                  C.UGCGCA...........AGUAAUAAUCG...UGAA.CGCAAAAAGUCU
SRS051791_LANL_scaffold_49504/15267-15841                 C.UGCGCA...........AGUAAUAAUCG...UGAA.CGCAAAAAGUCU
SRS064774_LANL_scaffold_65727/2375-1798                   C.UGCGCA...........AGUAAUAAUCG...UGAA.CGCAAAAAGUCU
SRS053603_LANL_scaffold_79975/20426-21003                 C.UGCGCA...........AGUAAUAAUCG...UGAA.CGCAAAAAGUCU
SRS015762_C3673909/5156-5732                              C.UGCGCA...........AGUAAUAAUCG...UGAA.CGCAAAAGGUCU
SRS057205_LANL_scaffold_59521/5228-5804                   C.UGCGCA...........AGUAAUAAUCG...UGAA.CGCAAAAGGUCU
SRS024277_LANL_scaffold_64411/2061-2638                   C.UGCGCA...........AGUAAUAAUCG...UGAA.CGCAAAAGGUCU
SRS024081_LANL_scaffold_74234/19211-19789                 C.UGCGCA...........AGUAAUAAUCG...UGAA.CGCAAAAAGUCU
scaffold67528_7_V1.CD-4/1510-938                          C.UGUGCUGG.........UUCUACUG......GU...CACUAAAGGUCG
SRS023352_LANL_scaffold_34065/5267-5870                   G.CGUGCCA..........UUUAACUAU.....GA...AAGAAAAGGUUG
SRS022143_C4703151/448-1068                               G.CGUGCC...........UAAAACUAU.....G....AAUAAAAGGUCU
SRS048411_C6998311/64-684                                 G.CGUGCC...........UAAAACUAU.....G....AAUAAAAGGUCU
Contig7219683.1/376-996                                   G.CGUGCC...........UAAAACUAU.....G....AAUAAAAGGUCU
SRS017080_C1219075/2375-1755                              G.CGUGCC...........UAAAACUAU.....G....AAUAAAAGGUCU
SRS024637_C2354782/232-852                                G.CGUGCC...........UAAAACUAU.....G....AAUAAAAGGUCU
SRS022143_WUGC_scaffold_94646/3535-4215                   CAGGUGCCGA.........UUUAUAU.......G....AGCAAAAAGUAG
SRS042131_WUGC_scaffold_35992/14244-13654                 G.GGUGCC...........GAUCUAUAC.....G....AGCAAAUAGUAA
SRS057791_LANL_scaffold_84723/7277-7882                   CGGUUGCC...........GGUCUAUAU.....G....AGCAAAACGUCU
SRS019327_WUGC_scaffold_19486/4702-4126                   C.GGUUGC...........CGG.UCUAUAU...G....AGUAAAAUGUCA
SRS022530_LANL_scaffold_45786/5388-4812                   C.GGUUGC...........CGG.UCUAUAU...G....AGUAAAAUGUCA
SRS051791_LANL_scaffold_2026/23643-23067                  C.GGUUGC...........CGG.UCUAUAU...G....AGUAAAAUGUUA
SRS018300_Baylor_scaffold_38697/40890-41466               C.GGUUGC...........CGG.UCUAUAU...G....AGUAAAAUGUCA
SRS015893_C2394367/3425-2841                              C.GGUUGC...........CGG.UCUAUAU...G....AGUAAAAUGUCA
SRS063193_LANL_scaffold_24737/76085-76680                 C.GGUUGCC..........GGUCUAUAU.....G....AGCAAAAUGUCU
SRS019219_WUGC_scaffold_50705/39657-39073                 C.GGUUGCC..........GGUCUAUAU.....G....AGCAAAUAGUAA
scaffold39526_2_MH0073/2725-3318                          A.CGUGCUU..........AUUAUAUAC.....GC...UCAUAAAAACAU
SRS019787_C3198872/5880-6451                              A.CGUGCUU..........AUUAUAUAC.....GU...UCAUAAAAACAU
RUMENNODE_1072_1/2168-1610                                C.GGCACC...........GUGUGAU.AGC...GA...GAUAAAAGUUAC
scaffold60841_1_MH0072/628-57                             G.UGUGCAU..........AC.CUUGA......AAU..AUGUAAAGGAAC
SRS019267_C3628924/3398-2827                              G.UGUGCAU..........AC.CUUGA......AAU..AUGUAAAGGAAC
scaffold129527_2_MH0012/5886-5315                         G.UGUGCAU..........AC.CUUGA......AAU..AUGUAAAGGAAC
C3988328_1_V1.UC-8/897-1468                               G.UGUGCAU..........AC.CUUGA......AAU..AUGUAAAGGAAC
SRS011586_WUGC_scaffold_26737/621-1184                    A.CGUGCA...........AAAUAAAAUC....GC...UUAAUAAUGUAC
scaffold45975_3_O2.UC-11/1049-1643                        C.UGUGCAG..........GAAAUAUC......GU...UUAAUAAAGCAC
SRS014613_WUGC_scaffold_32270/5897-5291                   A.UGUACUGAGA.......GCAAAUG.......U....AGUUAAAAGCUG
scaffold72026_3_V1.CD-9/19-627                            A.UGUACUGAG........GGUAAACG......U....AGUCAAAUGCUA
scaffold4962_2_MH0076/107-701                             A.UGUACU...........AAUUGUAGAU....GU...AGUAAAUUGUUC
scaffold71867_1_MH0007/610-9                              G.UGUACUAA.........UAAUAAGCG.....U....AGUAAAAAGUUC
scaffold90672_3_MH0014/329-932                            G.UGUACUAA.........UAAUAAGCG.....U....AGUAAAAAGUUC
SRS011134_C5192268/7832-7229                              G.UGUACUAA.........UAAUAAGCG.....U....AGUAAAAAGUUC
scaffold1959_1_V1.CD-12/41915-41301                       G.UGUGCA...........AAAAUAUAUUG...CC...AGUAAAAUGUCG
SRS019267_WUGC_scaffold_8497/20850-20236                  G.UGUGCA...........AAAAUAUAUUG...CC...AGUAAAAUGUCG
SRS013951_C2768475/150-732                                A.AGUGCA...........AAACAUUAUCG...C....AGCAAAAAGUAG
C3404650_1_O2.UC-13/1141-1726                             A.AGUGCA...........AAACAU..UAUCG.C....AGCAAAAAGUAG
SRS011271_C3194327/3122-2550                              A.AGUGCAAA.........AAAAUAUUG.....C....CGUAAAAAGUUA
SRS023176_Baylor_scaffold_14092/2694-3289                 A.UGUACAAU.........AAUAUAUUG.....C....CGUAAAACGCAA
NZ_AAYG02000001.1/51765-52363                             A.UGUACAAU.........AAUAUAUUG.....C....CGUAAAACGCAA
SRS020328_C3170963/2903-3550                              A.UGUGCU...........AGAUAAUAUUGC..A....AGUAAAAGGUUA
scaffold38246_21_MH0056/2134-2690                         C.AGCGCA...........UCAUGCAGCACC.......AUUAAAAAGUAU
SRS019161_C2590763/1281-717                               U.AGUGUAU..........CAUCAUA.AAG...A....GACCAAAAGCAG
SRS013158_C643258/1-562                                   C.AGUGUA...........UCAUCAUAGA....GAA..AAUCAAAAGCAG
SRS016954_C2864697/4886-5463                              C.GGUGUA...........UCAUCAUAGA....GA...AGUUAAAUGCAG
SRS019267_C3633988/16955-16373                            C.AGUGUA...........UCAUCAUAGA....GA...AGUUAAAUGCAG
SRS053398_C2349251/18105-17525                            U.AGUGUA...........UCAUCAUAGA....GA...AGUUAAAUGCAG
SRS018817_C2134990/3321-3908                              C.AGUGUA...........UCAUCAUAGA....GA...AGUCAAAUGCAG
SRS015578_WUGC_scaffold_3950/5179-4592                    C.AGUGUA...........UCAUCAUAGA....GA...AGUCAAAUGCAG
SRS017247_LANL_scaffold_10233/24440-23870                 U.AGUGUA...........UCAUCAUAGA....GA...AGUCAAAUGCAG
SRS017521_C2794073/241-812                                C.AGUGUA...........UCAUCAUAGA....GA...AGUCAAAUGCAG
SRS014459_C2588900/723-137                                C.AGUGUA...........UCAUCAUAGAGA.......AGUCAAUAGCAG
SRS015065_WUGC_scaffold_26384/6733-7319                   C.AGUGUA...........UCAUCAUAGAGA.......AGUCAAUAGCAG
scaffold83316_1_V1.UC-10/936-344                          C.AGUGUA...........UCAUCA...UAGA.GA...AGUCAAAUGCAG
SRS049900_LANL_scaffold_14509/20046-19454                 C.AGUGUA...........UCAUCAUAGA....GA...AGUCAAAUGCAG
SRS045713_C3193720/982-392                                C.AGUGUA...........UCAUCAUAG.AG..A....AAUCAAAUGCAG
scaffold6619_2_V1.CD-1/2928-2338                          C.AGUGUA...........UCAUCAUAG.AG..A....AAUCAAAUGCAG
NZ_ABVR01000041.1/577180-577753                           C.AGUGUA...........UCAUCAUAG.AG..A....AAUCAAAUGCAG
SRS015663_C3090695/880-1452                               U.GGCGUA...........CCAUUAUAAA....GA...AGCCAAUAGCAG
scaffold18277_1_MH0042/2293-1745                          U.GGUGUAU..........CAUCAUAGA.....GA...AGUCAAAAGCAG
scaffold5199_6_MH0034/3891-3331                           U.GGUGUAU..........CAUCAUAGA.....GA...AGUCAAAAGCAG
SRS052697_LANL_scaffold_14420/23323-22765                 U.AGUAUA...........UCAUCAUA..AG..GA...CGUCAAAAGUAG
SRS014459_C2697063/4703-4145                              U.AGUAUA...........UCAUCAUA..AG..GA...CGUCAAAAGUAG
scaffold26453_3_V1.UC-9/2658-2102                         C.AGUAUA...........UCAUCAUA..AG..GA...CGUCAAAAGUAG
SRS018817_WUGC_scaffold_23333/1101-1659                   U.AGUAUA...........UCAUCAUA..AG..GA...CGUCAAAAGUAG
scaffold2983_2_O2.UC-24/19131-18566                       U.GGUGUA...........UCAUCAUAGA....GA...AGCCAAGGGCAG
4491407.3_NODE_175/52743-52135                            U.GUUGCCAAGA.......GUUAUC........GC...UACAAAAAGCAC
scaffold26705_2_MH0077/252-860                            U.GUUGCCAAGA.......GUUAUC........GC...UACAAAAAGCAC
SRS015794_C2323159/2405-3013                              U.GUUGCCAAGA.......GUUAUC........GC...UACAAAAAGCAC
scaffold48250_2_MH0028/12405-13004                        U.GUUGCCAAGA.......GUUGUC........GC...UGCAAAAUGCAC
scaffold82852_1_MH0016/1372-773                           U.GUUGCCAAGA.......GUUGUC........GC...UGCAAAAUGCAC
scaffold74925_4_MH0011/26-625                             U.GUUGCCAAGA.......GUUGUC........GC...UGCAAAAUGCAC
SRS024435_LANL_scaffold_24058/308-907                     U.GUUGCCAAGA.......GUUGUC........GC...UGCAAAAUGCAC
SRS053335_LANL_scaffold_2919/67866-68465                  U.GUUGCCAAGA.......GUUGUC........GC...UGCAAAAUGCAC
UnmappedStool_Broad_scaffold_1116570/61-660               U.GUUGCCAAGA.......GUUGUC........GC...UGCAAAAUGCAC
SRS048870_WUGC_scaffold_15782/1140-1739                   U.GUUGCCAAGA.......GUUGUC........GC...UGCAAAAUGCAC
SRS014923_WUGC_scaffold_22997/48540-47941                 U.GUUGCCAAGA.......GUUGUC........GC...UGCAAAAUGCAC
scaffold70661_1_V1.UC-15/5531-4945                        U.GUUGCCAAGA.......GUUGUC........GC...CGCAAAAUGCAC
scaffold68796_1_MH0066/4369-4904                          U.GUCGCAGAA........CUGUCU........GC...AUUGAAAGGUUU
scaffold38036_9_MH0035/2854-2319                          U.GUCGCAGAA........CUGUCU........GC...AUUGAAAGGUUU
scaffold17470_2_V1.UC-9/14938-14396                       U.AUCGCAGAA........GUAUUC........GC...AUCAAAAAGUUU
SRS015782_C3497527/1835-1293                              U.AUCGCAGAA........GUAUUC........GC...AUCAAAAAGUUU
scaffold17470_2_V1.UC-9/15519-14972                       C.GUCGCAGAA........UUGUUU........GC...AUCAAAAAGUAC
NLF001_scaffold22069_2/42-577                             U.AUCGCAGA.........GUUGCUC.......GC...ACCAAAUGGUAC
scaffold68796_1_MH0066/3787-4322                          U.AUCGCAGA.........GUUGCUC.......GC...ACCAAAUGGUAC
scaffold38036_9_MH0035/3436-2901                          U.AUCGCAGA.........GUUGCUC.......GC...GCCAAAUGGUAC
scaffold24861_12_MH0083/2927-2379                         U.GGCGCAAA.........GUU.GAUCG.....U....AUUGAAAAGCAC
SRS016495_LANL_scaffold_3839/2885-3433                    U.GGCGCAAA.........GUU.GAUCG.....U....AUUGAAAAGCAC
scaffold75155_15_MH0065/224-805                           U.GGUGCUAAGA.......GUUAUC........GC...UUCAAAAAGCAC
SRS016335_WUGC_scaffold_5125/713-1283                     U.GGUGCUAAGA.......GUUAUC........GC...UUCAAAAGGUAC
SRS054590_LANL_scaffold_3137/995-424                      U.GGUGCCAAGA.......GUUAAC........GC...UUUGAAAGGUAU
SRS011302_Baylor_scaffold_24210/7301-6687                 U.GGUGCAGAGA.......GCUAUCGU......A....AUCAAAAAAGCA
scaffold36867_3_MH0067/767-178                            G.UGUGCUAAA........GUAAUU........GC...AUUAUAAAGUAC
SRS045127_C2902448/1722-1144                              U.AGUGCA...........AUAAUUGAAU....A....GGAAUAAGACAG
SRS052227_LANL_scaffold_18526/24305-23733                 U.AGUGCA...........AUAAUUGAAU....A....GGAAUAAGACAG
scaffold50835_2_MH0048/971-312                            U.GGUGUGU..........AUUAUAUAC.....AA...CGAUUAGUGUGA
SRS013949_WUGC_scaffold_41422/20728-21295                 G.UAUGCU...........GAAC..AAUAU...GA...AUAGUAAAGCAA
SRS054569_LANL_scaffold_25184/1261-1825                   AGAGUGCU...........GCGU....GUUGU.G....AUACUAAGGUAA
SRS015436_WUGC_scaffold_12645/188-752                     AGAGUGCU...........GCGU....GUUGU.G....AUACUAAGGUAA
SRS018149_Baylor_scaffold_18181/920-409                   AGAGUGCU...........GCGU....GUUAU.G....AUACUAAGGUAA
SRS017215_Baylor_scaffold_15471/105-617                   AGAGUGCU...........GCGU....GUUAU.G....AUACUAAGGUAA
SRS011306_Baylor_scaffold_82878/1593-2102                 G.GAUGCU...........GCGU....GUUAU.G....AUACUAAAGUAA
#=GC SS_cons                                              ).):.:::...........<<<<<<<<<<<<<<.....<<<<<..<<<.<
#=GC SS_cons_3                                            ..................................................
#=GC SS_cons_2                                            ..................................................
#=GC SS_cons_1                                            ..................................................

SRS020349_Baylor_scaffold_157/32152-31562                 GCAAC..AAUGUCAG.CAG.AAUUACAAU.....................
NZ_GG698830.1/205880-206470                               GCAAC..AAUGUCAG.CAG.AAUUACAAU.....................
SRS045127_C2888776/816-229                                AG.....UUCGGUUGGAGC.G.AC..AAG...UAU..U.......UAGC.
SRS046623_LANL_scaffold_3822/10322-10909                  AG.....UUCGGUUGGAGC.G.AC..AAG...UAU..U.......UAGC.
SRS057022_C2007347/728-167                                AG.....UUCGAUUGGGGA.G.AU..AAG.....................
SRS017511_Baylor_scaffold_91127/30172-29612               AG.....UUCGAUUGGGGA.G.AU..AAG...UAUC.U.......AAUG.
SRS077736_LANL_scaffold_38253/6991-7569                   AG.....UUCGGUUGGGGA.G.AU..AAG...UAUC.U.......AAUG.
SRS016360_C2635873/577-1167                               AG.....UUCGGUUGGAGC.G.AC..AAG.........UACC.UA.GCUU
SRS021969_Baylor_scaffold_27/2309-1730                    UUU....CUGAGCUGGCAA.GCAC..AAU...AAGU.U.GAU........
NC_014106.1/912624-912044                                 UUU....CUGAGCUGGCAA.GCAC..AAU...AAGU.U.GAU........
SRS011355_Baylor_scaffold_264/6819-6240                   UUU....CUGAGCUGGCAA.GCAC..AAU...AAGU.U.GAU........
SRS019600_C33428/80-659                                   UUU....CUGAGCUGGCAA.GCAC..AAU...AAGU.U.GAU........
SRS048411_C6929172/576-21                                 UC.....UGCGAAUCGUCG.CAAC..AAG...UGUC.A.GUG.AACGGG.
SRS013836_C4813625/803-1273                               ACA......CGACUACUCA.ACGC..AAU...AGCA.G.GAG......UU
NC_007930.1/178805-178262                                 UUGC.....CGUCAGGGAU.UCGC..AAU...AUGC..............
NZ_AEBA01000075.1/21605-21062                             UUGC.....CGUCAGGGAU.UCGC..AAU...AUGC..............
NZ_ACGT01000039.1/27519-28068                             UUGC.....CGUCAGGGAU.UCGC..AAU...AUAC..............
SRS013705_C3903182/359-916                                CA.....UAUAGGUCGUGA.GCAG..AAU...AUGG.G.......GCGGU
SRS042643_WUGC_scaffold_65006/2100-2658                   CA.....UAUAGGUCGUGA.GCAG..AAU...AUGG.G.......GCGGU
SRS017808_Baylor_scaffold_59591/1905-1348                 CA.....UAUAGGUCGUGA.GCAG..AAU...AUGG.G.......GCGGU
SRS018791_C2311921/1023-1581                              CA.....UAUAGGUCGUGA.GCAG..AAU...AUGG.G.......GCGGU
scaffold3727_1_O2.UC-16/15297-15914                       ACCG...AACUACUCGGGA.CA....AAUC..GGGAGAC......CACA.
scaffold18021_2_O2.UC-1/280-891                           GCUA...AACUGUUCGGGG.C.............................
scaffold100513_1_MH0077/3805-3193                         AUCA...AACUGUUCGGGA.C...A.AAU...CGGG.A.G....ACCCA.
SRS019219_WUGC_scaffold_71896/28682-28080                 GGGGAACGGGAGCGGCAUC.CGAC..AAC...AGAC.G.......GCGG.
SRS012279_Baylor_scaffold_44347/2240-1637                 GGGGAACGGGAGUGGCAUC.CGAC..AAC...AGAC.G.......GCGG.
SRS019028_WUGC_scaffold_67919/12248-12851                 GGGGAACGGGAGCGGCAUC.CGAC..AAC...AGAC.G.......GCGG.
SRS051941_LANL_scaffold_77347/31475-30871                 GGGGAACGGGAGCGGCAUC.CGAC..AAC...AGAC.G.......GCGG.
SRS015044_WUGC_scaffold_28277/14883-15485                 GGGGAACGGGAGCGGCAUC.CGAC..AAC...AGAC.G.......GCGG.
SRS017120_Baylor_scaffold_80047/695-1299                  GGGGAACGGGAGCGGCAUC.CGAC..AAC...AGAC.G.......UCGG.
SRS014573_WUGC_scaffold_54713/2595-1991                   GGGGAACGGGAGCGGCAUC.CGAC..AAC...AGAC.G.......UCGG.
scaffold86124_2_MH0073/1344-722                           GGUG...AUGCCGUGCCCA.CCGC..AAU...ACGA.A.GGG...GUGCU
AECF_contig24411/1831-1250                                AAGU.....CUUUUCGUUG.GAUAG.AAGU..AAGC.A.....CAUGCC.
RUMENNODE_4034172_1/20885-21519                           AG.....UUUCUGCCGCCG.GCA...AAC...AGAC.GC......CCUCC
RUMENNODE_3561216_1/643-1189                              UAU....UAGGUCAGGCAC.G.AC..AAG...AGGC.UC......UGCA.
RUMENNODE_1425512_1/14051-14584                           UAU....CCGACUAGGCAC.G.AC..AAG...AGGC.UC......UGUA.
RUMENNODE_4211461_164500/21953-21419                      UGU....UUGGGCAGGCAC.G.AC..AAG...AGGC.UC......UGUA.
RUMENNODE_2951087_1/11479-10933                           CAC....UCGGGUAGGCAC.G.AC..AAG...AGGC.UC......UGCA.
RUMENNODE_4303745_1/5728-5189                             CAC....CAGGACAGGCAC.G.AU..AAG...AGGC.UC......UGCA.
RUMENNODE_4179527_1/10667-11220                           GGA....GUGUGUGG.GGG.CGAC..AAG...AAGC.UC......UGCA.
RUMENNODE_3793489_117000/26220-26750                      UAG.....UGUGUGGGGGC.G.AC..AAG...AAGC.UC......UAUA.
RUMENNODE_518448_1/80370-80972                            CUU.....ACAGCUCGUCC.C.AC..AAG...AAGC.UC......UGUA.
RUMENNODE_4194695_1/15233-15819                           UU.....AGCUGGUUCGUC.CGAC..AAG...AAGC.UC.....UAAUC.
RUMENNODE_3528664_1/17199-16613                           AGG.....ACUAAUCGUUG.GU....AAUC..ACAA...AGC.AACCCUU
SRS017307_C2471714/865-265                                AGAG...GUCUAGUCGCCG.AU....AAU...CAAAAC..CG...CUUAU
SRS011140_Baylor_scaffold_51811/706-1362                  AGUU...AAACUCUACUAC.CUGAAGAAU...AGAC.G.......ACUC.
SRS050244_LANL_scaffold_98088/716-1355                    AACA...UAGGCGUGCCAA.UCGU..AAU...UGAA...AGG.U.AAUGU
SRS017808_C3916623/996-357                                AACA...UAGGCGUGCCAA.UCGU..AAU...UGAA...AGG.U.AAUGU
SRS016569_C2497420/801-1437                               AACA...AAGGCGUGCCAA.UCGU..AAU...UGAA.A.GGU...AAUGU
SRS048791_C3240732/145-781                                AACA...AAGGCGUGCCAA.UCGU..AAU...UGAA.A.GGU...AAUGU
SRS047824_C2497209/3709-4341                              AACA...AAGGCGUGCCAA.UCAU..AAU...UGAA.A.GGU...AAUGU
SRS019607_C2760723/741-107                                AACA...UAGGCGUGCCAA.UCGU..AAU...UGAA.A.GGU...GAUGU
SRS023926_Baylor_scaffold_26430/2817-3438                 AAC....AAAGGCGUGCCAUCCAC..AAU...AGAA.A.GGA.U.ACGU.
SRS057692_LANL_scaffold_58411/2028-1407                   AAUG...AGGUUGUACGUG.UCAUA.AAG...AGAA...GCA...CUCU.
SRS023352_C4660541/810-202                                GACU...AACUGUUCUCAA.GCAU..AAU...UGAA.A.......CCUAG
SRS045715_LANL_scaffold_114087/1708-1100                  GACU...AACUGUUCUCAA.GCAU..AAU...UGAA.A.......CCUAG
NZ_ACAP01000082.1/155615-155036                           GAA.....ACUUUCGAGUG.UGAC..AAU...AGAC.G.......CUCC.
SRS017691_Baylor_scaffold_10335/1649-1047                 GACAU..UUGGGGCUGGAG.UCCUACAAU...AGAC.G.......CUCC.
SRS017120_C2998649/706-110                                GACAU..UUGGGGCUGGAG.UCCUACAAU...AGAC.G.......CUCC.
SRS024318_LANL_scaffold_73341/1005-409                    GACAU..UUGGGGCUGGAG.UCCUACAAU...AGAC.G.......CUCC.
SRS058808_LANL_scaffold_72839/8429-9040                   GGUGU..UAGGGACUGUUC.CUGUAUAAU...AGAC.GA......CCAC.
SRS013705_Baylor_scaffold_103124/1944-1334                GGUGU..UAGGGACUGUUC.CUGUAUAAU...AGAC.GA......CCAC.
SRS015893_WUGC_scaffold_41873/3468-4082                   GAUGU..UUGGGGCUGUUU.CUGUAAAAU...AGAC.G......ACCAC.
SRS016331_C4188784/1111-553                               UUUAAU.UGGAUUAGGCAG.AUUC..AAU...AGAC.G.......UUCC.
SRS011343_C2214558/14-577                                 UUUAAU.UGGAUUAGGCAG.AUUC..AAU...AGAC.G.......UUCC.
SRS055378_C4046145/609-46                                 UUUAAU.UGGAUUAGGCAG.AUUC..AAU...AGAC.G.......UUCC.
SRS015574_WUGC_scaffold_78684/92-656                      UUUAAU.UGGAUUAGGCAG.AUUC..AAU...AGAC.G.......UUCC.
SRS063603_LANL_scaffold_9535/738-174                      UUUAAU.UGGAUUAGGCAG.AUUC..AAU...AGAC.G.......UUCC.
SRS022725_C5831980/846-282                                UUUAAU.UGGAUUAGGCAG.AUUC..AAU...AGAC.G.......UUCC.
SRS013170_C4265260/646-82                                 UUUAAU.UGGAUUAGGCAG.AUUC..AAU...AGAC.G.......UUCC.
SRS018157_Baylor_scaffold_78196/846-282                   UUUAAU.UGGAUUAGGCAG.AUUC..AAU...AGAC.G.......UUCC.
SRS023595_C7127669/679-121                                UUUAAU.UGGAUUAGGCAG.AUUC..AAU...AGAC.G.......UUCC.
SRS018665_C3718615/568-10                                 UUUAAU.UGGAUUAGGCAG.AUUC..AAU...AGAC.G.......UUCC.
SRS019980_C3010282/772-214                                UUUAAU.UGGAUUAGGCAG.AUUC..AAU...AGAC.G.......UUCC.
SRS042984_C3981055/568-10                                 UUUAAU.UGGAUUAGGCAG.AUUC..AAU...AGAC.G.......UUCC.
SRS052604_C1813344/58-616                                 UUUAAU.UGGAUUAGGCAG.AUUC..AAU...AGAC.G.......UUCC.
SRS020226_Baylor_scaffold_31706/1225-667                  UUUAAU.UGGAUUAGGCAG.AUUC..AAU...AGAC.G.......UUCC.
SRS024355_C4246584/680-122                                UUUAAU.UGGAUUAGGCAG.AUUC..AAU...AGAC.G.......UUCC.
SRS019028_WUGC_scaffold_47331/720-162                     UUUAAU.UGGAUUAGGCAG.AUUC..AAU...AGAC.G.......UUCC.
SRS019029_C3255213/45-603                                 UUUAAU.UGGAUUAGGCAG.AUUC..AAU...AGAC.G.......UUCC.
SRS013723_C3449326/29-587                                 UUUAAU.UGGAUUAGGCAG.AUUC..AAU...AGAC.G.......UUCC.
SRS017139_C3775827/777-219                                UUUAAU.UGGAUUAGGCAG.AUUC..AAU...AGAC.G.......UUCC.
SRS022602_Baylor_scaffold_29753/1605-1047                 UUUAAU.UGGAUUAGGCAG.AUUC..AAU...AGAC.G.......UUCC.
SRS011126_Baylor_scaffold_60872/769-211                   UUUAAU.UGGAUUAGGCAG.AUUC..AAU...AGAC.G.......UUCC.
SRS013252_C3603472/54-612                                 UUUAAU.UGGAUUAGGCAG.AUUC..AAU...AGAC.G.......UUCC.
SRS018394_C4018943/104-662                                UUUAAU.UGGAUUAGGCAG.AUUC..AAU...AGAC.G.......UUCC.
SRS052876_LANL_scaffold_43698/854-296                     UUUAAU.UGGAUUAGGCAG.AUUC..AAU...AGAC.G.......UUCC.
SRS049318_LANL_scaffold_12874/709-151                     UUUAAU.UGGAUUAGGCAG.AUUC..AAU...AGAC.G.......UUCC.
NC_013192.1/352356-351792                                 UUUAAU.UGGAUUAGGCAG.AUUC..AAU...AGAC.G.......UUCC.
RUMENNODE_3642367_1/2500-1922                             AAUC...AUCGCCUCGCUC.AUAC..AAU...AGAC.G.......CCUC.
SRS048791_C3266939/1465-893                               UAU....GAGAAAUCGGGA.UCAC..AAU...AGAC.G.......GUUC.
SRS024441_C3048834/648-75                                 UAU....GCGAAAUCGGGA.UCAC..AAU...AGAC.G.......GUUC.
SRS023926_C2746528/53-631                                 UAU....GAGAAAUCGGGA.UCAC..AAU...AGAC.G.......GUCC.
SRS015209_WUGC_scaffold_35062/16555-17132                 UAU....GCGAAAUCGGGA.UCAC..AAU...AGAC.G.......GUCC.
SRS013836_C4776278/98-622                                 AC.....AAGACUUGGUUG.CGAC..AAU...AGAC.G.......CCUC.
SRS015893_C2342862/61-629                                 GUA.....AAGCGUGGUCG.GAAC..AAU...AGAC.G.......CUCC.
SRS047210_C3278037/661-96                                 ACA.....AAGCGUGGUCG.GAAU..AAU...AGAC.G.......CUCC.
SRS015209_WUGC_scaffold_55228/1696-2262                   ACA.....AAGCGUGGUCG.GAAU..AAU...AGAC.G.......CUCC.
SRS012279_C2760476/802-235                                ACA.....AAGCGUGGUCG.GAAU..AAU...AGAC.G.......CUCC.
SRS019587_WUGC_scaffold_10086/1043-1655                   GUGU...AAACGGUGGUCA.CAUA..AAU...AGAC.G.......CUCU.
NZ_EQ999899.1/15221-14651                                 UGA.....ACUUAUCGCGG.UGAU..AAU...AGAC.G.......CUCC.
scaffold150314_3_MH0006/322-940                           GG.....AACUUCUUGGGU.GAGU..AAU...AGAC.G.......CCUC.
scaffold30863_1_V1.UC-8/678-82                            GA.....AACUUUUCGCUG.GCGC..AAU...AGAC.G.......CUCC.
RUMENNODE_4169944_96001/22320-21654                       AA.....GACUUAUCGCUA.ACGC..AAU...AGAC.G.......UUAUC
SRS013164_C2359369/811-244                                UAUC...AGACGGUGGCAG.UGAC..AAU...AGAC.G.......CUCU.
SRS047210_C3274265/611-43                                 UAUC...AGACGGUGGCAG.UGAC..AAU...AGAC.G.......CUCU.
SRS057539_C2750477/5096-5662                              UAUC...AGACGGUGGCGG.UGAC..AAU...AGAC.G.......CUUU.
SRS023926_Baylor_scaffold_35113/393-959                   UAUC...AGACGGUGGCAG.UGAC..AAU...AGAC.G.......CUUC.
SRS013705_Baylor_scaffold_80480/656-90                    UAUC...AGACGGUGGCAG.UGAC..AAU...AGAC.G.......CUCU.
SRS013879_C2866584/3116-2550                              UAUC...AGACGGUGGCAG.UGAC..AAU...AGAC.G.......CUUC.
SRS050669_LANL_scaffold_38895/2003-1433                   UAUC...AGACGGUGGCGG.UGAU..AAU...AGAC.G.......CUUU.
SRS016086_WUGC_scaffold_15784/606-37                      UAUC...AGACGGUGGCGG.UGAC..AAU...AGAC.G.......CUUU.
SRS016501_LANL_scaffold_13156/9762-10332                  UAUC...AGACGGUGGCGG.UGAC..AAU...AGAC.G.......CUUU.
SRS077736_C1859115/704-134                                UAUC...AGACGGUGGCGG.UGAC..AAU...AGAC.G.......CUUU.
SRS018591_C1278250/640-71                                 UAUC...AGACGGUGGCGG.UGAC..AAU...AGAC.G.......CUUU.
SRS014124_WUGC_scaffold_61924/4419-3850                   UAUC...AGACGGUGGCGG.UGAC..AAU...AGAC.G.......CUUU.
SRS042910_WUGC_scaffold_37701/641-72                      UAUC...AGACGGUGGCGG.UGAC..AAU...AGAC.G.......CUUU.
SRS016319_C4024285/4810-5379                              UAUC...AGACGGUGGCGG.UGAC..AAU...AGAC.G.......CUUU.
SRS042131_WUGC_scaffold_62967/37960-38529                 UAUC...AGACGGUGGCGG.UGAC..AAU...AGAC.G.......CUUU.
SRS019974_Baylor_scaffold_11770/11426-10857               UAUC...AGACGGUGGCGG.UGAC..AAU...AGAC.G.......CUUU.
SRS014470_WUGC_scaffold_22093/1779-2348                   UAUC...AGACGGUGGCGG.UGAC..AAU...AGAC.G.......CUUU.
SRS024015_Baylor_scaffold_53492/2521-3091                 UAUC...AGACGGUGGCGG.UGAC..AAU...AGAC.G.......CUUU.
SRS014684_C3295115/640-1209                               UAUC...AGACGGUGGCGG.UGAC..AAU...AGAC.G.......CUUU.
SRS019022_C2662736/1206-1775                              UAUC...AGACGGUGGCGG.UGAC..AAU...AGAC.G.......CUUU.
SRS019045_WUGC_scaffold_46401/980-1549                    UAUC...AGACGGUGGCGG.UGAC..AAU...AGAC.G.......CUUU.
SRS014692_C1521511/4239-3670                              UAUC...AGACGGUGGCGG.UGAC..AAU...AGAC.G.......CUUU.
SRS024580_C3049358/93-662                                 UAUC...AGACGGUGGCGG.UGAC..AAU...AGAC.G.......CUUU.
SRS013818_C2791490/642-72                                 UAUC...AGACGGUGGCGG.UGAC..AAU...AGAC.G.......CUUU.
SRS057791_C3621761/22-591                                 UAUC...AGACGGUGGCGG.UGAC..AAU...AGAC.G.......CUUU.
SRS057692_C2750528/765-1334                               UAUC...AGACGGUGGCGG.UGAU..AAU...AGAC.G.......CUUU.
SRS014573_WUGC_scaffold_1375/1864-2434                    UAUC...AGACGGUGGCGG.UGAC..AAU...AGAC.G.......CUUU.
SRS045197_C3544369/99-667                                 UAUC...AGACGGUGGCAG.UGAU..AAU...AGAC.G.......CUUC.
SRS016569_Baylor_scaffold_42913/1990-1422                 UAUC...AGACGGUGGCAG.UGAU..AAU...AGAC.G.......CUUC.
SRS024447_LANL_scaffold_59766/2727-3295                   UAUC...AGACGGUGGCAG.UGAU..AAU...AGAC.G.......CUUC.
SRS019077_WUGC_scaffold_67596/1122-556                    UAUC...AUACGGUGGCGG.UGAU..AAU...AGAC.G.......CUCU.
SRS051930_LANL_scaffold_4198/148-718                      UAUC...AUACGGUGGCGG.UGAC..AAU...AGAC.GC......UCUC.
SRS043018_C3887608/1048-479                               UAUC...AGACGGUGGCGG.UGAC..AAU...AGAC.G.......CUCU.
SRS047100_WUGC_scaffold_8508/3377-3945                    UAUC...AUACGGUGGCGG.UGAG..AAU...AGAC.G.......CUCU.
SRS015278_WUGC_scaffold_30388/1477-908                    UAUC...AGACGGUGGCGG.UGAC..AAU...AGAC.G.......CUCU.
SRS015985_WUGC_scaffold_34821/1367-798                    UAUC...AGACGGUGGCGG.UGAC..AAU...AGAC.G.......CUCU.
SRS013836_C4810657/1055-487                               UAUC...AGACGGUGGCGG.UGAC..AAU...AGAC.G.......CUCU.
SRS049318_LANL_scaffold_96246/13677-13111                 UAUC...AGACGGCGGCGG.UGAC..AAU...AGAC.G.......CUCU.
SRS045197_C3580523/270-833                                CAUC...AAACGGUGGCGG.CGAU..AAU...AGAC.G.......CUCU.
RUMENNODE_4187390_1/14704-15256                           ACUG...ACCUAACUCUUU.CCGC..AAU...AGAC.GC......CCU..
RUMENNODE_3700019_15500/113072-113660                     GA.....UUCCGGUUUUCC.CAAC..AAU...AGAC.G.......CCUC.
scaffold66455_2_MH0070/140-798                            U......GUCUUGUCGGCA.GGGC..AAU...AGAC.G.......CUCC.
SRS011302_C3360051/292-930                                UUU....UGCUCUUGGGUG.ACGC..AAU...AGAC.G.......CUCU.
RUMENNODE_1636015_86501/15047-14441                       CC.....GUGGGGUCGCUC.GAAG..AAU...AGAC.G.......CUGC.
SRS015644_WUGC_scaffold_48110/2477-1893                   GAUU...AGGUAUAAGUGA.UGAU..AAU...AGAU.G...G...UAGU.
SRS043663_LANL_scaffold_29779/23284-23868                 GAUU...AGGUAUGAGUGA.UGAU..AAU...AGAU.G.......GUAGU
SRS013879_C2841012/755-171                                GAUU...AGGUAUAAGUGA.UGAU..AAU...AGAU.G.......GUAGU
SRS058336_LANL_scaffold_59496/76-660                      GAUU...AGGUAUAAGUGA.UGAU..AAU...AGAU.G.......GUAGU
SRS024580_C3092319/697-113                                GAU....UAGGUAUGAGUG.AUGAU.AAU...AGAU.G.......GUAGU
SRS016037_C2051199/1160-1744                              GAU....UAGGUAUGAGUG.AUGAU.AAU...AGAU.G.......GUAGU
SRS018145_C2172187/1038-1622                              GAU....UAGGUAUGAGUG.AUGAU.AAU...AGAU.G.......GUAGU
SRS057692_LANL_scaffold_53646/1150-1734                   GAU....UAGGUAUGAGUG.AUGAU.AAU...AGAU.G.......GUAGU
RUMENNODE_4188595_59000/9278-8656                         U......GUCUUGUCGCUU.CCAU..AAU...AGAC.GC......CCC..
SRS015217_WUGC_scaffold_30767/34183-33614                 CGCU...AACUGGUCGCUA.UCGC..AAU...AGAU.A.......UAAG.
scaffold15021_4_MH0026/5772-5233                          UGCU...AACUGGUCGCUA.UCGC..AAU...AGAU...AUG...AGGU.
SRS065504_LANL_scaffold_5259/17514-18052                  CGCU...AACUGGUCGCUA.UCGC..AAU...AGAU...AUG...AAGU.
RUMENNODE_3583223_72501/9778-9192                         C......GUCUUGUCGCUU.CCAU..AAU...AGAC.GC......CCC..
C8250044_1_MH0006/243-800                                 AAA....GGAUUCUGGCAG.CGAC..AAU...AGAC.GC......UAGCU
scaffold3135_3_MH0034/1473-2044                           GAA....GGAUUCUGGCAG.CGAC..AAU...AGAC.GC......UAGCU
scaffold5237_4_O2.UC-12/515-1086                          AAA....GGAUUCUGGCAG.CGAC..AAU...AGAC.GC......UAGCU
scaffold19483_7_MH0083/1-570                              GAA....GGAUUCUGGCAG.CGAC..AAU...AGAC.GC......UAGCU
scaffold24108_2_MH0084/932-366                            AAA....GGAUUCUGGCAG.CGAC..AAU...AGAC.GC......UAGCU
scaffold6428_1_MH0046/14497-15063                         AAA....GGAUUCUGGCAG.CGAC..AAU...AGAC.GC......UAGCU
scaffold9576_2_MH0080/1218-615                            CA.....ACAGUGUGGGGA.GAGC..AAU...AGAC.G........CUU.
SRS049164_WUGC_scaffold_52853/363-949                     CAA.....CAGUGUGGGGA.GAGU..AAU...AGAC.G........CUU.
SRS016335_C5119606/587-1                                  CAA.....CAGUGUGGGGA.GAGU..AAU...AGAC.G........CUU.
SRS047014_C3638647/966-380                                CAA.....CAGUGUGGGGA.GAGU..AAU...AGAC.G........CUU.
scaffold53537_2_O2.UC-13/735-1357                         UA.....ACAGAGUGGGGA.GAAU..AAU...AGAC.G.......GUGU.
SRS019219_WUGC_scaffold_42546/1228-649                    AAU.....ACAUAUCGGUG.GAAG..AAU...AGAG.G.GUU...GCUU.
SRS020856_C2648841/3405-3984                              AAU.....ACAUAUCGGUG.GAAG..AAU...AGAG.G.GUU...GCUU.
SRS024580_LANL_scaffold_17452/12973-13551                 AAU.....ACAUAUCGGUG.GAAG..AAU...AGAG.G.GUU...ACUU.
SRS015209_WUGC_scaffold_26406/6291-5713                   AAU.....ACAUAUCGGUG.GAAC..AAU...AGAG...GGU.U.GCUU.
SRS023926_C2822626/3700-4278                              AAU.....ACAUAUCGGUG.GAAC..AAU...AGAG...GGU.U.GCUU.
SRS013879_WUGC_scaffold_24040/12664-13242                 AAU.....ACAUAUCGGUG.GAAC..AAU...AGAG...GGU.U.GCUU.
SRS018591_WUGC_scaffold_44243/12049-12631                 AAU.....ACAUAUCGGUG.GAAG..AAU...AGAG...GGU.U.ACUU.
SRS022719_LANL_scaffold_10198/3184-2602                   AAU.....ACAUAUCGGUG.GAAG..AAU...AGAG...GGU.U.ACUU.
SRS042131_C2242572/720-139                                AAU.....ACAUAUCGGUG.GAAC..AAU...AGAG...GGU.U.GCUU.
SRS057539_LANL_scaffold_36006/785-205                     AAUA.....CAUAUCGGUG.AAG...AAU...AGAG...GGU.U.ACUU.
SRS045715_LANL_scaffold_32002/38-619                      AAU.....ACAUAUCGGUG.GAAC..AAU...AGAG...GGU.U.GCUU.
SRS024441_LANL_scaffold_54255/1509-928                    AAU.....ACAUAUCGGUG.GAAG..AAU...AGAG...GGU.U.ACUU.
SRS016002_WUGC_scaffold_14618/9695-10276                  AAU.....ACAUAUCGGUG.GAAG..AAU...AGAG.G..GU.U.GCUU.
SRS014573_WUGC_scaffold_54857/150-731                     AAU.....ACAUAUCGGUG.GAAG..AAU...AGAG.G.G.U.U.ACUU.
SRS065278_LANL_scaffold_39797/843-262                     AAU.....ACAUAUCGGUG.GAAG..AAU...AGAG.G.GUU...ACUU.
SRS053854_C2036806/843-262                                AAUA.....CAUAUCGGUG.GAAG..AAU...AGAG...GGU.U.ACUU.
SRS018791_C2315229/3806-4387                              AAU.....ACAUAUCGGUG.GAAG..AAU...AGAG.G.G.U.U.ACUU.
SRS015057_WUGC_scaffold_22659/735-154                     AAU.....ACAUAUCGGUG.GAAG..AAU...AGAG...GGU.U.ACUU.
SRS015272_C3515487/36-617                                 AAU.....ACAUAUCGGUG.GAAG..AAU...AGAG...GGU.U.ACUU.
SRS015644_WUGC_scaffold_9775/127-708                      AAU.....ACAUAUCGGUG.GAAG..AAU...AGAG...GGU.UA.CUU.
SRS024081_LANL_scaffold_10991/3003-3584                   AAU.....ACAUAUCGGUG.GAAG..AAU...AGAG...GGU.U.GCUU.
SRS049389_C4697213/33-614                                 AAU.....ACAUAUCGGUG.GAAG..AAU...AGAG.G.GUU...ACUU.
SRS012279_Baylor_scaffold_21116/76-657                    AAU.....ACAUAUCGGUG.GAAG..AAU...AGAG...GGU.U.ACUU.
SRS018145_C2160412/103-684                                AAU.....ACAUAUCGGUG.GAAG..AAU...AGAG...GGU.U.ACUU.
SRS023617_Baylor_scaffold_7515/1339-1920                  AAU.....ACAUAUCGGUG.GAAG..AAU...AGAG.G.G.U.U.ACUU.
SRS019327_WUGC_scaffold_63779/1818-2399                   AA.....UACAUAUCGGUG.GAAG..AAU...AGAG...GGU.U.ACUU.
RUMENNODE_4196937_11501/482-1092                          AUU.....UCUGGCCGUUC.ACAA..AAU...AGAC.G.......CUCC.
RUMENNODE_4184059_1/12692-12073                           AG.....UGCGAGUCGAGU.C.AU..AAU...AGAA...GCG.G.UUGU.
C2534616_1_MH0052/681-4                                   UA.....UAUGAGUCGGGG.ACGC..AAU...AGAG.A.......CACAA
scaffold72334_1_MH0025/273-867                            CC.....GUGGAAAGGUGC.GUGC..AAU...AGAC.A.GCU...UAGU.
RUMENNODE_89257_1/18950-19579                             CCG.....UGGAGUCGCGG.GGGC..AAU...AGAC.A.GCC...UUGU.
RUMENNODE_521_1/97531-98123                               CCG.....UGGAGUGGCGG.GAGC..AAU...AGAA...GGU.GGGCGU.
RUMENNODE_452500_1/9183-8561                              CCG.....UGGAGUUGCAG.GAAU..AAU...AGAA...GAC.AAGCGU.
scaffold26015_1_MH0016/5054-5600                          CU.....AUCAUGUCGGUA.ACGC..AAU...AGAC.G.......CAUC.
SRS020869_C3336608/743-205                                CUA.....UCGCUUCGGUA.ACGC..AAU...AGAC.G.......CAUC.
SRS052697_LANL_scaffold_5619/3465-4003                    CUA.....UCGCUUCGGUA.ACGC..AAU...AGAC.G.......CAUC.
scaffold113137_1_MH0011/445-1010                          CUAU.....CAUGUCGGUA.ACGC..AAU...AGAC.G.......CAUC.
scaffold176864_1_MH0012/1879-1261                         UA.....AGCGAGUGGGCG.GCGC..AAU...AGAU.A.GCA...GAAC.
RUMENNODE_4275383_48000/30244-30831                       GAA.....GUGUGUCGGGG.GAAC..AAU...AGAA.A.GUU...AAUC.
SRS014470_WUGC_scaffold_20579/6239-6830                   UCC....UCGUAUUCGUGG.GUGC..AAU...AGAG.G.......UGAU.
SRS014468_C490219/634-43                                  UCC....UCGUAUUCGUGG.GUGC..AAU...AGAG.G.......UGAU.
scaffold231484_3_MH0006/741-150                           U......GUCUCGUCGCCG.UCGC..AAU...AGAA...GGC.AAGCGU.
SRS052697_LANL_scaffold_64783/660-67                      U......GUCUCGUCGCCG.UCGC..AAU...AGAA...GGC.AAGCGU.
RUMENNODE_3795095_37500/1963-2589                         U......GUCUCAUCGCAU.CCGC..AAU...AGAA...GUU.GAGCGU.
SRS024075_LANL_scaffold_10186/34603-34008                 U......GUCUCAUUGCUA.UCGC..AAU...AGAA.A.GCU.AGGCGU.
scaffold43054_5_MH0038/4290-4888                          U......GUCCUAUCGCUU.CCAC..AAU...AGAA...GCU.AAGCGU.
RUMENNODE_4025205_1/67480-68087                           GG.....UGCGAGUCGGCA.GGGU..AAU...AGAA.A.GCA.U.UGAU.
RUMENNODE_4531808_107000/27728-27135                      GAU.....UCCUCACGGCA.UCAU..AAU...AGAA...GUC.AAGCGU.
RUMENNODE_4190175_1/36934-37512                           GAU.....UCCUUUCGGCG.GGAC..AAU...AGAA.A.GCC...UGGU.
RUMENNODE_3681766_1/14606-14031                           GA.....UUCCUUACGGCG.ACGC..AAU...AGGA.A.GCC.A.GGUU.
scaffold61627_13_MH0037/7887-8407                         UGCA...AACUUGCCGUCA.GAAU..AAU...AGAC.G.......GUCU.
scaffold813_2_MH0069/1524-1005                            UGCA...AACUUGCCGUCA.GAAU..AAU...AGAC.G.......GUCU.
SRS049389_C4702091/115-680                                CG.....AACUUGUCGCAG.CAAUA.AAU...AGAC.G.......CUCC.
SRS015893_WUGC_scaffold_3247/17279-16704                  AGU.....CACCUGGGGUG.GAAC..AAU...AGAC.G.......GCUC.
SRS018591_WUGC_scaffold_3574/22231-22805                  AGU.....CACCUGGGGUG.GAAC..AAU...AGAC.G.......GCUC.
SRS051791_LANL_scaffold_49504/15267-15841                 AGU.....CACCUGGGGUG.GAAC..AAU...AGAC.G.......GCUC.
SRS064774_LANL_scaffold_65727/2375-1798                   AGU.....CACCUGGGGUG.GAAC..AAU...AGAC.G.......GCUC.
SRS053603_LANL_scaffold_79975/20426-21003                 AGUC.....ACCUGGGGUG.GAAC..AAU...AGAC.G.......GCUC.
SRS015762_C3673909/5156-5732                              AGU.....CACCUGGGGUG.GAAC..AAU...AGAC.G.......GCUC.
SRS057205_LANL_scaffold_59521/5228-5804                   AGU.....CACCUGGGGUG.GAAC..AAU...AGAC.G.......GCUC.
SRS024277_LANL_scaffold_64411/2061-2638                   AGU.....CACCUGGGGUG.GAAC..AAU...AGAC.G.......GCUC.
SRS024081_LANL_scaffold_74234/19211-19789                 AGU.....CACCUGGGGUG.GAAC..AAU...AGAC.G.......GCUC.
scaffold67528_7_V1.CD-4/1510-938                          GGU.....ACUGCUGGUCU.GGAU..AAU...AGAC.G.......CUAC.
SRS023352_LANL_scaffold_34065/5267-5870                   ACCC...AACAAGUCGGUG.CAAU..AAU...UGAA.GAAGUGUACGAU.
SRS022143_C4703151/448-1068                               GUUU...AACAAAUCGGUG.UGAC..AAUU.GAGCA.G.GUA.UACGAU.
SRS048411_C6998311/64-684                                 GUUU...AACAAGUCGGUG.CGAC..AAU...UGAACAGGUA.UACGAU.
Contig7219683.1/376-996                                   GUUU...AACAAGUCGGUG.CGAC..AAU...UGAACAGGUA.UACGAU.
SRS017080_C1219075/2375-1755                              GUUU...AACAAGUCGGUG.UGAC..AAUU.GAGCA.G.GUA.UACGAU.
SRS024637_C2354782/232-852                                GUUU...AACAAGUCGGUG.UGAC..AAUU.GAGCA.G.GUA.UACGAU.
SRS022143_WUGC_scaffold_94646/3535-4215                   ACCU...AACAAGUCGGAG.GGAU..AAU...UGAG.U......AAGUUG
SRS042131_WUGC_scaffold_35992/14244-13654                 AUCC...AACGAGUCGGAG.CGAC..AAUCGCAUAA.G.......UUC..
SRS057791_LANL_scaffold_84723/7277-7882                   AAUC...AACGAGUCGGAG.CGAU..AAU...UGAG.GA......GAUUC
SRS019327_WUGC_scaffold_19486/4702-4126                   GUUC...AAAGAGUCGGAG.CGAC..AAU...UGAU.GA......GGUUC
SRS022530_LANL_scaffold_45786/5388-4812                   GUUC...AAAGAGUCGGAG.CGAC..AAU...UGAU.GA......GGUUC
SRS051791_LANL_scaffold_2026/23643-23067                  GUUC...AAAGAGUCGGAG.CGAC..AAU...UGAG.GA......GGUUC
SRS018300_Baylor_scaffold_38697/40890-41466               GUUC...AAAGAGUCGGAG.CGAC..AAU...UGAU.GA......GGUUC
SRS015893_C2394367/3425-2841                              GUUC...GAAGAGUCGGAG.CGAC..AAU...UGAU.GA......GGUUC
SRS063193_LANL_scaffold_24737/76085-76680                 AAUC...AAGGAGUCGGAG.CGAU..AAU...UGAG.GA......GGUCC
SRS019219_WUGC_scaffold_50705/39657-39073                 AUCC...AACGAGUCGGAG.CGAU..AAU...UGAG.GAGAU.U.CACA.
scaffold39526_2_MH0073/2725-3318                          AAU.....UCUCUUGGUGG.UAAU..AAU...AGAC.G.......CUCU.
SRS019787_C3198872/5880-6451                              GAUU.....CUCUUGGUAG.CAAU..AAU...AUAC.G.......CUCU.
RUMENNODE_1072_1/2168-1610                                UGG.....ACUCGCGGGGC.GGGC..AAU...AGAC.G.......CUCC.
scaffold60841_1_MH0072/628-57                             UGA.....ACUUGUCGUGU.CUGC..AAU...AAAA.A.....GUCGUG.
SRS019267_C3628924/3398-2827                              UGA.....ACUUGUCGUGU.CUGC..AAU...AAAA.AG.....U.CGUG
scaffold129527_2_MH0012/5886-5315                         UG.....AACUUGUCGUGU.CUGC..AAU...AAAA.AG.....U.CGUG
C3988328_1_V1.UC-8/897-1468                               UGA.....ACUUGUCGUGU.CUGC..AAU...AAAA.AG.....U.CGUG
SRS011586_WUGC_scaffold_26737/621-1184                    UAG.....AGUUGUCGCAG.CCAU..AAU...AGAC.G.......ACAC.
scaffold45975_3_O2.UC-11/1049-1643                        UA.....GAGUUGUCGUAG.CAAU..AAU...AGAC.G.......GAUA.
SRS014613_WUGC_scaffold_32270/5897-5291                   CUA.....UCUUGUCGUUG.AUGU..AAU...AGAG.A.GUU.AC...A.
scaffold72026_3_V1.CD-9/19-627                            UCC.....ACUUAUCGUUG.ACAC..AAU...AGAG.A...G.CUGCAC.
scaffold4962_2_MH0076/107-701                             AA.....AUCCGGUCGCAG.CAAU..AAU...AGAG.A.G.....CCGC.
scaffold71867_1_MH0007/610-9                              UGU.....UCUCAUCGCUG.ACGU..AAU...AGAG.A.G.....UUGC.
scaffold90672_3_MH0014/329-932                            UGU.....UCUCAUCGCUG.ACGU..AAU...AGAG.A.G.....UUG..
SRS011134_C5192268/7832-7229                              UGU.....UCUCAUCGCUG.ACGU..AAU...AGAG.A.G.....UUGC.
scaffold1959_1_V1.CD-12/41915-41301                       UGU.....UCAUCCAGCCA.UCAU..AAU...AGAC.CG......CUCUG
SRS019267_WUGC_scaffold_8497/20850-20236                  UGU.....UCAUCCAGCCA.UCAU..AAU...AGAC.CG......CUCUG
SRS013951_C2768475/150-732                                AUU.....UCAGGACGUUG.GUGU..AAU...AGAC.G.......CU...
C3404650_1_O2.UC-13/1141-1726                             AUU.....UCAGGACGUUG.GUAU..AAU...AGAC.G.......CUCA.
SRS011271_C3194327/3122-2550                              CUG.....CCAGAUUGCCA.ACAU..AAU...AGAC.G.......CUGC.
SRS023176_Baylor_scaffold_14092/2694-3289                 UUG.....CCAGAUCGCUG.ACAU..AAU...AGAC.G.......ACUC.
NZ_AAYG02000001.1/51765-52363                             UUG.....CCAGAUCGCUG.ACAU..AAU...AGAC.G.......ACUC.
SRS020328_C3170963/2903-3550                              GG.....UUCUGGUCAAUG.GCAC..AAU...AGAG.A.......GUUC.
scaffold38246_21_MH0056/2134-2690                         CG.....UCCUCGCGGCAG.CCAU..AAU...AGAC.G.......CCUC.
SRS019161_C2590763/1281-717                               AAU.....CCUUGUGGUCA.GUGUAUAAU...AGAC.G.......CUUG.
SRS013158_C643258/1-562                                   AAU.....CCUUGUGGUCG.GCGUAGAAA...AGAC.G.......CUUA.
SRS016954_C2864697/4886-5463                              AAU.....CCUUGUGGUCA.GUGAUUAAU...AGAC.G.......UCUG.
SRS019267_C3633988/16955-16373                            AAU.....CCUUGUGGUCA.GUGAUUAAU...AGAC.G.......UCUG.
SRS053398_C2349251/18105-17525                            AAUC.....CUUGUGGUCA.GUGAUUAAU...AGAC.A.......UCUG.
SRS018817_C2134990/3321-3908                              AAU.....CCUUGUGGUCA.GUGAUUAAU...AGAC.G.......UCUG.
SRS015578_WUGC_scaffold_3950/5179-4592                    AAU.....CCUUGUGGUCA.GUGAUUAAU...AGAC.A.......UCUG.
SRS017247_LANL_scaffold_10233/24440-23870                 AAU.....CCUUGUGGUCG.GUGAUUAAU...AGAC.A.......UCUG.
SRS017521_C2794073/241-812                                AAU.....CCUUGUGGUCA.GUGAUUAAU...AGAC.A.......UCUG.
SRS014459_C2588900/723-137                                AAU.....CCUUGUGGUCG.GCGAAUAAU...AGAC.G.......CUUG.
SRS015065_WUGC_scaffold_26384/6733-7319                   AAU.....CCUUGUGGUCG.GCGAAUAAU...AGAC.G.......CUUG.
scaffold83316_1_V1.UC-10/936-344                          AAU.....CCUUGUGGUCG.GCGUAGAAU...AGAC.G.......CUUG.
SRS049900_LANL_scaffold_14509/20046-19454                 AAU.....CCUUGUGGUCG.GCGUAGAAU...AGAC.G.......CUUG.
SRS045713_C3193720/982-392                                AAU.....CCUUGUGGUCA.GCGUAGAAU...AGAC.G.......CUUG.
scaffold6619_2_V1.CD-1/2928-2338                          AA.....UCCUUGUGGUCA.GCGUAGAAU...AGAC.G.......CUUG.
NZ_ABVR01000041.1/577180-577753                           AAU.....CCUUGUGGUCA.GCGUAGAAU...AGAC.G.......CUUG.
SRS015663_C3090695/880-1452                               AAU.....CCUUGUGGCUG.GCGAAUAAU...AGAC.G.......CUUG.
scaffold18277_1_MH0042/2293-1745                          AAU.....CCUUGUGGCUG.ACGAAUAAU...AGAC.G.......CUUU.
scaffold5199_6_MH0034/3891-3331                           AA.....UCCUUGUGGCUG.ACGAAUAAU...AGAC.G.......CUUG.
SRS052697_LANL_scaffold_14420/23323-22765                 AAU.....CCUUGUGGCUG.ACGAAUAAU...AAAC.G.......CUUG.
SRS014459_C2697063/4703-4145                              AAU.....CCUUGUGGCUG.ACG...AAUA..AUAA.AC.....GCUUG.
scaffold26453_3_V1.UC-9/2658-2102                         AA.....UCCUUGUGGCUG.ACGA..AUA...AUAA.AC.....GCUUG.
SRS018817_WUGC_scaffold_23333/1101-1659                   AAU.....CCUUGUGGCUG.ACG...AAUA..AUAA.AC.....GCUUG.
scaffold2983_2_O2.UC-24/19131-18566                       AG.....GACUUGUGGCUG.UGAAU.AAU...AGAC.G.......CCUA.
4491407.3_NODE_175/52743-52135                            GG.....AACUUUCGGGCG.CAGC..AAU...AGAC.G.......CUCC.
scaffold26705_2_MH0077/252-860                            GG.....AACUUUCGGGCG.CAGC..AAU...AGAC.G.......CUCC.
SRS015794_C2323159/2405-3013                              GGA.....ACUUUCGGGCG.CAGC..AAU...AGAC.G.......CUCC.
scaffold48250_2_MH0028/12405-13004                        GGA.....ACUUUCGGGCG.UAGC..AAU...AGAC.G.......CUCC.
scaffold82852_1_MH0016/1372-773                           GG.....AACUUUCGGGCG.UAGC..AAU...AGAC.G.......CUCC.
scaffold74925_4_MH0011/26-625                             GGA.....ACUUUCGGGCG.UAGC..AAU...AGAC.G.......CUCC.
SRS024435_LANL_scaffold_24058/308-907                     GGA.....ACUUUCGGGCG.UAGC..AAU...AGAC.G.......CUCC.
SRS053335_LANL_scaffold_2919/67866-68465                  GGA.....ACUUUCGGGCG.UAGC..AAU...AGAC.G.......CUCC.
UnmappedStool_Broad_scaffold_1116570/61-660               GGA.....ACUUUCGGGCG.UAGC..AAU...AGAC.G.......CUCC.
SRS048870_WUGC_scaffold_15782/1140-1739                   GGA.....ACUUUCGGGCG.UAAC..AAU...AGAC.G.......UUUC.
SRS014923_WUGC_scaffold_22997/48540-47941                 GGA.....ACUUUCGGGCG.UAAC..AAU...AGAC.G.......UUUC.
scaffold70661_1_V1.UC-15/5531-4945                        GGA.....ACUUUCGGGCG.UAAC..AAU...AGAC.G.......UUUC.
scaffold68796_1_MH0066/4369-4904                          GGA.....UCUUCCGGGUG.CAAC..AAU...AGAC.G.......CUCG.
scaffold38036_9_MH0035/2854-2319                          GG.....AUCUUCCGGGUG.CAAC..AAU...AGAC.G.......CUCG.
scaffold17470_2_V1.UC-9/14938-14396                       GGA.....GCUUCCGGGUG.CAGC..AAU...AGAC.G.......CUCA.
SRS015782_C3497527/1835-1293                              GGA.....GCUUCCGGGUG.CAGC..AAU...AGAC.G.......CUCA.
scaffold17470_2_V1.UC-9/15519-14972                       GGU.....CCUUCCGGGCG.UAGC..AAU...AGAC.G.......CUCA.
NLF001_scaffold22069_2/42-577                             GGA.....GCUUUCGGACG.CAAC..AAU...AGAC.G.......CUCG.
scaffold68796_1_MH0066/3787-4322                          GGA.....GCUUUCGGACG.CAAC..AAU...AGAC.G.......CUCG.
scaffold38036_9_MH0035/3436-2901                          GG.....AGCUUUCGGACG.CAAC..AAU...AGAC.G.......CUCG.
scaffold24861_12_MH0083/2927-2379                         GG.....AACUUCCGGGCG.CAAU..AAU...ACAC.G.......CUCG.
SRS016495_LANL_scaffold_3839/2885-3433                    GGA.....ACUUCCGGGUG.CAAU..AAU...ACAC.G.......CUCG.
scaffold75155_15_MH0065/224-805                           AG.....AACUUAUCGCUG.UGGU..AAU...AGAC.G.......CUUC.
SRS016335_WUGC_scaffold_5125/713-1283                     GGA.....ACUUAUCGCUG.UGGC..AAU...AGAC.G.......CUCC.
SRS054590_LANL_scaffold_3137/995-424                      AGA.....ACUUGUGGUUG.GCGU..AAU...AGAC.G.......UUCC.
SRS011302_Baylor_scaffold_24210/7301-6687                 AGA.....ACUCAAGGCGA.GAGU..AAU...AGAC.G.......CUCU.
scaffold36867_3_MH0067/767-178                            G......GUCUUAUCGCUC.UCAU..AAU...AGAC.G.......CUGU.
SRS045127_C2902448/1722-1144                              UA.....AGUGAAAGGGCG.AGAC..AAU...AGAC.G.......CUCU.
SRS052227_LANL_scaffold_18526/24305-23733                 UA.....AGUGAAAGGGCG.AGAC..AAU...AGAC.G.......CUCU.
scaffold50835_2_MH0048/971-312                            CA.....UGCUUUUGGUCA.GUGU..AAU...AGAC.G.......GCUC.
SRS013949_WUGC_scaffold_41422/20728-21295                 CA.....GACGUAUCGUCU.CAAU..AAG................UUCUG
SRS054569_LANL_scaffold_25184/1261-1825                   CG.....GUAGAGUCGGUC.UCAC..AAG...AG...........GAC..
SRS015436_WUGC_scaffold_12645/188-752                     CG.....GUAGAGUCGGUC.UCAC..AAG...AG...........GAC..
SRS018149_Baylor_scaffold_18181/920-409                   CG.....AUAGAGUCGGUC.UCGC..AAG...AA...........GGGU.
SRS017215_Baylor_scaffold_15471/105-617                   CG.....AUAGAGUCGGUC.UCAC..AAG...AA...........GGGU.
SRS011306_Baylor_scaffold_82878/1593-2102                 CG.....AUUGAGUCGGUC.UCGC..AAG...AGGA.........UUC..
#=GC SS_cons                                              <<<....<<<<<<<<<<<<.<<.............:...<<<.-.<<<<<
#=GC SS_cons_3                                            ..................................................
#=GC SS_cons_2                                            ..................................................
#=GC SS_cons_1                                            ..................................................

SRS020349_Baylor_scaffold_157/32152-31562                 ..................................................
NZ_GG698830.1/205880-206470                               ..................................................
SRS045127_C2888776/816-229                                ..............UUGAGAU..............AGCUA.A....A...
SRS046623_LANL_scaffold_3822/10322-10909                  ..............UUGAGAU..............AGCUA.A....A...
SRS057022_C2007347/728-167                                ..................................................
SRS017511_Baylor_scaffold_91127/30172-29612               ..............CGUGU.................CAUU.A....G...
SRS077736_LANL_scaffold_38253/6991-7569                   ..............CGUGU.................CAUU.A....G...
SRS016360_C2635873/577-1167                               ..............GAGA.................UAGU.UA.GGUC...
SRS021969_Baylor_scaffold_27/2309-1730                    ..............GUGAA......................A.AUCA...
NC_014106.1/912624-912044                                 ..............GUGAA......................A.AUCA...
SRS011355_Baylor_scaffold_264/6819-6240                   ..............GUGAA......................A.AUCA...
SRS019600_C33428/80-659                                   ..............GUGAA......................A.AUCA...
SRS048411_C6929172/576-21                                 ..............AUUCG.................UCCU.AUAGCU...
SRS013836_C4813625/803-1273                               ..............CUAGG................AA......CUCU.G.
NC_007930.1/178805-178262                                 ..............................................C...
NZ_AEBA01000075.1/21605-21062                             ..............................................C...
NZ_ACGT01000039.1/27519-28068                             ..............................................C...
SRS013705_C3903182/359-916                                ..............UUAAUC...............GCCGC.A....C...
SRS042643_WUGC_scaffold_65006/2100-2658                   ..............UUAAUC...............GCCGC.A....C...
SRS017808_Baylor_scaffold_59591/1905-1348                 ..............UUAAUC...............GCCGC.A....C...
SRS018791_C2311921/1023-1581                              ..............UUAAUC...............GCCGC.A....C...
scaffold3727_1_O2.UC-16/15297-15914                       ..............CUGU..................UGGG.C....G...
scaffold18021_2_O2.UC-1/280-891                           ..................................................
scaffold100513_1_MH0077/3805-3193                         ..............ACU...................UGGGG....CA.U.
SRS019219_WUGC_scaffold_71896/28682-28080                 ..............AAGUU.................CCGC.A....G...
SRS012279_Baylor_scaffold_44347/2240-1637                 ..............AAGUU.................CCGC.A....G...
SRS019028_WUGC_scaffold_67919/12248-12851                 ..............AGGUU.................CCGC.A....G...
SRS051941_LANL_scaffold_77347/31475-30871                 ..............AGGUU.................CCGC.A....G...
SRS015044_WUGC_scaffold_28277/14883-15485                 ..............AAGUU.................CCGC.A....G...
SRS017120_Baylor_scaffold_80047/695-1299                  ..............AGGUU.................CCGA.A....G...
SRS014573_WUGC_scaffold_54713/2595-1991                   ..............AGGUU.................CCGA.A....G...
scaffold86124_2_MH0073/1344-722                           ..............GAACA................GGCUC.C.CCCG...
AECF_contig24411/1831-1250                                ..............GACAG.................GGUG.A....U.GA
RUMENNODE_4034172_1/20885-21519                           ..............CGGAA................GGAGGGA....A...
RUMENNODE_3561216_1/643-1189                              ..............GAAA..................UGCA......U...
RUMENNODE_1425512_1/14051-14584                           ..............GAAA..................UACA......U...
RUMENNODE_4211461_164500/21953-21419                      ..............GCAA..................UACA......U...
RUMENNODE_2951087_1/11479-10933                           ..............GUAA..................UGCA......U...
RUMENNODE_4303745_1/5728-5189                             ..............GAAA..................UGCA......U...
RUMENNODE_4179527_1/10667-11220                           ..............GCAA..................UGCA.A....C...
RUMENNODE_3793489_117000/26220-26750                      ..............GAAA..................UAUA......U...
RUMENNODE_518448_1/80370-80972                            ..............GAAA..................UACA......U...
RUMENNODE_4194695_1/15233-15819                           ..............GUAA..................GAUU.A....U...
RUMENNODE_3528664_1/17199-16613                           ..............UGUAU................AGGGG.A.GAUA...
SRS017307_C2471714/865-265                                ..............GGAAU................AUAGG.A.CG.A...
SRS011140_Baylor_scaffold_51811/706-1362                  ..............GGU...................GAGU.A....A...
SRS050244_LANL_scaffold_98088/716-1355                    ..............GAAUA................GCAUUGC.CCUA...
SRS017808_C3916623/996-357                                ..............GAAUA................GCAUUGC.CCUA...
SRS016569_C2497420/801-1437                               ..............GAAUA................GCAUU.A.CCCU.A.
SRS048791_C3240732/145-781                                ..............GAAUA................GCAUU.A.CCCU.A.
SRS047824_C2497209/3709-4341                              ..............GAAUA................GCAUU.A.CCCU.A.
SRS019607_C2760723/741-107                                ..............GAAUA................GCAUU.A.CCCU.A.
SRS023926_Baylor_scaffold_26430/2817-3438                 ..............GAAAA.................GCGG.A.UCCC...
SRS057692_LANL_scaffold_58411/2028-1407                   ..............GGAUAAG...............AGAG...UGCU.U.
SRS023352_C4660541/810-202                                UUUUGAGUUGACUCUUAA...GAGUUGAGGAGAAAACGGGGA....G...
SRS045715_LANL_scaffold_114087/1708-1100                  UUUUGAGUUGACUCUUAA...GAGUUGAGGAGAAAACGGGGA....G...
NZ_ACAP01000082.1/155615-155036                           ..............AGU...................GGAG.A....A...
SRS017691_Baylor_scaffold_10335/1649-1047                 ..............CUGUG.................GGAG.A....A...
SRS017120_C2998649/706-110                                ..............CUGUG.................GGAG.A....A...
SRS024318_LANL_scaffold_73341/1005-409                    ..............CUGUG.................GGAG.A....A...
SRS058808_LANL_scaffold_72839/8429-9040                   ..............GGU...................GUGGGA....A...
SRS013705_Baylor_scaffold_103124/1944-1334                ..............GGU...................GUGGGA....A...
SRS015893_WUGC_scaffold_41873/3468-4082                   ..............GGU...................GUGGGA....A...
SRS016331_C4188784/1111-553                               ..............UGU...................GGAA.A....A...
SRS011343_C2214558/14-577                                 ..............UGU...................GGAA.A....A...
SRS055378_C4046145/609-46                                 ..............UGU...................GGAA.A....A...
SRS015574_WUGC_scaffold_78684/92-656                      ..............UGU...................GGAA.A....A...
SRS063603_LANL_scaffold_9535/738-174                      ..............UGU...................GGAA.A....A...
SRS022725_C5831980/846-282                                ..............UGU...................GGAA.A....A...
SRS013170_C4265260/646-82                                 ..............UGU...................GGAA.A....A...
SRS018157_Baylor_scaffold_78196/846-282                   ..............UGU...................GGAA.A....A...
SRS023595_C7127669/679-121                                ..............UGU...................GGAA.A....A...
SRS018665_C3718615/568-10                                 ..............UGU...................GGAA.A....A...
SRS019980_C3010282/772-214                                ..............UGU...................GGAA.A....A...
SRS042984_C3981055/568-10                                 ..............UGU...................GGAA.A....A...
SRS052604_C1813344/58-616                                 ..............UGU...................GGAA.A....A...
SRS020226_Baylor_scaffold_31706/1225-667                  ..............UGU...................GGAA.A....A...
SRS024355_C4246584/680-122                                ..............UGU...................GGAA.A....A...
SRS019028_WUGC_scaffold_47331/720-162                     ..............UGU...................GGAA.A....A...
SRS019029_C3255213/45-603                                 ..............UGU...................GGAA.A....A...
SRS013723_C3449326/29-587                                 ..............UGU...................GGAA.A....A...
SRS017139_C3775827/777-219                                ..............UGU...................GGAA.A....A...
SRS022602_Baylor_scaffold_29753/1605-1047                 ..............UGU...................GGAA.A....A...
SRS011126_Baylor_scaffold_60872/769-211                   ..............UGU...................GGAA.A....A...
SRS013252_C3603472/54-612                                 ..............UGU...................GGAA.A....A...
SRS018394_C4018943/104-662                                ..............UGU...................GGAA.A....A...
SRS052876_LANL_scaffold_43698/854-296                     ..............UGU...................GGAA.A....A...
SRS049318_LANL_scaffold_12874/709-151                     ..............UGU...................GGAA.A....A...
NC_013192.1/352356-351792                                 ..............UGU...................GGAA.A....A...
RUMENNODE_3642367_1/2500-1922                             ..............GGU...................GAGG.A....A...
SRS048791_C3266939/1465-893                               ..............GUG...................GAAC.A....A...
SRS024441_C3048834/648-75                                 ..............GUG...................GAAC.A....A...
SRS023926_C2746528/53-631                                 ..............GUG...................GGAC.A....A...
SRS015209_WUGC_scaffold_35062/16555-17132                 ..............GUG...................GGAC.A....G...
SRS013836_C4776278/98-622                                 ..............UGU...................GAGG.A....A...
SRS015893_C2342862/61-629                                 ..............UGU...................GGAG.A....A...
SRS047210_C3278037/661-96                                 ..............UGU...................GGAG.A....A...
SRS015209_WUGC_scaffold_55228/1696-2262                   ..............UGU...................GGAG.A....A...
SRS012279_C2760476/802-235                                ..............UGU...................GGAG.A....A...
SRS019587_WUGC_scaffold_10086/1043-1655                   ..............GGU...................AGAG.A....A...
NZ_EQ999899.1/15221-14651                                 ..............AGU...................GGAG.A....A...
scaffold150314_3_MH0006/322-940                           ..............CGGUG.................GAGG.A....A...
scaffold30863_1_V1.UC-8/678-82                            ..............UGU...................GGAG.A....A...
RUMENNODE_4169944_96001/22320-21654                       U.............CGAAA...............GGAUAA.A....A...
SRS013164_C2359369/811-244                                ..............CAGUG.................AGAG.A....A...
SRS047210_C3274265/611-43                                 ..............CGGUG.................AGAG.A....A...
SRS057539_C2750477/5096-5662                              ..............CGGUG.................AAAG.A....A...
SRS023926_Baylor_scaffold_35113/393-959                   ..............CAGUG.................GAAG.A....A...
SRS013705_Baylor_scaffold_80480/656-90                    ..............CGGUG.................AGAG.A....A...
SRS013879_C2866584/3116-2550                              ..............CAGUG.................GAAG.A....A...
SRS050669_LANL_scaffold_38895/2003-1433                   ..............CGGUG.................AAAG.A....A...
SRS016086_WUGC_scaffold_15784/606-37                      ..............CGGUG.................AAAG.A....A...
SRS016501_LANL_scaffold_13156/9762-10332                  ..............CGGUG.................AAAG.A....A...
SRS077736_C1859115/704-134                                ..............CGGUG.................AAAG.A....A...
SRS018591_C1278250/640-71                                 ..............CGGUG.................AAAG.A....A...
SRS014124_WUGC_scaffold_61924/4419-3850                   ..............CGGUG.................AAAG.A....A...
SRS042910_WUGC_scaffold_37701/641-72                      ..............CGGUG.................AAAG.A....A...
SRS016319_C4024285/4810-5379                              ..............CGGUG.................AAAG.A....A...
SRS042131_WUGC_scaffold_62967/37960-38529                 ..............CGGUG.................AAAG.A....A...
SRS019974_Baylor_scaffold_11770/11426-10857               ..............CGGUG.................AAAG.A....A...
SRS014470_WUGC_scaffold_22093/1779-2348                   ..............CAGUG.................AAAG.A....A...
SRS024015_Baylor_scaffold_53492/2521-3091                 ..............CGGUG.................AAAG.A....A...
SRS014684_C3295115/640-1209                               ..............CGGUG.................AAAG.A....A...
SRS019022_C2662736/1206-1775                              ..............CGGUG.................AAAG.A....A...
SRS019045_WUGC_scaffold_46401/980-1549                    ..............CGGUG.................AAAG.A....A...
SRS014692_C1521511/4239-3670                              ..............CGGUG.................AAAG.A....A...
SRS024580_C3049358/93-662                                 ..............CGGUG.................AAAG.A....A...
SRS013818_C2791490/642-72                                 ..............CGGUG.................AAAG.A....A...
SRS057791_C3621761/22-591                                 ..............CGGUG.................AAAG.A....A...
SRS057692_C2750528/765-1334                               ..............CGGUG.................AAAG.A....A...
SRS014573_WUGC_scaffold_1375/1864-2434                    ..............CAGUG.................AAAG.A....A...
SRS045197_C3544369/99-667                                 ..............CAGUG.................GAAG.A....A...
SRS016569_Baylor_scaffold_42913/1990-1422                 ..............CAGUG.................GAAG.A....A...
SRS024447_LANL_scaffold_59766/2727-3295                   ..............CAGUG.................GAAG.A....A...
SRS019077_WUGC_scaffold_67596/1122-556                    ..............CUGUG.................AGAG.A....A...
SRS051930_LANL_scaffold_4198/148-718                      ..............GGUGA.................GAGA.A....U...
SRS043018_C3887608/1048-479                               ..............CAGUG.................AGAG.A....A...
SRS047100_WUGC_scaffold_8508/3377-3945                    ..............CAGUG.................AGAG.A....A...
SRS015278_WUGC_scaffold_30388/1477-908                    ..............CUGUG.................AGAG.A....A...
SRS015985_WUGC_scaffold_34821/1367-798                    ..............CUGUG.................AGAG.A....A...
SRS013836_C4810657/1055-487                               ..............CUGUG.................AGAG.A....A...
SRS049318_LANL_scaffold_96246/13677-13111                 ..............CAGUG.................AGAG.A....A...
SRS045197_C3580523/270-833                                ..............CAGUG.................AGAG.A....A...
RUMENNODE_4187390_1/14704-15256                           ..............AGUU...................GGG.A....A...
RUMENNODE_3700019_15500/113072-113660                     ..............GGU...................GAGG.A....A...
scaffold66455_2_MH0070/140-798                            ..............AGU...................GGAG.A....A...
SRS011302_C3360051/292-930                                ..............CAGUG.................AGAG.A....A...
RUMENNODE_1636015_86501/15047-14441                       ..............UGU...................GCAG.A....A...
SRS015644_WUGC_scaffold_48110/2477-1893                   ..............CAAAA.................GCUA...C..A.U.
SRS043663_LANL_scaffold_29779/23284-23868                 ..............CAAAA................GCUAC.A....U...
SRS013879_C2841012/755-171                                ..............CAAAA................GCUAC.A....U...
SRS058336_LANL_scaffold_59496/76-660                      ..............CAAAA................GCUAC.A....U...
SRS024580_C3092319/697-113                                ..............CAAAA................GCUAC.A....U...
SRS016037_C2051199/1160-1744                              ..............CAAAA................GCUAC.A....U...
SRS018145_C2172187/1038-1622                              ..............CAAAA................GCUAC.A....U...
SRS057692_LANL_scaffold_53646/1150-1734                   ..............CAAAA................GCUAC.A....U...
RUMENNODE_4188595_59000/9278-8656                         ..............UGUG...................GGG.A....A...
SRS015217_WUGC_scaffold_30767/34183-33614                 ..............GUAUA.................CUUA.U....U...
scaffold15021_4_MH0026/5772-5233                          ..............ACGC..................ACCU...CAUU...
SRS065504_LANL_scaffold_5259/17514-18052                  ..............ACGC..................ACUU...CAUU...
RUMENNODE_3583223_72501/9778-9192                         ..............UGUG...................GGG.A....A...
C8250044_1_MH0006/243-800                                 ..............CGAAA................GGCUAGA....A...
scaffold3135_3_MH0034/1473-2044                           ..............CGAAA................GGCUAGA....A...
scaffold5237_4_O2.UC-12/515-1086                          ..............CGAAA................GGCUAGA....A...
scaffold19483_7_MH0083/1-570                              ..............CGAAA................GGCUAGA....A...
scaffold24108_2_MH0084/932-366                            ..............CGAAA................GGCUAGA....A...
scaffold6428_1_MH0046/14497-15063                         ..............CGAAA................GGCUAGA....A...
scaffold9576_2_MH0080/1218-615                            ..............GAGAA.................GAG..A....A...
SRS049164_WUGC_scaffold_52853/363-949                     ..............GAGAA.................GAG..A....A...
SRS016335_C5119606/587-1                                  ..............GAGAA.................GAG..A....A...
SRS047014_C3638647/966-380                                ..............GAGAA.................GAG..A....A...
scaffold53537_2_O2.UC-13/735-1357                         ..............GAGAA.................GCAC.A....A...
SRS019219_WUGC_scaffold_42546/1228-649                    ..............GAAUA.................AAGC...ACCU...
SRS020856_C2648841/3405-3984                              ..............GAAUA.................AAGC...ACCU...
SRS024580_LANL_scaffold_17452/12973-13551                 ..............GAAUA.................GAGU...GCCU...
SRS015209_WUGC_scaffold_26406/6291-5713                   ..............GAAUA.................GAGC...ACCU...
SRS023926_C2822626/3700-4278                              ..............GAAUA.................GAGC...ACCU...
SRS013879_WUGC_scaffold_24040/12664-13242                 ..............GAAUA.................AAGC...ACCU...
SRS018591_WUGC_scaffold_44243/12049-12631                 ..............GAAUA.................AAGU...GCCU...
SRS022719_LANL_scaffold_10198/3184-2602                   ..............GAAUA.................GAGU...GCCU...
SRS042131_C2242572/720-139                                ..............GAAUA.................AAGC...ACCU...
SRS057539_LANL_scaffold_36006/785-205                     ..............GAAUA.................AAGU...ACCU...
SRS045715_LANL_scaffold_32002/38-619                      ..............GAAUA.................AAGC...ACCU...
SRS024441_LANL_scaffold_54255/1509-928                    ..............GAAUA.................GAGU...ACCU...
SRS016002_WUGC_scaffold_14618/9695-10276                  ..............GAAUA.................AAGC...ACCU...
SRS014573_WUGC_scaffold_54857/150-731                     ..............GAAUA.................AAGU...GCCU...
SRS065278_LANL_scaffold_39797/843-262                     ..............GAAUA.................GAGU...ACCU...
SRS053854_C2036806/843-262                                ..............GAAUA.................GAGU...ACCU...
SRS018791_C2315229/3806-4387                              ..............GAAUA.................AAGU...GCCU...
SRS015057_WUGC_scaffold_22659/735-154                     ..............GAAUA.................GAGU...GCCU...
SRS015272_C3515487/36-617                                 ..............GAAUA.................GAGU...GCCU...
SRS015644_WUGC_scaffold_9775/127-708                      ..............GAAUA.................AAG..C.ACCU...
SRS024081_LANL_scaffold_10991/3003-3584                   ..............GAAUA.................AAGC...ACCU...
SRS049389_C4697213/33-614                                 ..............GAAUA.................GAGU...GCCU...
SRS012279_Baylor_scaffold_21116/76-657                    ..............GAAUA.................GAGU...GCCU...
SRS018145_C2160412/103-684                                ..............GAAUA.................GAGU...GCCU...
SRS023617_Baylor_scaffold_7515/1339-1920                  ..............GAAUA.................AAGU...ACCU...
SRS019327_WUGC_scaffold_63779/1818-2399                   ..............GAAUA.................AAGU...ACCU...
RUMENNODE_4196937_11501/482-1092                          ..............AGU...................GGAG.A....A...
RUMENNODE_4184059_1/12692-12073                           ..............UAAUA.................GCUU.C.CGCC...
C2534616_1_MH0052/681-4                                   GGGGAUUU......ACGGA........AAA...CC.UGUG.C....C...
scaffold72334_1_MH0025/273-867                            ..............GAAUA.................GCUA...AGCC...
RUMENNODE_89257_1/18950-19579                             ..............GAAUA.................GCGA...GGCC...
RUMENNODE_521_1/97531-98123                               ..............UAAAA.................GCGU.G.ACCU...
RUMENNODE_452500_1/9183-8561                              ..............UAAAA.................GCGU.A.GUCU...
scaffold26015_1_MH0016/5054-5600                          ..............AGA..................UGAUG.A....A...
SRS020869_C3336608/743-205                                ..............AGAC..................GAUG.A....A...
SRS052697_LANL_scaffold_5619/3465-4003                    ..............AGAC..................GAUG.A....A...
scaffold113137_1_MH0011/445-1010                          ..............AGAU..................GAUG.A....A...
scaffold176864_1_MH0012/1879-1261                         ..............UAAUA.................CUUU...UGCC...
RUMENNODE_4275383_48000/30244-30831                       ..............GAAA..................GAUU...AGCC...
SRS014470_WUGC_scaffold_20579/6239-6830                   ..............UAACA.................GUCG.C....U...
SRS014468_C490219/634-43                                  ..............UAACA.................GUCG.C....U...
scaffold231484_3_MH0006/741-150                           ..............UAAAA.................GCGU.A.GCCC...
SRS052697_LANL_scaffold_64783/660-67                      ..............UAAAA.................GCGU.A.GCCC...
RUMENNODE_3795095_37500/1963-2589                         ..............UAAAA.................GCGU.G.AACU...
SRS024075_LANL_scaffold_10186/34603-34008                 ..............CAAAA.................GCGU.A.AGCC...
scaffold43054_5_MH0038/4290-4888                          ..............UAAAA.................GCGU.A.AGCC...
RUMENNODE_4025205_1/67480-68087                           ..............GAUAA.................GUCA.A.UGCC...
RUMENNODE_4531808_107000/27728-27135                      ..............UAAAA.................GCGU.A.GACU...
RUMENNODE_4190175_1/36934-37512                           ..............GAAUA.................GCUA...GGCC...
RUMENNODE_3681766_1/14606-14031                           ..............AAG...................AGCC.A.GGCC...
scaffold61627_13_MH0037/7887-8407                         ..............CUGUG.................AGAC.A....A...
scaffold813_2_MH0069/1524-1005                            ..............CUGUG.................AGAC.A....A...
SRS049389_C4702091/115-680                                ..............UUUUG................AGGAG.A....A...
SRS015893_WUGC_scaffold_3247/17279-16704                  ..............UGU...................GAGC.A....A...
SRS018591_WUGC_scaffold_3574/22231-22805                  ..............UGU...................GAGC.A....A...
SRS051791_LANL_scaffold_49504/15267-15841                 ..............UGU...................GAGC.A....A...
SRS064774_LANL_scaffold_65727/2375-1798                   ..............UGU...................GAGC.A....A...
SRS053603_LANL_scaffold_79975/20426-21003                 ..............UGU...................GAGC.A....A...
SRS015762_C3673909/5156-5732                              ..............UGU...................GAGC.A....A...
SRS057205_LANL_scaffold_59521/5228-5804                   ..............UGU...................GAGC.A....A...
SRS024277_LANL_scaffold_64411/2061-2638                   ..............UGU...................GAGC.A....A...
SRS024081_LANL_scaffold_74234/19211-19789                 ..............UGU...................GAGC.A....A...
scaffold67528_7_V1.CD-4/1510-938                          ..............UGU...................GUAG.A....A...
SRS023352_LANL_scaffold_34065/5267-5870                   ..............UUAUA.................AUCGGAUACUAAC.
SRS022143_C4703151/448-1068                               ..............UUUUA.................AUCGGA.UACUGAC
SRS048411_C6998311/64-684                                 ..............UACUA.................AUCGGA.UACUGAC
Contig7219683.1/376-996                                   ..............UACUA.................AUCGGA.UACUGAC
SRS017080_C1219075/2375-1755                              ..............UACUA.................AUCGGA.UACUGAC
SRS024637_C2354782/232-852                                ..............UACUA.................AUCGGA.UACUGAC
SRS022143_WUGC_scaffold_94646/3535-4215                   GCA...........GUAAUA............UGUUGGCUAA....U...
SRS042131_WUGC_scaffold_35992/14244-13654                 ..............ACGU...................GAA.A........
SRS057791_LANL_scaffold_84723/7277-7882                   ACA...........GUCAAA............UGGGAAUCGA....U...
SRS019327_WUGC_scaffold_19486/4702-4126                   ACA...........GCAA..............UGGGGACC.A....A.U.
SRS022530_LANL_scaffold_45786/5388-4812                   ACA...........GCAA..............UGGGGACC.A....A.U.
SRS051791_LANL_scaffold_2026/23643-23067                  ACA...........GCAA..............UGGGGACC.A....A.U.
SRS018300_Baylor_scaffold_38697/40890-41466               ACA...........GCAA..............UGGGGACC.A....A.U.
SRS015893_C2394367/3425-2841                              ACA...........GCAA..............UGGGGACC.A....A.U.
SRS063193_LANL_scaffold_24737/76085-76680                 ACA...........GCAA..............UGGGGACC.A....A.U.
SRS019219_WUGC_scaffold_50705/39657-39073                 ..............GCAA..................UGGG.A.AUCAAU.
scaffold39526_2_MH0073/2725-3318                          ..............CUGUG.................AGAG.A....A...
SRS019787_C3198872/5880-6451                              ..............CUGUG.................AGAG.A....A...
RUMENNODE_1072_1/2168-1610                                ..............AGU...................GGAG.A....A...
scaffold60841_1_MH0072/628-57                             ..............GAAA..................CACG.U....C...
SRS019267_C3628924/3398-2827                              ..............GAAA.................CACG..U....C...
scaffold129527_2_MH0012/5886-5315                         ..............GAAA.................CACG..U....C...
C3988328_1_V1.UC-8/897-1468                               ..............GAAA.................CACG..U....C...
SRS011586_WUGC_scaffold_26737/621-1184                    ..............AGU...................GUGU.A....A...
scaffold45975_3_O2.UC-11/1049-1643                        ..............CGGUG.................UAUC.A....A...
SRS014613_WUGC_scaffold_32270/5897-5291                   ..............CUGUA................A.......UGCU...
scaffold72026_3_V1.CD-9/19-627                            ..............UUGCA.................GUGC......U...
scaffold4962_2_MH0076/107-701                             ..............UCU...................GCGG.U..GCU...
scaffold71867_1_MH0007/610-9                              ..............ACU...................GCAA.U..GCU...
scaffold90672_3_MH0014/329-932                            ..............CACUG..................CAA.U..GCU...
SRS011134_C5192268/7832-7229                              ..............ACU...................GCAA.U..GCU...
scaffold1959_1_V1.CD-12/41915-41301                       ..............UUGG.................UAGAG.A....A...
SRS019267_WUGC_scaffold_8497/20850-20236                  ..............UUGG.................UAGAG.A....A...
SRS013951_C2768475/150-732                                ..............CAGUG...................AG.A....A...
C3404650_1_O2.UC-13/1141-1726                             ..............CUCGG.................UGAG.A....A...
SRS011271_C3194327/3122-2550                              ..............UGU...................GCAG.A....A...
SRS023176_Baylor_scaffold_14092/2694-3289                 ..............CAGUG.................GAGU.A....A...
NZ_AAYG02000001.1/51765-52363                             ..............CAGUG.................GAGU.A....A...
SRS020328_C3170963/2903-3550                              ..............AACUU.................GAACGC....U...
scaffold38246_21_MH0056/2134-2690                         ..............CGGUG.................GAGG.A....A...
SRS019161_C2590763/1281-717                               ..............CGGUG.................CAAG.A....A...
SRS013158_C643258/1-562                                   ..............CGGUG.................UAAG.A....A...
SRS016954_C2864697/4886-5463                              ..............CGGUG.................CAGA.A....A...
SRS019267_C3633988/16955-16373                            ..............CGGUG.................CAGA.A....A...
SRS053398_C2349251/18105-17525                            ..............CGGUG.................CAGA.A....A...
SRS018817_C2134990/3321-3908                              ..............CGGUG.................CAGA.A....A...
SRS015578_WUGC_scaffold_3950/5179-4592                    ..............CGGUG.................CAGA.A....A...
SRS017247_LANL_scaffold_10233/24440-23870                 ..............CGGUG.................CAGA.A....A...
SRS017521_C2794073/241-812                                ..............CGGUG.................CAGA.A....A...
SRS014459_C2588900/723-137                                ..............CAGUG.................CAAG.A....A...
SRS015065_WUGC_scaffold_26384/6733-7319                   ..............CAGUG.................CAAG.A....A...
scaffold83316_1_V1.UC-10/936-344                          ..............CAGUG.................CAAG.A....A...
SRS049900_LANL_scaffold_14509/20046-19454                 ..............CAGUG.................CAAG.A....A...
SRS045713_C3193720/982-392                                ..............CGGUG.................CAAG.A....A...
scaffold6619_2_V1.CD-1/2928-2338                          ..............CGGUG.................CAAG.A....A...
NZ_ABVR01000041.1/577180-577753                           ..............CGGUG.................CAAG.A....A...
SRS015663_C3090695/880-1452                               ..............CGGUG.................CAAG.A....A...
scaffold18277_1_MH0042/2293-1745                          ..............CUGUG.................CAAG.A....A...
scaffold5199_6_MH0034/3891-3331                           ..............CUGUG.................CAAG.A....A...
SRS052697_LANL_scaffold_14420/23323-22765                 ..............CGGUG.................CAAG.A....A...
SRS014459_C2697063/4703-4145                              ..............CGGUG.................CAAG.A.A..U...
scaffold26453_3_V1.UC-9/2658-2102                         ..............CGGUG.................CAAG.A....A...
SRS018817_WUGC_scaffold_23333/1101-1659                   ..............CGGUG.................CAAG.A....A...
scaffold2983_2_O2.UC-24/19131-18566                       ..............CGGUG.................UAGG.A....A...
4491407.3_NODE_175/52743-52135                            ..............UGU...................GGAG.A....A...
scaffold26705_2_MH0077/252-860                            ..............UGU...................GGAG.A....A...
SRS015794_C2323159/2405-3013                              ..............UGU...................GGAG.A....A...
scaffold48250_2_MH0028/12405-13004                        ..............CAGUG.................GGAG.A....A...
scaffold82852_1_MH0016/1372-773                           ..............CAGUG.................GGAG.A....A...
scaffold74925_4_MH0011/26-625                             ..............CAGUG.................GGAG.A....A...
SRS024435_LANL_scaffold_24058/308-907                     ..............CAGUG.................GGAG.A....A...
SRS053335_LANL_scaffold_2919/67866-68465                  ..............CAGUG.................GGAG.A....A...
UnmappedStool_Broad_scaffold_1116570/61-660               ..............CAGUG.................GGAG.A....A...
SRS048870_WUGC_scaffold_15782/1140-1739                   ..............CUGUG.................GAAA.A....A...
SRS014923_WUGC_scaffold_22997/48540-47941                 ..............CUGUG.................GAAA.A....A...
scaffold70661_1_V1.UC-15/5531-4945                        ..............CUGUG.................GAAA.A....A...
scaffold68796_1_MH0066/4369-4904                          ..............CUGUG.................CGAA.A....A...
scaffold38036_9_MH0035/2854-2319                          ..............CUGUG.................CGAG.A....A...
scaffold17470_2_V1.UC-9/14938-14396                       ..............CUGUG.................UGAG.A....A...
SRS015782_C3497527/1835-1293                              ..............CUGUG.................UGAG.A....A...
scaffold17470_2_V1.UC-9/15519-14972                       ..............CUGUG.................UGAG.A....A...
NLF001_scaffold22069_2/42-577                             ..............CUGUG.................UGAG.A....A...
scaffold68796_1_MH0066/3787-4322                          ..............CUGUG.................UGAG.A....A...
scaffold38036_9_MH0035/3436-2901                          ..............CUGUG.................UGAG.A....A...
scaffold24861_12_MH0083/2927-2379                         ..............CAGUG.................CGAG.A....A...
SRS016495_LANL_scaffold_3839/2885-3433                    ..............CAGUG.................CGAG.A....A...
scaffold75155_15_MH0065/224-805                           ..............UGU...................GAAG.A....A...
SRS016335_WUGC_scaffold_5125/713-1283                     ..............UGU...................GGAG.A....A...
SRS054590_LANL_scaffold_3137/995-424                      ..............AGU...................GGAA.A....A...
SRS011302_Baylor_scaffold_24210/7301-6687                 ..............UGU...................GGAG.A....A...
scaffold36867_3_MH0067/767-178                            ..............UGU...................ACAG.A....A...
SRS045127_C2902448/1722-1144                              ..............CUGUG.................AGAG.A....A...
SRS052227_LANL_scaffold_18526/24305-23733                 ..............CUGUG.................AGAG.A....A...
scaffold50835_2_MH0048/971-312                            ..............CUGUG.................GAGC.A....A...
SRS013949_WUGC_scaffold_41422/20728-21295                 ..............UAU..................CUGAA.A....C...
SRS054569_LANL_scaffold_25184/1261-1825                   ..............GAGAU..................GUC..........
SRS015436_WUGC_scaffold_12645/188-752                     ..............GAGAU..................GUC..........
SRS018149_Baylor_scaffold_18181/920-409                   ..............UUU...................ACCC......U...
SRS017215_Baylor_scaffold_15471/105-617                   ..............UUU...................ACCC......U...
SRS011306_Baylor_scaffold_82878/1593-2102                 ..............AAAU...................GAG......U...
#=GC SS_cons                                              <<<<<<<<<<<<<<..____.>>>>>>>>>>>>>>>>>>>.-.>>>,...
#=GC SS_cons_3                                            ..................................................
#=GC SS_cons_2                                            ..................................................
#=GC SS_cons_1                                            ..................................................

SRS020349_Baylor_scaffold_157/32152-31562                 ..................................................
NZ_GG698830.1/205880-206470                               ..................................................
SRS045127_C2888776/816-229                                ..U.CACCUCG...GUAUGA.UU...............AGG....GUGAG
SRS046623_LANL_scaffold_3822/10322-10909                  ..U.CACCUCG...GUAUGA.UU...............AGG....GUGAG
SRS057022_C2007347/728-167                                ..................................................
SRS017511_Baylor_scaffold_91127/30172-29612               ..GUCACCU.....C......GGUAUGA..........CUAG..GGUGAG
SRS077736_LANL_scaffold_38253/6991-7569                   ..GUCACCU.....C......GGUAUGA..........UUAGU..GUGAG
SRS016360_C2635873/577-1167                               .....GCCU.....U......GGUAUGA..........CUAGU..GUGAG
SRS021969_Baylor_scaffold_27/2309-1730                    ..GCUUGCA.....UCAG...GGUUUUUGACCUA.AUAUUAAG..GCGGA
NC_014106.1/912624-912044                                 ..GCUUGCA.....UCAG...GGUUUUUGACCUAAUAAUUAAG..GCGGA
SRS011355_Baylor_scaffold_264/6819-6240                   ..GCUUGCA.....UCAG...GGUUUUUGACCUA.AUAUUAAG..GCGGA
SRS019600_C33428/80-659                                   ..GCUUGCA.....UCAG...GGUUUUUGACCUA.AUAUUAAG..GCGGA
SRS048411_C6929172/576-21                                 ..GGCCGCAAC...AGUGAA.UCU..............GAG....GUGAC
SRS013836_C4813625/803-1273                               ..AAAGACA.....AAACGG.CUA..............UUC..CCGUGGA
NC_007930.1/178805-178262                                 ....AUCUUC....A......GUUAAU...........UAAGG..CUGAU
NZ_AEBA01000075.1/21605-21062                             ....AUCUUC....A......GUUAAU...........UAAGG..CUGAU
NZ_ACGT01000039.1/27519-28068                             ....AUCUUU....A......GUUAAU...........UAAGG..CUGAU
SRS013705_C3903182/359-916                                ..CAAUCUGAG...UUAG...GUGGU............AGC....CCGCA
SRS042643_WUGC_scaffold_65006/2100-2658                   ..CAAUCUGAG...UUAG...GUGGU............AGC....CCGCA
SRS017808_Baylor_scaffold_59591/1905-1348                 ..CAAUCUGAG...UUAG...GUGGU............AGC....CCGCA
SRS018791_C2311921/1023-1581                              ..UAAUCUGAG...UUAG...GUGGU............AGC....CCGCA
scaffold3727_1_O2.UC-16/15297-15914                       ..UACCUAGGU...AU.....UCUA.............CGGG...GUGAC
scaffold18021_2_O2.UC-1/280-891                           ..................................................
scaffold100513_1_MH0077/3805-3193                         ..ACCCACGCA...AA.....UCA..............CUGUC..AGAGA
SRS019219_WUGC_scaffold_71896/28682-28080                 ..UAACCGUGC...GGGCC..C................UGG...UUUGAG
SRS012279_Baylor_scaffold_44347/2240-1637                 ..UAACCGUGC...GG.....GCC..............CUGG..UUUGAG
SRS019028_WUGC_scaffold_67919/12248-12851                 ..UAACCGUGC...G..G...GCC..............CUGG..UUUGAG
SRS051941_LANL_scaffold_77347/31475-30871                 ..UAACCGUGC...GG.....GCC..............CUGG..UUUGAG
SRS015044_WUGC_scaffold_28277/14883-15485                 ..UAACCGUGC...GG.....GCC..............CUGG..UUUGAG
SRS017120_Baylor_scaffold_80047/695-1299                  ..UAACCGUGC...GG.....GCC..............CUGG..UUUGAG
SRS014573_WUGC_scaffold_54713/2595-1991                   ..UAACCGUGC...GG.....GCC..............CUGG..UUUGAG
scaffold86124_2_MH0073/1344-722                           ..AAACCC.GC...AAAC...CAG..............GCCGC..AUGAG
AECF_contig24411/1831-1250                                CUUUA.CCAGA...UAAG...GGCA.............AGC....GUGAU
RUMENNODE_4034172_1/20885-21519                           ..UAACCCGG....AAUG...CC.G.............CAGG...GUGGU
RUMENNODE_3561216_1/643-1189                              ..CCCACGU.....GAU....GAUA.............CUAG..CGUGAG
RUMENNODE_1425512_1/14051-14584                           ..CCCACGU.....GAU....GAUG.............UUAG..CGUGAG
RUMENNODE_4211461_164500/21953-21419                      ..CCCACGU.....GAU....GAUG.............CUAG..CGUGAG
RUMENNODE_2951087_1/11479-10933                           ..CCCACGU.....GAA....GAUG.............UUAG..CGUGAG
RUMENNODE_4303745_1/5728-5189                             ..CCCGCGUG....AU.....GAUG.............UUGG..CGUAGG
RUMENNODE_4179527_1/10667-11220                           ..UCACG.......AUAU...GAUUA............AAG...CCUGAG
RUMENNODE_3793489_117000/26220-26750                      ..CUCGCG......AUAA...GAUAUAA..........AGC....CUGAG
RUMENNODE_518448_1/80370-80972                            ..CUCACCA.....UUA....GUUA.............CAAG..CCUGAG
RUMENNODE_4194695_1/15233-15819                           ..CUCACCAG....UG.....GUAU.............UAAG..CCUGAG
RUMENNODE_3528664_1/17199-16613                           ..AAAGACUUG...UUAG...UAGUAA...........UGCC..UGUGGU
SRS017307_C2471714/865-265                                ..UAACUUGCU...AGUA...AUAC.............UAUAU.UAUGGU
SRS011140_Baylor_scaffold_51811/706-1362                  ..UAAGCCUGC...AGAC...UCUAA............GAA....CUAAC
SRS050244_LANL_scaffold_98088/716-1355                    ..GAAUCCUA....AAAC...CUGA.............UGG...CGUCGA
SRS017808_C3916623/996-357                                ..GAAUCCUA....AAAC...CUA..............GUGG..CGUCGA
SRS016569_C2497420/801-1437                               ..GAAUCCUA....AAAC...CUGA.............UGU...CGUCGA
SRS048791_C3240732/145-781                                ..GAAUCCUA....AAAC...CUGA.............UGG...CGUCGA
SRS047824_C2497209/3709-4341                              ..GAAUCCUA....AAAC...CUGA.............UGG...CGUCGA
SRS019607_C2760723/741-107                                ..GAAUCCUA....AAAC...CUGA.............UGG...CGUCGA
SRS023926_Baylor_scaffold_26430/2817-3438                 ..GAAUCCUA....AAAC...CUAG.............UGG...CGUCGA
SRS057692_LANL_scaffold_58411/2028-1407                   ..ACUCGCCAC...AAAC...CAUG.............UAAGU.UAUGGG
SRS023352_C4660541/810-202                                ..UAGUCCUAA...AAC....CUAU.............UGUA..CCUGAA
SRS045715_LANL_scaffold_114087/1708-1100                  ..UAGUCCUAA...AAC....CUAU.............UGUA..CCUGAA
NZ_ACAP01000082.1/155615-155036                           ..UAAUCUAAG...UUAG...GUGGA............AGU....GUGAG
SRS017691_Baylor_scaffold_10335/1649-1047                 ..UAACCCUUG...AAUA...UCAUA............UCC...GUUGCA
SRS017120_C2998649/706-110                                ..UAACCCUUG...AAUA...UCAUA............UCC....GUUGC
SRS024318_LANL_scaffold_73341/1005-409                    ..UAACCCUUG...AAUA...UCAUA............UCC....GUUGC
SRS058808_LANL_scaffold_72839/8429-9040                   ..UAACCCGU....GAAUA..UCAUAA...........GGC...UUUGCG
SRS013705_Baylor_scaffold_103124/1944-1334                ..UAACCCGUG...AAUA...UCAUAA...........GGC...UUUGCG
SRS015893_WUGC_scaffold_41873/3468-4082                   ..UAACCGGUG...AAUA...UCAUAA...........GGC...UUUGCA
SRS016331_C4188784/1111-553                               ..UAACCUUA....AAAGA..CUU..............GAA...GGUGAU
SRS011343_C2214558/14-577                                 ..UAACCUUA....AAAG...ACUU.............GAG...GGUGAU
SRS055378_C4046145/609-46                                 ..UAACCUUA....AAAG...ACUU.............GAG...GGUGAU
SRS015574_WUGC_scaffold_78684/92-656                      ..UAACCUUA....AAAG...ACUU.............GAG...GGUGAU
SRS063603_LANL_scaffold_9535/738-174                      ..UAACCUUA....AAAG...ACUU.............GAG...GGUGAU
SRS022725_C5831980/846-282                                ..UAACCUUA....AAAG...ACUU.............GAG...GGUGAU
SRS013170_C4265260/646-82                                 ..UAACCUUA....AAAG...ACUU.............GAG...GGUGAU
SRS018157_Baylor_scaffold_78196/846-282                   ..UAACCUUA....AAAG...ACUU.............GAG...GGUGAU
SRS023595_C7127669/679-121                                ..UAACCUUA....AAAG...ACUU.............GAG...GGUGAU
SRS018665_C3718615/568-10                                 ..UAACCUUA....AAAG...ACUU.............GAG...GGUGAU
SRS019980_C3010282/772-214                                ..UAACCUUA....AAAG...ACUU.............GAG...GGUGAU
SRS042984_C3981055/568-10                                 ..UAACCUUA....AAAG...ACUU.............GAG...GGUGAU
SRS052604_C1813344/58-616                                 ..UAACCUUA....AAAG...ACUU.............GAG...GGUGAU
SRS020226_Baylor_scaffold_31706/1225-667                  ..UAACCUUA....AAAG...ACUU.............GAG...GGUGAU
SRS024355_C4246584/680-122                                ..UAACCUUA....AAAG...ACUU.............GAG...GGUGAU
SRS019028_WUGC_scaffold_47331/720-162                     ..UAACCUUA....AAAG...ACUU.............GAG...GGUGAU
SRS019029_C3255213/45-603                                 ..UAACCUUA....AAAG...ACUU.............GAG...GGUGAU
SRS013723_C3449326/29-587                                 ..UAACCUUA....AAAG...ACUU.............GAG...GGUGAU
SRS017139_C3775827/777-219                                ..UAACCUUA....AAAG...ACUU.............GAG...GGUGAU
SRS022602_Baylor_scaffold_29753/1605-1047                 ..UAACCUUA....AAAG...ACUU.............GAG...GGUGAU
SRS011126_Baylor_scaffold_60872/769-211                   ..UAACCUUA....AAAG...ACUU.............GAG...GGUGAU
SRS013252_C3603472/54-612                                 ..UAACCUUA....AAAG...ACUU.............GAG...GGUGAU
SRS018394_C4018943/104-662                                ..UAACCUUA....AAAG...ACUU.............GAG...GGUGAU
SRS052876_LANL_scaffold_43698/854-296                     ..UAACCUUA....AAAG...ACUU.............GAG...GGUGAU
SRS049318_LANL_scaffold_12874/709-151                     ..UAACCUUA....AAAG...ACUU.............GAG...GGUGAU
NC_013192.1/352356-351792                                 ..UAACCUUAA...A.AG...ACUU.............GAG..GGUGAUA
RUMENNODE_3642367_1/2500-1922                             ..UAAUCCAGA...AAU....CCCUU............UAG....UUGGU
SRS048791_C3266939/1465-893                               ..AAAUCCAUU...AUU....GCAA.............UGC....GUGGU
SRS024441_C3048834/648-75                                 ..GAAUCCAUU...AUU....GCAA.............UGU....GUGGU
SRS023926_C2746528/53-631                                 ..GAAUCCAUU...AUU....GCAA.............UGU....GUGGU
SRS015209_WUGC_scaffold_35062/16555-17132                 ..GAAUCCAUU...A.UU...GCAA.............UGU....GUGGU
SRS013836_C4776278/98-622                                 ..UAAGCUGU....GAAA...UGG..............UGG...CUUGAU
SRS015893_C2342862/61-629                                 ..UAACCUAUC...AGA....CA.G.............CUCU...UUGGC
SRS047210_C3278037/661-96                                 ..UAACCUAUC...AGACA..GCUC...................UUUGGC
SRS015209_WUGC_scaffold_55228/1696-2262                   ..UAACCUAUUA..GACA...GCU..............CU.....UUGGC
SRS012279_C2760476/802-235                                ..UAACCUAUU...AGA....CAA..............CUCU...UUGGC
SRS019587_WUGC_scaffold_10086/1043-1655                   ..UAAGCCUAU...AA.....GGACU............GGA...UGUGGU
NZ_EQ999899.1/15221-14651                                 ..UAACCCGUG...G......ACCCCU...........UUUC...GUAGC
scaffold150314_3_MH0006/322-940                           ..UAACCUGUC...CAAU...GUCUU............UCAU...GUGGC
scaffold30863_1_V1.UC-8/678-82                            ..UAAUCUACU...UCAA...UGCA.............UAG....UGUGG
RUMENNODE_4169944_96001/22320-21654                       ..GAAACCAAG...AAGA...UAUA.............CAAA...UUGGU
SRS013164_C2359369/811-244                                ..UAACCUAG....AGA....GGC..............CUUAU..GUAGC
SRS047210_C3274265/611-43                                 ..UAAUCUAG....CGA....GGC..............CUUAU..GUAGC
SRS057539_C2750477/5096-5662                              ..UAAUCUGG....GUAGGC.CU...............UGC....GUAGC
SRS023926_Baylor_scaffold_35113/393-959                   ..UAAUCUA.....GCAA...GGC..............CUUAU..GUAGC
SRS013705_Baylor_scaffold_80480/656-90                    ..UAAUCUAG....CAA....GGC..............CUUGU..GUAGC
SRS013879_C2866584/3116-2550                              ..UAAUCUAG....CAA....GGC..............CUUAU..GUAGC
SRS050669_LANL_scaffold_38895/2003-1433                   ..UAAUCUGGG...GUAGGC.CU...............UGC....GUAGC
SRS016086_WUGC_scaffold_15784/606-37                      ..UAAUCUGG....GUA....GGC..............CUUGC..GUAGC
SRS016501_LANL_scaffold_13156/9762-10332                  ..UAAUCUGGG...GUA....GGC..............CUUGC..GUAGC
SRS077736_C1859115/704-134                                ..UAAUCUGGG...GUA....GGC..............CUUGC..GUAGC
SRS018591_C1278250/640-71                                 ..UAAUCUG.G...GGA....GGC..............CUUGC..GUAGC
SRS014124_WUGC_scaffold_61924/4419-3850                   ..UAAUCUGG....GUA....GGC..............CUUGC..GUAGC
SRS042910_WUGC_scaffold_37701/641-72                      ..UAAUCUGG....GUA....GGC..............CUUGC..GUAGC
SRS016319_C4024285/4810-5379                              ..UAAUCU.GG...GUA....GGC..............CUUGC..GUAGC
SRS042131_WUGC_scaffold_62967/37960-38529                 ..UAAUCUG.G...GGA....GGC..............CUUGC..GUAGC
SRS019974_Baylor_scaffold_11770/11426-10857               ..UAAUCUGG....GUA....GGC..............CUUGC..GUAGC
SRS014470_WUGC_scaffold_22093/1779-2348                   ..UAAUCUGG....GUA....GGC..............CUUGC..GUAGC
SRS024015_Baylor_scaffold_53492/2521-3091                 ..UAAUCUGG....GGUA...GGC..............CUUGC..GUAGC
SRS014684_C3295115/640-1209                               ..UAAUCUGG....GUA....GGC..............CUUGC..GUAGC
SRS019022_C2662736/1206-1775                              ..UAAUCUGG....GUA....GGC..............CUUGC..GUAGC
SRS019045_WUGC_scaffold_46401/980-1549                    ..UAAUCUGG....GUA....GGC..............CUUGC..GUAGC
SRS014692_C1521511/4239-3670                              ..UAAUCUGG....GUA....GGC..............CUUGC..GUAGC
SRS024580_C3049358/93-662                                 ..UAAUCU.GG...GUA....GGC..............CUUGC..GUAGC
SRS013818_C2791490/642-72                                 ..UAAUCUGG....GUA....GGC..............CUUGC..GUAGC
SRS057791_C3621761/22-591                                 ..UAAUCUGG....GUA....GGC..............CUUGC..GUAGC
SRS057692_C2750528/765-1334                               ..UAAUCUGG....GUA....GGC..............CUUGC..GUAGC
SRS014573_WUGC_scaffold_1375/1864-2434                    ..UAAUCUGGG...GUA....GGC..............CUUGC..GUAGC
SRS045197_C3544369/99-667                                 ..UAAUCUAG....CGA....GGC..............CUUAU..GUAGC
SRS016569_Baylor_scaffold_42913/1990-1422                 ..UAAUCUA.G...CGA....GGC..............CUUAU..GUAGC
SRS024447_LANL_scaffold_59766/2727-3295                   ..UAAUCUA.G...CGA....GGC..............CUUAU..GUAGC
SRS019077_WUGC_scaffold_67596/1122-556                    ..UAAUC.UGG...AUA....GGC..............CUUAU..GUAGC
SRS051930_LANL_scaffold_4198/148-718                      ..G.A.UCUGG...CAAGGC.CU...............UAU....GUAGC
SRS043018_C3887608/1048-479                               ..UAAUC.UGG...CAA....GGC..............CUUAU..GUAGC
SRS047100_WUGC_scaffold_8508/3377-3945                    ..UAAUCUGG....CAA....GGC..............CUUAU..GUAGC
SRS015278_WUGC_scaffold_30388/1477-908                    ..UAAUCUGG....CUA....GGU..............CUUAU..GUAGC
SRS015985_WUGC_scaffold_34821/1367-798                    ..UAAUCUGG....CUA....GGU..............CUUAU..GUAGC
SRS013836_C4810657/1055-487                               ..UAAUCUGG....CUA....GGU..............CUUAU..GUAGC
SRS049318_LANL_scaffold_96246/13677-13111                 ..UAAUCUG.....GCAA...GGC..............CUUAU..GUAGC
SRS045197_C3580523/270-833                                ..UAAUCUAG....CGAG...GC...............CUUGC..GUAGC
RUMENNODE_4187390_1/14704-15256                           ..UAACCCUGU...AGAC...CA...............CGC....CUGCA
RUMENNODE_3700019_15500/113072-113660                     ..UAACCCUAU...AGAC...CA...............CAU....CCGCA
scaffold66455_2_MH0070/140-798                            ..UAACCCAGA...UAAG...GCUUU............GA.....CUGGU
SRS011302_C3360051/292-930                                ..UAACCCUAA...AAC....CUAUAAU..........AAA..UAGAGGU
RUMENNODE_1636015_86501/15047-14441                       ..UAAUCUAAG...UUAG...GUGG.............GGU....GUGAG
SRS015644_WUGC_scaffold_48110/2477-1893                   ..GAAUCCUAU...A......AACCU............GUUG..CGUGAG
SRS043663_LANL_scaffold_29779/23284-23868                 ..GAAUCCUAU...AAAC...CUGU.............UGC....GUGAG
SRS013879_C2841012/755-171                                ..GAAUCCUAU...AGAC...CUGU.............UGC....GUGAG
SRS058336_LANL_scaffold_59496/76-660                      ..GAAUCCUAU...AAAC...CUAU.............UGC....GUGAG
SRS024580_C3092319/697-113                                ..GAAUCCUAU...AGAC...CUAU.............UGC....GUGAG
SRS016037_C2051199/1160-1744                              ..GAAUCCUAU...AGAC...CUGU.............UGC....GUGAG
SRS018145_C2172187/1038-1622                              ..GAAUCCUAU...AGAC...CUAU.............UGC....GUGAG
SRS057692_LANL_scaffold_53646/1150-1734                   ..GAAUCCUAU...AGAC...CUAU.............UGC....GUGAG
RUMENNODE_4188595_59000/9278-8656                         ..UAAUCCUUG...UUAG...GUGAU............UGG....GUGGC
SRS015217_WUGC_scaffold_30767/34183-33614                 ..GAACCAAGU...AGAG...GAU..............AGU....UUGGC
scaffold15021_4_MH0026/5772-5233                          ..GAACCAAGU...AGAG...GA...............UAGU...GUGGC
SRS065504_LANL_scaffold_5259/17514-18052                  ..GAACCAAGU...AGAG...GA...............UAGU...GUGGC
RUMENNODE_3583223_72501/9778-9192                         ..GAACCGAGA...ACAC...CUAAC............CGG....GUGGU
C8250044_1_MH0006/243-800                                 ..AAAUCCGUG...AAAC...CUGCA............GCA.....GGGA
scaffold3135_3_MH0034/1473-2044                           ..AAAUCCGU....GAAAC..CUGCA............GCA.....GGGA
scaffold5237_4_O2.UC-12/515-1086                          ..AAAUCCGU....GAAACC.UGC.A............GCA.....GGGA
scaffold19483_7_MH0083/1-570                              ..AAAUCCGU....GAAACC.UGCA.............GCA.....GGGA
scaffold24108_2_MH0084/932-366                            ..AAAUCCGU....GAAACC.UGCA.............GCA.....GGGG
scaffold6428_1_MH0046/14497-15063                         ..AAAUCCGU....GAAAC..CUGC.............AGC....AGGGA
scaffold9576_2_MH0080/1218-615                            ..GAACCUUAA...GU.....CUUA.............GUCC..UGUGGU
SRS049164_WUGC_scaffold_52853/363-949                     ..GAACCUUAA...GU.....CUUA.............GUCC..UGUGGU
SRS016335_C5119606/587-1                                  ..GAACCUUAA...GU.....CUUA.............GUCC..UGUGGU
SRS047014_C3638647/966-380                                ..GAACCUUAA...GU.....CUUA.............GUCC..UGUGGU
scaffold53537_2_O2.UC-13/735-1357                         ..GAACCCUAA...AGC....CUAA.............UAU...UGUGGU
SRS019219_WUGC_scaffold_42546/1228-649                    ..GAAUCUUAG...UUAG...GUAU.............AUA....UUGGC
SRS020856_C2648841/3405-3984                              ..GAAUCUUAG...UUAG...GUAU.............AUA....UUGGC
SRS024580_LANL_scaffold_17452/12973-13551                 ..GAAUCUUAG...UUAG...GUAU.............AUA....UUGGC
SRS015209_WUGC_scaffold_26406/6291-5713                   ..GAAUCUUAG...UUAG...GUAU.............AUA....UUGGC
SRS023926_C2822626/3700-4278                              ..GAAUCUUAG...UUAG...GUAU.............AUA....UUGGC
SRS013879_WUGC_scaffold_24040/12664-13242                 ..GAAUCUUAG...UUAG...GUAU.............AUA....UUGGC
SRS018591_WUGC_scaffold_44243/12049-12631                 ..GAAUCUUAG...UUAG...GUAU.............AUA....UUGGC
SRS022719_LANL_scaffold_10198/3184-2602                   ..GAAUCUUAG...UUAG...GUAU.............AUA....UUGGC
SRS042131_C2242572/720-139                                ..GAAUCUUAG...UUAG...GUAU.............AUA....UUGGC
SRS057539_LANL_scaffold_36006/785-205                     ..GAAUCUUAG...UUAG...GUAU.............AUA....UUGGC
SRS045715_LANL_scaffold_32002/38-619                      ..GAAUCUUAG...UUAG...GUAU.............AUA....UUGGC
SRS024441_LANL_scaffold_54255/1509-928                    ..GAAUCUUAG...UUAG...GUAU.............AUA....UUGGC
SRS016002_WUGC_scaffold_14618/9695-10276                  ..GAAUCUUAG...UUAG...GUAU.............AUA....UUGGC
SRS014573_WUGC_scaffold_54857/150-731                     ..GAAUCUUAG...UUAG...GUAU.............AUA....UUGGC
SRS065278_LANL_scaffold_39797/843-262                     ..GAAUCUUAG...UUAG...GUAU.............AUA....UUGGC
SRS053854_C2036806/843-262                                ..GAAUCUUAG...UUAG...GUAU.............AUA....UUGGC
SRS018791_C2315229/3806-4387                              ..GAAUCUUAG...UUAG...GUAU.............AUA....UUGGC
SRS015057_WUGC_scaffold_22659/735-154                     ..GAAUCUUAG...UUAG...GUAU.............AUA....UUGGC
SRS015272_C3515487/36-617                                 ..GAAUCUUAG...UUAG...GUAU.............AUA....UUGGC
SRS015644_WUGC_scaffold_9775/127-708                      ..GAAUCUUAG...UUAG...GUAU.............AUA....UUGGC
SRS024081_LANL_scaffold_10991/3003-3584                   ..GAAUCUUAG...UUAG...GUAU.............AUA....UUGGC
SRS049389_C4697213/33-614                                 ..GAAUCUUAG...UUAG...GUAU.............AUA....UUGGC
SRS012279_Baylor_scaffold_21116/76-657                    ..GAAUCUUAG...UUAG...GUAU.............AUA....UUGGC
SRS018145_C2160412/103-684                                ..GAAUCUUAG...UUAG...GUAU.............AUA....UUGGC
SRS023617_Baylor_scaffold_7515/1339-1920                  ..GAAUCUUAG...UUAG...GUAU.............AUA....UUGGC
SRS019327_WUGC_scaffold_63779/1818-2399                   ..GAAUCUUAG...UUAG...GUAU.............AUA....UUGGC
RUMENNODE_4196937_11501/482-1092                          ..UAAUCCAAG...UUAG...GAUGUUGGG.....AU.GCAG...GUGGU
RUMENNODE_4184059_1/12692-12073                           ..GAAUCGGAG...UUAG...GUGCUAA..........CGA....GUGGU
C2534616_1_MH0052/681-4                                   ..GAAUCAAG....UUAG...GUGU.............UGU....GUGGG
scaffold72334_1_MH0025/273-867                            ..GAAUCCAAG...UUAG...GUGU.............UAG....UUGGU
RUMENNODE_89257_1/18950-19579                             ..GAAUCCAAG...UUAG...GGGAGA...........CGA....GUGGU
RUMENNODE_521_1/97531-98123                               ..GAAUCCUGA...UAAG...GCAU.............UAG....CUGGU
RUMENNODE_452500_1/9183-8561                              ..GAAUCCAAG...UUAG...GGUU.............UAG....CUGGU
scaffold26015_1_MH0016/5054-5600                          ..GAAUCCAAG...UUAG...GGAAU............UAG....UUGGU
SRS020869_C3336608/743-205                                ..GAAUCCAAG...UUAG...GAAAU............UAG....CUGGU
SRS052697_LANL_scaffold_5619/3465-4003                    ..GAAUCCAAG...UUAG...GAAAU............UAG....CUGGU
scaffold113137_1_MH0011/445-1010                          ..GAAUCCAAG...UUAG...GAAAU............UAG....UUGGU
scaffold176864_1_MH0012/1879-1261                         ..GAAUCUAAG...UUAG...ACUUUG...........CGG....GUGGU
RUMENNODE_4275383_48000/30244-30831                       ..U.CUCCAAG...UUAG...GUGGAAA..........CAG....GUGGU
SRS014470_WUGC_scaffold_20579/6239-6830                   ..GAAUCCAAG...UA.....GGUCAAA..........GGGUG.GGAGAU
SRS014468_C490219/634-43                                  ..GAAUCCAAG...UA.....GGUCAAA..........GGGUG.GGAGAU
scaffold231484_3_MH0006/741-150                           ..GAAUCUUGA...UAAG...GUUUAA...........AU.....UUGGU
SRS052697_LANL_scaffold_64783/660-67                      ..GAAUCUUGA...UAAG...GUUU.............AGG...UUUGGU
RUMENNODE_3795095_37500/1963-2589                         ..GAAGCCAAG...UUAG...AGUCC............AGU....GUGGC
SRS024075_LANL_scaffold_10186/34603-34008                 ..GAAUCCAAG...UAAG...GGUGU............AGA....UUGGU
scaffold43054_5_MH0038/4290-4888                          ..GAAUCCG.....AGGGC..UGUGU............CGC...UGUGGC
RUMENNODE_4025205_1/67480-68087                           ..GAAGCCAAG...UUAG...AUAGUAA..........CAG....AUGGU
RUMENNODE_4531808_107000/27728-27135                      ..GAAUCCUAG...UUAG...GGUU.............UAG....CUGGU
RUMENNODE_4190175_1/36934-37512                           ..GAAUCCAGA...UAAG...GGUU.............UAG....CUGGU
RUMENNODE_3681766_1/14606-14031                           ..AAAUCCAAG...AAAGUG.UAU..............UGG...GGUGGU
scaffold61627_13_MH0037/7887-8407                         ..UAAGCCCAU...A..A...GCUG.............UG.AG..CUGGU
scaffold813_2_MH0069/1524-1005                            ..UAAGCCCAU...AA.....GCUGU............GAG....CUGGU
SRS049389_C4702091/115-680                                ..GAACCUG.....AAUG...UCUUAU...........UAGGC..GUGGU
SRS015893_WUGC_scaffold_3247/17279-16704                  ..GAAUCCAAG...UUAG...GGU..............UGG...GGUGGA
SRS018591_WUGC_scaffold_3574/22231-22805                  ..GAAUCCAAG...UUAG...GGU..............UGG...GGUGGA
SRS051791_LANL_scaffold_49504/15267-15841                 ..GAAUCCAAG...UUAG...GGU..............UGG...GGUGGA
SRS064774_LANL_scaffold_65727/2375-1798                   ..GAAUCCAAG...UUAG...GGUU.............GGG....GUGGA
SRS053603_LANL_scaffold_79975/20426-21003                 ..GAAUCCAAG...UUAG...GGUU.............GGG....GUGGA
SRS015762_C3673909/5156-5732                              ..GAAUCCAAG...UUAG...GGUU.............GG....GGUGGA
SRS057205_LANL_scaffold_59521/5228-5804                   ..GAAUCCAAG...UUAG...GGUU.............GG....GGUGGA
SRS024277_LANL_scaffold_64411/2061-2638                   ..GAAUCCAAG...UUAG...GGUU.............GGG....GUGGA
SRS024081_LANL_scaffold_74234/19211-19789                 ..GAAUCCAAG...UUAG...GGUU.............GGG....GUGGA
scaffold67528_7_V1.CD-4/1510-938                          ..UAAGCC......UGAU...UGGA.............CGGU...GUGGA
SRS023352_LANL_scaffold_34065/5267-5870                   ..ACGGCCUUU...AAGU...GUU................AUCUAGGGAU
SRS022143_C4703151/448-1068                               ..ACGACCUUU...AAGU...UU...............UGAUU..AGGGA
SRS048411_C6998311/64-684                                 ..ACGGCCUUU...AAGU...UU...............UGAUU..AGGGA
Contig7219683.1/376-996                                   ..ACGGCCUUU...AAGU...UU...............UGAUU..AGGGA
SRS017080_C1219075/2375-1755                              ..ACGGCCUUU...AAGU...UU...............UGAUU..AGGGA
SRS024637_C2354782/232-852                                ..ACGGCCUUU...AAGU...UU...............UGAUU..AGGGA
SRS022143_WUGC_scaffold_94646/3535-4215                   ..GCGGCUUUU...AAGU...UCUA.............UAU....AGGGA
SRS042131_WUGC_scaffold_35992/14244-13654                 ..................................................
SRS057791_LANL_scaffold_84723/7277-7882                   ..GCGGCUCUU...AA.....GUUC.............UAUAU..GGGGA
SRS019327_WUGC_scaffold_19486/4702-4126                   ..GCGGCUUUU...AA.....GUGCUA...........UAU....GGGGA
SRS022530_LANL_scaffold_45786/5388-4812                   ..GCGGCUUUU...AA.....GUGCUA...........UAU....GGGGA
SRS051791_LANL_scaffold_2026/23643-23067                  ..GCGGCUUUU...AA.....GUGCUA...........UAU....GGGGA
SRS018300_Baylor_scaffold_38697/40890-41466               ..GCGGCUUUU...AA.....GUGCUA...........UAU....GGGGA
SRS015893_C2394367/3425-2841                              ..GCGGCUUUU...AA.....GUGCUA...........UAU....GGGGA
SRS063193_LANL_scaffold_24737/76085-76680                 ..GCGGCUCUU...AA.....GUGC.............UGU....AUGGG
SRS019219_WUGC_scaffold_50705/39657-39073                 ..GCGGCUCUU...AA.....GUGCUA...........UAU....GGGGA
scaffold39526_2_MH0073/2725-3318                          ..UAAUCUUAU...AU.....GUUAG............AUGU...AGGGA
SRS019787_C3198872/5880-6451                              ..UAAUCUUAU...AU.....GUUGAAU..........GUA.....GGGA
RUMENNODE_1072_1/2168-1610                                ..UAAUCCUGU...AUG....CCUUG............UCC....GUGGC
scaffold60841_1_MH0072/628-57                             ..CUCUCCUAC...AA.....GCGA.............UAUA...GUGGG
SRS019267_C3628924/3398-2827                              ..CUCUCCUAC...AAGCG..AUA..............UAG....UGGGA
scaffold129527_2_MH0012/5886-5315                         ..CUCUCCUAC...AAGCG..AUA..............UAG....UGGGA
C3988328_1_V1.UC-8/897-1468                               ..CUCUCCUAU...A..A...GCGAUA...........UAG....UGGGU
SRS011586_WUGC_scaffold_26737/621-1184                    ..UAAGCCUAU...AA.....GU.GU............ACU....GUAGC
scaffold45975_3_O2.UC-11/1049-1643                        ..UAAGCCUAC..........UGCCA............GUCU...GUGAC
SRS014613_WUGC_scaffold_32270/5897-5291                   ..UAACCCUGA...UG.....CCUGU............AGA....CUGGU
scaffold72026_3_V1.CD-9/19-627                            ..UAACCCU.....GAUG...CCUGU............GAC....UUGGU
scaffold4962_2_MH0076/107-701                             ..GAAGCCU.....GAUG...CCUAU............AGU....UUGGU
scaffold71867_1_MH0007/610-9                              ..GAACCCU.....GAUG...CCUAU............GAG....CUGGU
scaffold90672_3_MH0014/329-932                            ..GAACCCU.....GAUG...CCUAU............GAG....CUGGU
SRS011134_C5192268/7832-7229                              ..GAACCCUGA...UG.....CCUAU............GAG....CUGGU
scaffold1959_1_V1.CD-12/41915-41301                       ..GAAUCGUGA...U..G...CCUAUA...........AAG....GUGGA
SRS019267_WUGC_scaffold_8497/20850-20236                  ..GAAUCGUGA...U..G...CCUAUA...........AAG....GUGGA
SRS013951_C2768475/150-732                                ..GAAUCUUGA...GG.....CUUGG............CAG....GUGGA
C3404650_1_O2.UC-13/1141-1726                             ..GAAUCUUGA...G..G...CUUGC............UAG....GUGGA
SRS011271_C3194327/3122-2550                              ..UAAUCUUGA...UG.....CCUAU............AUGG...GUGGA
SRS023176_Baylor_scaffold_14092/2694-3289                 ..UAAUCGUGAUGCC......UGUA.............UCG....GUGGA
NZ_AAYG02000001.1/51765-52363                             ..UAAUCGUGA...U..G..CCUGUAU...........C.G....GUGGA
SRS020328_C3170963/2903-3550                              ..UAAUCCAGA...UG.....CC.CA............UAG...CGUAGA
scaffold38246_21_MH0056/2134-2690                         ..UAAUCCGUU...UGC....CCU..............CAG...UGUGGC
SRS019161_C2590763/1281-717                               ..UAAUCCGUU...GAU....GUGA.............GGGG..CGUGAG
SRS013158_C643258/1-562                                   ..UAAUCCAUU...GAUG...UCGGC............AGU...GUGAGA
SRS016954_C2864697/4886-5463                              ..UAAUCCAGU...GAU....GUGA.............GUGGU..GUGAG
SRS019267_C3633988/16955-16373                            ..UAAUCCAGU...GAU....GUGA.............GUGGU..GUGAG
[truncated: 620,151 more chars]
