# Supplementary material for: Naturally ornate RNA-only complexes revealed by cryo-EM
Source: Nature. 2025 May 6;643(8073):1135–42. doi: 10.1038/s41586-025-09073-0 (PMC12286853; doi:10.1038/s41586-025-09073-0)
Supplement: Supplementary file 4 — This zipped folder contains Supplementary Files 1–3 in Stockholm format. Supplementary File 1 1: The multiple sequence alignment of OLE. Supplementary File 2: The multiple sequence alignment of ROOL. Supplementary File 3: The multiple sequence alignment of GOLLD [file 41586_2025_9073_MOESM4_ESM.zip › Supplementary Files 1-3/Supplemental_FileS3_GOLLD.sto.txt]

# STOCKHOLM 1.0
#=GF AU    Infernal 1.1.5

#=GS            KY555147.1c103258-102772-102772-103258-2 DE    KY555147.1:c103258-102772-102772-103258-2 KY555147.1:c103258-102772 Caulobacter phage Ccr34, complete genome
#=GS            JX163858.1-105042-105528-105042-105528-1 DE    JX163858.1:105042-105528-105042-105528-1 JX163858.1:105042-105528 Caulobacter phage phiCbK, complete genome
#=GS            KY555146.1c102818-102332-102332-102818-2 DE    KY555146.1:c102818-102332-102332-102818-2 KY555146.1:c102818-102332 Caulobacter phage Ccr32, complete genome
#=GS            KY555145.1c107179-106693-106693-107179-2 DE    KY555145.1:c107179-106693-106693-107179-2 KY555145.1:c107179-106693 Caulobacter phage Ccr29, complete genome
#=GS            JX100813.1c102774-102288-102288-102774-2 DE    JX100813.1:c102774-102288-102288-102774-2 JX100813.1:c102774-102288 Caulobacter phage phiCbK, complete genome
#=GS           NC_019405.1c102774-102288-102288-102774-2 DE    NC_019405.1:c102774-102288-102288-102774-2 NC_019405.1:c102774-102288 Caulobacter phage phiCbK, complete genome
#=GS            KY555143.1c102646-102160-102160-102646-2 DE    KY555143.1:c102646-102160-102160-102646-2 KY555143.1:c102646-102160 Caulobacter phage Ccr2, complete genome
#=GS            KY555142.1c102171-101685-101685-102171-2 DE    KY555142.1:c102171-101685-101685-102171-2 KY555142.1:c102171-101685 Caulobacter phage Ccr10, complete genome
#=GS            KY555144.1c102532-102046-102046-102532-2 DE    KY555144.1:c102532-102046-102046-102532-2 KY555144.1:c102532-102046 Caulobacter phage Ccr5, complete genome
#=GS            JX100811.1c103342-102856-102856-103342-2 DE    JX100811.1:c103342-102856-102856-103342-2 JX100811.1:c103342-102856 Caulobacter phage CcrKarma, complete genome
#=GS           NC_019410.1c103342-102856-102856-103342-2 DE    NC_019410.1:c103342-102856-102856-103342-2 NC_019410.1:c103342-102856 Caulobacter phage CcrKarma, complete genome
#=GS            JX100812.1c101498-101012-101012-101498-2 DE    JX100812.1:c101498-101012-101012-101498-2 JX100812.1:c101498-101012 Caulobacter phage CcrMagneto, complete genome
#=GS           NC_019407.1c101498-101012-101012-101498-2 DE    NC_019407.1:c101498-101012-101012-101498-2 NC_019407.1:c101498-101012 Caulobacter phage CcrMagneto, complete genome
#=GS            JX100809.1c102064-101578-101578-102064-2 DE    JX100809.1:c102064-101578-101578-102064-2 JX100809.1:c102064-101578 Caulobacter phage CcrSwift, complete genome
#=GS           NC_019411.1c102064-101578-101578-102064-2 DE    NC_019411.1:c102064-101578-101578-102064-2 NC_019411.1:c102064-101578 Caulobacter phage CcrSwift, complete genome
#=GS                MT188704.1-38211-38671-38211-38671-1 DE    MT188704.1:38211-38671-38211-38671-1 MT188704.1:38211-38671 Mesorhizobium phage Cp1R7Aa1, complete genome
#=GS                    KT870145.1-8467-8900-8467-8900-1 DE    KT870145.1:8467-8900-8467-8900-1 KT870145.1:8467-8900 Roseobacter phage DSS3P8, complete genome
#=GS                    MH015255.1-8577-9010-8577-9010-1 DE    MH015255.1:8577-9010-8577-9010-1 MH015255.1:8577-9010 Ruegeria phage vB_RpoS-V10, complete genome
#=GS                    MN602268.1-7420-7883-7420-7883-1 DE    MN602268.1:7420-7883-7420-7883-1 MN602268.1:7420-7883 Bacteriophage DSS3_MAL1, complete genome
#=GS                MT270409.1c22806-22339-22339-22806-2 DE    MT270409.1:c22806-22339-22339-22806-2 MT270409.1:c22806-22339 Phaeobacter phage MD18, complete genome
#=GS                OL955261.1-69523-70013-69523-70013-1 DE    OL955261.1:69523-70013-69523-70013-1 OL955261.1:69523-70013 Erythrobacter phage vB_EliS-L02, complete genome
#=GS               NC_048041.1c38601-38184-38184-38601-2 DE    NC_048041.1:c38601-38184-38184-38601-2 NC_048041.1:c38601-38184 Vibrio phage vB_VpS_PG07, complete genome
#=GS                MH645904.1c38601-38184-38184-38601-2 DE    MH645904.1:c38601-38184-38184-38601-2 MH645904.1:c38601-38184 Vibrio phage vB_VpS_PG07, complete genome
#=GS                MT442039.1-45336-45756-45336-45756-1 DE    MT442039.1:45336-45756-45336-45756-1 MT442039.1:45336-45756 Vibrio phage vB_ValS_X1, partial genome
#=GS                MN871510.1-14327-14747-14327-14747-1 DE    MN871510.1:14327-14747-14327-14747-1 MN871510.1:14327-14747 UNVERIFIED_ORG: Vibrio phage valsw3, complete genome
#=GS                MH925094.1-44407-44827-44407-44827-1 DE    MH925094.1:44407-44827-44407-44827-1 MH925094.1:44407-44827 UNVERIFIED: Vibrio phage VspSw_1, complete genome
#=GS               NC_048151.1-44407-44827-44407-44827-1 DE    NC_048151.1:44407-44827-44407-44827-1 NC_048151.1:44407-44827 Vibrio phage VspSw_1, complete genome
#=GS                MN871511.1-25762-26182-25762-26182-1 DE    MN871511.1:25762-26182-25762-26182-1 MN871511.1:25762-26182 UNVERIFIED_ORG: Vibrio phage vspsw1, complete genome
#=GS                MN871505.1-44399-44819-44399-44819-1 DE    MN871505.1:44399-44819-44399-44819-1 MN871505.1:44399-44819 UNVERIFIED_ORG: Vibrio phage ValDsh2, complete genome
#=GS                MW824424.1-74754-75174-74754-75174-1 DE    MW824424.1:74754-75174-74754-75174-1 MW824424.1:74754-75174 Vibrio phage 70E35.6, complete genome
#=GS                MW824415.1-71203-71623-71203-71623-1 DE    MW824415.1:71203-71623-71203-71623-1 MW824415.1:71203-71623 Vibrio phage 234P1, complete genome
#=GS                MW824416.1-62454-62874-62454-62874-1 DE    MW824416.1:62454-62874-62454-62874-1 MW824416.1:62454-62874 Vibrio phage 234P7B, complete genome
#=GS                MW824422.1-75094-75514-75094-75514-1 DE    MW824422.1:75094-75514-75094-75514-1 MW824422.1:75094-75514 Vibrio phage 70E35.2, complete genome
#=GS            MW824426.1-110836-111256-110836-111256-1 DE    MW824426.1:110836-111256-110836-111256-1 MW824426.1:110836-111256 Vibrio phage 70E37.6, complete genome
#=GS                MW824423.1-75246-75666-75246-75666-1 DE    MW824423.1:75246-75666-75246-75666-1 MW824423.1:75246-75666 Vibrio phage 70E35.5a, complete genome
#=GS                MW824425.1c68223-67803-67803-68223-2 DE    MW824425.1:c68223-67803-67803-68223-2 MW824425.1:c68223-67803 Vibrio phage 70E37.1, complete genome
#=GS                MW824419.1c35663-35243-35243-35663-2 DE    MW824419.1:c35663-35243-35243-35663-2 MW824419.1:c35663-35243 Vibrio phage 294E48.1, complete genome
#=GS                OR521083.1-56102-56515-56102-56515-1 DE    OR521083.1:56102-56515-56102-56515-1 OR521083.1:56102-56515 Mycobacterium phage Diminimus, complete genome
#=GS                MK937612.1-56586-56999-56586-56999-1 DE    MK937612.1:56586-56999-56586-56999-1 MK937612.1:56586-56999 Mycobacterium phage LilhomieP, complete genome
#=GS                OR253916.1-56103-56516-56103-56516-1 DE    OR253916.1:56103-56516-56103-56516-1 OR253916.1:56103-56516 Mycobacterium phage Auspice, complete genome
#=GS               NC_021299.1-55846-56259-55846-56259-1 DE    NC_021299.1:55846-56259-55846-56259-1 NC_021299.1:55846-56259 Mycobacterium phage PegLeg, complete genome
#=GS                MH697587.1-56107-56520-56107-56520-1 DE    MH697587.1:56107-56520-56107-56520-1 MH697587.1:56107-56520 Mycobacterium phage IPhane7, complete genome
#=GS               NC_041970.1-56107-56520-56107-56520-1 DE    NC_041970.1:56107-56520-56107-56520-1 NC_041970.1:56107-56520 Mycobacterium phage Bongo, complete genome
#=GS                MW713383.1-56974-57387-56974-57387-1 DE    MW713383.1:56974-57387-56974-57387-1 MW713383.1:56974-57387 Mycobacterium phage SirSheldon, complete genome
#=GS                OP297551.1-57015-57428-57015-57428-1 DE    OP297551.1:57015-57428-57015-57428-1 OP297551.1:57015-57428 Mycobacterium phage Skinny, complete genome
#=GS                OR553916.1-56103-56516-56103-56516-1 DE    OR553916.1:56103-56516-56103-56516-1 OR553916.1:56103-56516 Mycobacterium phage Dulcita, complete genome
#=GS                JN699628.3-56107-56520-56107-56520-1 DE    JN699628.3:56107-56520-56107-56520-1 JN699628.3:56107-56520 Mycobacterium phage Bongo, complete genome
#=GS                MN586024.1-56110-56523-56110-56523-1 DE    MN586024.1:56110-56523-56110-56523-1 MN586024.1:56110-56523 Mycobacterium phage TyDawg, complete genome
#=GS                KC900379.1-55846-56259-55846-56259-1 DE    KC900379.1:55846-56259-55846-56259-1 KC900379.1:55846-56259 Mycobacterium phage PegLeg, complete genome
#=GS                OR553909.1-56275-56688-56275-56688-1 DE    OR553909.1:56275-56688-56275-56688-1 OR553909.1:56275-56688 Mycobacterium phage Glaske16, complete genome
#=GS                KT591491.1-55871-56284-55871-56284-1 DE    KT591491.1:55871-56284-55871-56284-1 KT591491.1:55871-56284 Mycobacterium phage Bricole, complete genome
#=GS                OQ995428.1-57254-57667-57254-57667-1 DE    OQ995428.1:57254-57667-57254-57667-1 OQ995428.1:57254-57667 Mycobacterium phage SlimJimmy, complete genome
#=GS               NC_053516.1-57539-57953-57539-57953-1 DE    NC_053516.1:57539-57953-57539-57953-1 NC_053516.1:57539-57953 Mycobacterium phage Reindeer, complete genome
#=GS                MT658803.1-57539-57953-57539-57953-1 DE    MT658803.1:57539-57953-57539-57953-1 MT658803.1:57539-57953 Mycobacterium phage Reindeer, complete genome
#=GS                MT658802.1-58109-58522-58109-58522-1 DE    MT658802.1:58109-58522-58109-58522-1 MT658802.1:58109-58522 Mycobacterium phage Aziz, complete genome
#=GS               NC_053513.1-58109-58522-58109-58522-1 DE    NC_053513.1:58109-58522-58109-58522-1 NC_053513.1:58109-58522 Mycobacterium phage Aziz, complete genome
#=GS                MF319184.1-58109-58522-58109-58522-1 DE    MF319184.1:58109-58522-58109-58522-1 MF319184.1:58109-58522 Mycobacterium phage GenevaB15, complete genome
#=GS               NC_053515.1-58277-58694-58277-58694-1 DE    NC_053515.1:58277-58694-58277-58694-1 NC_053515.1:58277-58694 Mycobacterium phage MrMagoo, complete genome
#=GS                KY783914.1-58277-58694-58277-58694-1 DE    KY783914.1:58277-58694-58277-58694-1 KY783914.1:58277-58694 Mycobacterium phage GardenSalsa, complete genome
#=GS                KY223999.1-58277-58694-58277-58694-1 DE    KY223999.1:58277-58694-58277-58694-1 KY223999.1:58277-58694 Mycobacterium phage MrMagoo, complete genome
#=GS               NC_053514.1-58180-58601-58180-58601-1 DE    NC_053514.1:58180-58601-58180-58601-1 NC_053514.1:58180-58601 Mycobacterium phage Estes, complete genome
#=GS                MT657341.1-58180-58601-58180-58601-1 DE    MT657341.1:58180-58601-58180-58601-1 MT657341.1:58180-58601 Mycobacterium phage Estes, complete genome
#=GS                JF937105.1-58409-58832-58409-58832-1 DE    JF937105.1:58409-58832-58409-58832-1 JF937105.1:58409-58832 Mycobacterium phage Rey, complete genome
#=GS               NC_041971.1-58409-58832-58409-58832-1 DE    NC_041971.1:58409-58832-58409-58832-1 NC_041971.1:58409-58832 Mycobacterium phage Rey, complete genome
#=GS                MW578836.1-57985-58362-57985-58362-1 DE    MW578836.1:57985-58362-57985-58362-1 MW578836.1:57985-58362 Mycobacterium phage Nanosmite, complete genome
#=GS                OQ417962.1-62184-62627-62184-62627-1 DE    OQ417962.1:62184-62627-62184-62627-1 OQ417962.1:62184-62627 Mycobacterium phage prophiT49-2, complete genome
#=GS                MW584160.1-62659-63102-62659-63102-1 DE    MW584160.1:62659-63102-62659-63102-1 MW584160.1:62659-63102 Mycobacterium phage prophi86-1, complete genome
#=GS                MW584202.1-62181-62624-62181-62624-1 DE    MW584202.1:62181-62624-62181-62624-1 MW584202.1:62181-62624 Mycobacterium phage prophiGD54-2, complete genome
#=GS            QMEV01000001.1-33743-34186-33743-34186-1 DE    QMEV01000001.1:33743-34186-33743-34186-1 QMEV01000001.1:33743-34186 Mycobacterium colombiense strain GF28 contig_1_length_213701_depth_1.11x, whole genome shotgun sequence
#=GS        AP024266.1c1566111-1565652-1565652-1566111-2 DE    AP024266.1:c1566111-1565652-1565652-1566111-2 AP024266.1:c1566111-1565652 Mycobacterium intracellulare M.i.27 DNA, complete genome
#=GS            MBEU01000044.1c49064-48667-48667-49064-2 DE    MBEU01000044.1:c49064-48667-48667-49064-2 MBEU01000044.1:c49064-48667 Mycobacterium sp. IS-836 contig_49, whole genome shotgun sequence
#=GS              MVHD01000081.1-9868-10317-9868-10317-1 DE    MVHD01000081.1:9868-10317-9868-10317-1 MVHD01000081.1:9868-10317 Mycobacterium alsense strain DSM 45230 NODE_81_length_13097_cov_100.806, whole genome shotgun sequence
#=GS           JACKVH010000022.1-9915-10364-9915-10364-1 DE    JACKVH010000022.1:9915-10364-9915-10364-1 JACKVH010000022.1:9915-10364 Mycobacterium alsense strain CCUG 55640 MALSIENSECCUG55640T_contig000022, whole genome shotgun sequence
#=GS        AP024244.1-1366586-1367047-1366586-1367047-1 DE    AP024244.1:1366586-1367047-1366586-1367047-1 AP024244.1:1366586-1367047 Mycobacterium intracellulare M005 DNA, complete genome
#=GS                    MAEX01000011.1c683-254-254-683-2 DE    MAEX01000011.1:c683-254-254-683-2 MAEX01000011.1:c683-254 Mycobacterium sp. D16Q14 sctg_0010_0001, whole genome shotgun sequence
#=GS            JMHR01000081.1-45723-46149-45723-46149-1 DE    JMHR01000081.1:45723-46149-45723-46149-1 JMHR01000081.1:45723-46149 Mycobacterium sp. SWH-M3 SWH-M3(paired)_contig_81, whole genome shotgun sequence
#=GS     JAUUEX010000029.1c142448-142022-142022-142448-2 DE    JAUUEX010000029.1:c142448-142022-142022-142448-2 JAUUEX010000029.1:c142448-142022 UNVERIFIED_CONTAM: Mycobacterium tuberculosis strain ET20221153 29, whole genome shotgun sequence
#=GS     JAFBMT010000002.1-493073-493499-493073-493499-1 DE    JAFBMT010000002.1:493073-493499-493073-493499-1 JAFBMT010000002.1:493073-493499 Mycobacterium sp. DSM 3803 NODE_2_length_548267_cov_877.462, whole genome shotgun sequence
#=GS        LT906454.1-1007838-1008238-1007838-1008238-1 DE    LT906454.1:1007838-1008238-1007838-1008238-1 LT906454.1:1007838-1008238 Streptococcus acidominimus strain NCTC11291 genome assembly, chromosome: 1
#=GS            CP022601.1-536498-536873-536498-536873-1 DE    CP022601.1:536498-536873-536498-536873-1 CP022601.1:536498-536873 Streptococcus pluranimalium strain 14A0014 chromosome, complete genome
#=GS    UHFG01000004.1c1527014-1526639-1526639-1527014-2 DE    UHFG01000004.1:c1527014-1526639-1526639-1527014-2 UHFG01000004.1:c1527014-1526639 Streptococcus dysgalactiae subsp. dysgalactiae strain NCTC4670 genome assembly, contig: ERS1037082SCcontig000004, whole genome shotgun sequence
#=GS                OQ633473.1c20708-20333-20333-20708-2 DE    OQ633473.1:c20708-20333-20333-20708-2 OQ633473.1:c20708-20333 Streptococcus phage vB_Sags-UPM1 hypothetical protein, tail length tape-measure protein T, hypothetical protein, unclassified tail protein, capsid and scaffold protein, hypothetical protein, m
#=GS                KV793856.1c18382-18007-18007-18382-2 DE    KV793856.1:c18382-18007-18007-18382-2 KV793856.1:c18382-18007 Streptococcus sp. HMSC069D09 genomic scaffold Scaffold98, whole genome shotgun sequence
#=GS                CP033809.1c53599-53224-53224-53599-2 DE    CP033809.1:c53599-53224-53224-53599-2 CP033809.1:c53599-53224 Streptococcus sp. FDAARGOS_521 chromosome, complete genome
#=GS                        JX409895.1c544-169-169-544-2 DE    JX409895.1:c544-169-169-544-2 JX409895.1:c544-169 Streptococcus phage JX01, complete genome
#=GS                JX409894.1c31726-31351-31351-31726-2 DE    JX409894.1:c31726-31351-31351-31726-2 JX409894.1:c31726-31351 Streptococcus phage LYGO9, complete genome
#=GS     CAKODQ010000005.1c111592-111192-111192-111592-2 DE    CAKODQ010000005.1:c111592-111192-111192-111592-2 CAKODQ010000005.1:c111592-111192 Streptococcus thoraltensis isolate Streptococcus_thoraltensis_DSM110086 genome assembly, contig: NODE_5_length_137685_cov_76.871069, whole genome shotgun sequence
#=GS                MK448806.1-20250-20640-20250-20640-1 DE    MK448806.1:20250-20640-20250-20640-1 MK448806.1:20250-20640 Streptococcus phage Javan565, complete genome
#=GS                MK448990.1-22299-22689-22299-22689-1 DE    MK448990.1:22299-22689-22299-22689-1 MK448990.1:22299-22689 Streptococcus phage Javan584, complete genome
#=GS                MK448812.1-19963-20354-19963-20354-1 DE    MK448812.1:19963-20354-19963-20354-1 MK448812.1:19963-20354 Streptococcus phage Javan577, complete genome
#=GS            CP118735.1-455056-455445-455056-455445-1 DE    CP118735.1:455056-455445-455056-455445-1 CP118735.1:455056-455445 Streptococcus sp. 29887 chromosome, complete genome
#=GS            KE384089.1-235426-235814-235426-235814-1 DE    KE384089.1:235426-235814-235426-235814-1 KE384089.1:235426-235814 Streptococcus porci DSM 23759 genomic scaffold G576DRAFT_scaffold00002.2, whole genome shotgun sequence
#=GS                AQYB01000019.1-3096-3493-3096-3493-1 DE    AQYB01000019.1:3096-3493-3096-3493-1 AQYB01000019.1:3096-3493 Streptococcus minor DSM 17118 F602DRAFT_scaffold00015.15_C, whole genome shotgun sequence
#=GS     JADFBF010000006.1c160502-160118-160118-160502-2 DE    JADFBF010000006.1:c160502-160118-160118-160502-2 JADFBF010000006.1:c160502-160118 Streptococcus uberis strain GCPRG118 Contig_6_257.727, whole genome shotgun sequence
#=GS            JATH01000009.1c73545-73161-73161-73545-2 DE    JATH01000009.1:c73545-73161-73161-73545-2 JATH01000009.1:c73545-73161 Streptococcus uberis S6261 contig9, whole genome shotgun sequence
#=GS                MK448998.1-15786-16170-15786-16170-1 DE    MK448998.1:15786-16170-15786-16170-1 MK448998.1:15786-16170 Streptococcus phage Javan636, complete genome
#=GS     JALLFC010000003.1-180892-181276-180892-181276-1 DE    JALLFC010000003.1:180892-181276-180892-181276-1 JALLFC010000003.1:180892-181276 Streptococcus uberis strain 017 NODE_3_length_403372_cov_30.116044, whole genome shotgun sequence
#=GS         JANLBM010000007.1c41806-41422-41422-41806-2 DE    JANLBM010000007.1:c41806-41422-41422-41806-2 JANLBM010000007.1:c41806-41422 Streptococcus uberis strain BAU/MH/Bag2053 7, whole genome shotgun sequence
#=GS     JALLFN010000002.1c228205-227819-227819-228205-2 DE    JALLFN010000002.1:c228205-227819-227819-228205-2 JALLFN010000002.1:c228205-227819 Streptococcus uberis strain 006 NODE_2_length_394079_cov_29.032513, whole genome shotgun sequence
#=GS         CAMILF010000010.1-15699-16093-15699-16093-1 DE    CAMILF010000010.1:15699-16093-15699-16093-1 CAMILF010000010.1:15699-16093 Streptococcus mitis isolate B161_S79 genome assembly, contig: NODE_10_length_74962_cov_109.711638, whole genome shotgun sequence
#=GS         CAMHVX010000010.1-15699-16093-15699-16093-1 DE    CAMHVX010000010.1:15699-16093-15699-16093-1 CAMHVX010000010.1:15699-16093 Streptococcus mitis genome assembly, contig: NODE_10_length_74962_cov_109.711638, whole genome shotgun sequence
#=GS         JANTXE010000010.1-15699-16093-15699-16093-1 DE    JANTXE010000010.1:15699-16093-15699-16093-1 JANTXE010000010.1:15699-16093 Streptococcus mitis strain B161_S79 NODE_10_length_74962_cov_109.711638, whole genome shotgun sequence
#=GS            JVYJ01000071.1c26220-25826-25826-26220-2 DE    JVYJ01000071.1:c26220-25826-25826-26220-2 JVYJ01000071.1:c26220-25826 Streptococcus mitis strain 1217_SPSE 279_66454_1669743_114+,121+, whole genome shotgun sequence
#=GS                    VMMD01000021.1-514-908-514-908-1 DE    VMMD01000021.1:514-908-514-908-1 VMMD01000021.1:514-908 Streptococcus sp. 1032 1032_S12_L001_R1_001_(paired)_contig_21, whole genome shotgun sequence
#=GS            VMMU01000024.1-20211-20605-20211-20605-1 DE    VMMU01000024.1:20211-20605-20211-20605-1 VMMU01000024.1:20211-20605 Streptococcus sp. 544 544_S5_L001_R1_001_(paired)_contig_24, whole genome shotgun sequence
#=GS                    VMMI01000041.1-503-897-503-897-1 DE    VMMI01000041.1:503-897-503-897-1 VMMI01000041.1:503-897 Streptococcus sp. 4094 4094_S28_L001_R1_001_(paired)_contig_41, whole genome shotgun sequence
#=GS                VMMN01000055.1c4594-4200-4200-4594-2 DE    VMMN01000055.1:c4594-4200-4200-4594-2 VMMN01000055.1:c4594-4200 Streptococcus sp. 563 563_S23_L001_R1_001_(paired)_contig_55, whole genome shotgun sequence
#=GS            VMMO01000052.1c23689-23295-23295-23689-2 DE    VMMO01000052.1:c23689-23295-23295-23689-2 VMMO01000052.1:c23689-23295 Streptococcus sp. 202 202_S24_L001_R1_001_(paired)_contig_52, whole genome shotgun sequence
#=GS                VMLD01000017.1-1382-1776-1382-1776-1 DE    VMLD01000017.1:1382-1776-1382-1776-1 VMLD01000017.1:1382-1776 Streptococcus sp. 4886 4886_S29_L001_R1_001_(paired)_contig_17, whole genome shotgun sequence
#=GS         CAMPPR010000002.1c25637-25243-25243-25637-2 DE    CAMPPR010000002.1:c25637-25243-25243-25637-2 CAMPPR010000002.1:c25637-25243 Streptococcus sp. Marseille-Q5855 genome assembly, contig: contig00002, whole genome shotgun sequence
#=GS            VMMC01000014.1c25181-24787-24787-25181-2 DE    VMMC01000014.1:c25181-24787-24787-25181-2 VMMC01000014.1:c25181-24787 Streptococcus sp. 1449 1449_S26_L001_R1_001_(paired)_contig_14, whole genome shotgun sequence
#=GS         JANTWT010000010.1c46037-45643-45643-46037-2 DE    JANTWT010000010.1:c46037-45643-45643-46037-2 JANTWT010000010.1:c46037-45643 Streptococcus mitis strain B31_S49 NODE_10_length_78753_cov_157.645330, whole genome shotgun sequence
#=GS         CAMIOR010000010.1c46037-45643-45643-46037-2 DE    CAMIOR010000010.1:c46037-45643-45643-46037-2 CAMIOR010000010.1:c46037-45643 Streptococcus mitis isolate B31_S49 genome assembly, contig: NODE_10_length_78753_cov_157.645330, whole genome shotgun sequence
#=GS         CAMHVF010000010.1c46037-45643-45643-46037-2 DE    CAMHVF010000010.1:c46037-45643-45643-46037-2 CAMHVF010000010.1:c46037-45643 Streptococcus mitis genome assembly, contig: NODE_10_length_78753_cov_157.645330, whole genome shotgun sequence
#=GS               JAOTCE010000051.1-866-1260-866-1260-1 DE    JAOTCE010000051.1:866-1260-866-1260-1 JAOTCE010000051.1:866-1260 Streptococcus mitis strain B77_S95 NODE_51_length_6018_cov_92.221680, whole genome shotgun sequence
#=GS         CAMHYJ010000022.1c20764-20370-20370-20764-2 DE    CAMHYJ010000022.1:c20764-20370-20370-20764-2 CAMHYJ010000022.1:c20764-20370 Streptococcus mitis genome assembly, contig: NODE_22_length_23052_cov_169.836692, whole genome shotgun sequence
#=GS         JANTXB010000018.1c44861-44467-44467-44861-2 DE    JANTXB010000018.1:c44861-44467-44467-44861-2 JANTXB010000018.1:c44861-44467 Streptococcus mitis strain B166_S84 NODE_18_length_47982_cov_88.194197, whole genome shotgun sequence
#=GS         CAMHVW010000018.1c44861-44467-44467-44861-2 DE    CAMHVW010000018.1:c44861-44467-44467-44861-2 CAMHVW010000018.1:c44861-44467 Streptococcus mitis genome assembly, contig: NODE_18_length_47982_cov_88.194197, whole genome shotgun sequence
#=GS         CAMIJZ010000022.1c20764-20370-20370-20764-2 DE    CAMIJZ010000022.1:c20764-20370-20370-20764-2 CAMIJZ010000022.1:c20764-20370 Streptococcus mitis isolate B77_S95 genome assembly, contig: NODE_22_length_23052_cov_169.836692, whole genome shotgun sequence
#=GS                VMLG01000038.1-4943-5337-4943-5337-1 DE    VMLG01000038.1:4943-5337-4943-5337-1 VMLG01000038.1:4943-5337 Streptococcus sp. 53 53_S28_L001_R1_001_(paired)_contig_38, whole genome shotgun sequence
#=GS         CAMIJP010000014.1c37231-36837-36837-37231-2 DE    CAMIJP010000014.1:c37231-36837-36837-37231-2 CAMIJP010000014.1:c37231-36837 Streptococcus mitis isolate B52_S70 genome assembly, contig: NODE_14_length_59339_cov_320.936941, whole genome shotgun sequence
#=GS         CAMHYO010000014.1c37231-36837-36837-37231-2 DE    CAMHYO010000014.1:c37231-36837-36837-37231-2 CAMHYO010000014.1:c37231-36837 Streptococcus mitis genome assembly, contig: NODE_14_length_59339_cov_320.936941, whole genome shotgun sequence
#=GS             JAOTCJ010000070.1-1294-1688-1294-1688-1 DE    JAOTCJ010000070.1:1294-1688-1294-1688-1 JAOTCJ010000070.1:1294-1688 Streptococcus mitis strain B52_S70 NODE_70_length_6306_cov_178.365227, whole genome shotgun sequence
#=GS            RMVN01000015.1-10107-10501-10107-10501-1 DE    RMVN01000015.1:10107-10501-10107-10501-1 RMVN01000015.1:10107-10501 Streptococcus oralis strain BCC05 D8800_contig015, whole genome shotgun sequence
#=GS             JAOTCS010000047.1-3937-4331-3937-4331-1 DE    JAOTCS010000047.1:3937-4331-3937-4331-1 JAOTCS010000047.1:3937-4331 Streptococcus mitis strain B3_S25 NODE_47_length_4818_cov_61.319342, whole genome shotgun sequence
#=GS         CAMIMH010000017.1-18974-19368-18974-19368-1 DE    CAMIMH010000017.1:18974-19368-18974-19368-1 CAMIMH010000017.1:18974-19368 Streptococcus mitis isolate B3_S25 genome assembly, contig: NODE_17_length_40396_cov_138.639351, whole genome shotgun sequence
#=GS         CAMHYG010000017.1-18974-19368-18974-19368-1 DE    CAMHYG010000017.1:18974-19368-18974-19368-1 CAMHYG010000017.1:18974-19368 Streptococcus mitis genome assembly, contig: NODE_17_length_40396_cov_138.639351, whole genome shotgun sequence
#=GS     CAMILH010000002.1-145956-146350-145956-146350-1 DE    CAMILH010000002.1:145956-146350-145956-146350-1 CAMILH010000002.1:145956-146350 Streptococcus mitis isolate B12_S34 genome assembly, contig: NODE_2_length_234075_cov_126.037688, whole genome shotgun sequence
#=GS     CAMHCC010000001.1c725678-725284-725284-725678-2 DE    CAMHCC010000001.1:c725678-725284-725284-725678-2 CAMHCC010000001.1:c725678-725284 Streptococcus mitis genome assembly, contig: NODE_1_length_807555_cov_124.614908, whole genome shotgun sequence
#=GS               JAOTDJ010000042.1-679-1073-679-1073-1 DE    JAOTDJ010000042.1:679-1073-679-1073-1 JAOTDJ010000042.1:679-1073 Streptococcus mitis strain B12_S34 NODE_42_length_5813_cov_93.075314, whole genome shotgun sequence
#=GS     CAMHQU010000002.1-145956-146350-145956-146350-1 DE    CAMHQU010000002.1:145956-146350-145956-146350-1 CAMHQU010000002.1:145956-146350 Streptococcus mitis genome assembly, contig: NODE_2_length_234075_cov_126.037688, whole genome shotgun sequence
#=GS     JANTXU010000001.1c725678-725284-725284-725678-2 DE    JANTXU010000001.1:c725678-725284-725284-725678-2 JANTXU010000001.1:c725678-725284 Streptococcus mitis strain B126_S46 NODE_1_length_807555_cov_124.614908, whole genome shotgun sequence
#=GS         JASOOK010000013.1c31824-31430-31430-31824-2 DE    JASOOK010000013.1:c31824-31430-31430-31824-2 JASOOK010000013.1:c31824-31430 Streptococcus sp. UMB1203 NODE_13_length_51389_cov_10.304821, whole genome shotgun sequence
#=GS                MK044829.1-18639-19033-18639-19033-1 DE    MK044829.1:18639-19033-18639-19033-1 MK044829.1:18639-19033 Streptococcus phage 109751, complete genome
#=GS                 JAPAHU010000348.1c255-116-116-255-2 DE    JAPAHU010000348.1:c255-116-116-255-2 JAPAHU010000348.1:c255-116 Streptococcus anginosus strain UMB9231 NODE_349_length_255_cov_0.679775, whole genome shotgun sequence
#=GS         JASOIB010000011.1c53144-52749-52749-53144-2 DE    JASOIB010000011.1:c53144-52749-52749-53144-2 JASOIB010000011.1:c53144-52749 Streptococcus mitis strain UMB8832 NODE_11_length_55563_cov_213.711170, whole genome shotgun sequence
#=GS         JAWFGK010000003.1-23558-23951-23558-23951-1 DE    JAWFGK010000003.1:23558-23951-23558-23951-1 JAWFGK010000003.1:23558-23951 MAG: Streptococcus mitis isolate N5_262_014G1_dasN5_262_014G1_maxbin2.maxbin.005 N5_262_014G1_scaffold_189, whole genome shotgun sequence
#=GS            JVFV01000023.1c20383-19990-19990-20383-2 DE    JVFV01000023.1:c20383-19990-19990-20383-2 JVFV01000023.1:c20383-19990 Streptococcus pseudopneumoniae strain 469_SPSE 344_38795_1988631_229+,...,296_, whole genome shotgun sequence
#=GS                KT337365.1c17794-17402-17402-17794-2 DE    KT337365.1:c17794-17402-17402-17794-2 KT337365.1:c17794-17402 Streptococcus phage phiARI0746, complete genome
#=GS                HG799496.1c23475-23083-23083-23475-2 DE    HG799496.1:c23475-23083-23083-23475-2 HG799496.1:c23475-23083 Streptococcus phage K13, complete sequence
#=GS               NC_024357.1c23475-23083-23083-23475-2 DE    NC_024357.1:c23475-23083-23083-23475-2 NC_024357.1:c23475-23083 Streptococcus phage K13, complete sequence
#=GS                KY065451.1-17470-17862-17470-17862-1 DE    KY065451.1:17470-17862-17470-17862-1 KY065451.1:17470-17862 Streptococcus phage IPP9, complete genome
#=GS                KT337362.1c19393-19001-19001-19393-2 DE    KT337362.1:c19393-19001-19001-19393-2 KT337362.1:c19393-19001 Streptococcus phage phiARI0598b, partial genome
#=GS               NC_024370.1c23999-23607-23607-23999-2 DE    NC_024370.1:c23999-23607-23607-23999-2 NC_024370.1:c23999-23607 Streptococcus phage IC1, complete sequence
#=GS               NC_031907.1c17794-17402-17402-17794-2 DE    NC_031907.1:c17794-17402-17402-17794-2 NC_031907.1:c17794-17402 Streptococcus phage phiARI0746, complete genome
#=GS                HG799490.1c23999-23607-23607-23999-2 DE    HG799490.1:c23999-23607-23607-23999-2 HG799490.1:c23999-23607 Streptococcus phage IC1, complete sequence
#=GS                FR671410.1c20109-19717-19717-20109-2 DE    FR671410.1:c20109-19717-19717-20109-2 FR671410.1:c20109-19717 Streptococcus phage 8140
#=GS                FR671405.1c21512-21120-21120-21512-2 DE    FR671405.1:c21512-21120-21120-21512-2 FR671405.1:c21512-21120 Streptococcus phage V22
#=GS                OK173051.1c23747-23355-23355-23747-2 DE    OK173051.1:c23747-23355-23355-23747-2 OK173051.1:c23747-23355 Streptococcus phage SF39, complete genome
#=GS                KY065496.1-17361-17753-17361-17753-1 DE    KY065496.1:17361-17753-17361-17753-1 KY065496.1:17361-17753 Streptococcus phage IPP60, complete genome
#=GS                KY065450.1-16794-17186-16794-17186-1 DE    KY065450.1:16794-17186-16794-17186-1 KY065450.1:16794-17186 Streptococcus phage IPP8, complete genome
#=GS     JANTVP010000002.1c197732-197340-197340-197732-2 DE    JANTVP010000002.1:c197732-197340-197340-197732-2 JANTVP010000002.1:c197732-197340 Streptococcus mitis strain U10_S50 NODE_2_length_304366_cov_101.335862, whole genome shotgun sequence
#=GS     CAMHVK010000002.1c197732-197340-197340-197732-2 DE    CAMHVK010000002.1:c197732-197340-197340-197732-2 CAMHVK010000002.1:c197732-197340 Streptococcus mitis genome assembly, contig: NODE_2_length_304366_cov_101.335862, whole genome shotgun sequence
#=GS     CAMIAU010000002.1c197732-197340-197340-197732-2 DE    CAMIAU010000002.1:c197732-197340-197340-197732-2 CAMIAU010000002.1:c197732-197340 Streptococcus mitis isolate U10_S50 genome assembly, contig: NODE_2_length_304366_cov_101.335862, whole genome shotgun sequence
#=GS         CAMHOC010000002.1-42833-43225-42833-43225-1 DE    CAMHOC010000002.1:42833-43225-42833-43225-1 CAMHOC010000002.1:42833-43225 Streptococcus mitis genome assembly, contig: NODE_2_length_269700_cov_103.547234, whole genome shotgun sequence
#=GS                 JAOTDL010000046.1c941-549-549-941-2 DE    JAOTDL010000046.1:c941-549-549-941-2 JAOTDL010000046.1:c941-549 Streptococcus mitis strain B116_S37 NODE_46_length_2908_cov_65.213352, whole genome shotgun sequence
#=GS         CAMIEM010000002.1-42833-43225-42833-43225-1 DE    CAMIEM010000002.1:42833-43225-42833-43225-1 CAMIEM010000002.1:42833-43225 Streptococcus mitis isolate B116_S37 genome assembly, contig: NODE_2_length_269700_cov_103.547234, whole genome shotgun sequence
#=GS         JAWHCT010000007.1-20470-20862-20470-20862-1 DE    JAWHCT010000007.1:20470-20862-20470-20862-1 JAWHCT010000007.1:20470-20862 MAG: Streptococcus sp. isolate N4_101_017G1_dasN4_101_017G1_abawaca.28 N4_101_017G1_scaffold_73, whole genome shotgun sequence
#=GS     CAMICD010000003.1-120608-121000-120608-121000-1 DE    CAMICD010000003.1:120608-121000-120608-121000-1 CAMICD010000003.1:120608-121000 Streptococcus mitis isolate B49_S67 genome assembly, contig: NODE_3_length_238910_cov_141.512785, whole genome shotgun sequence
#=GS     CAMHXJ010000003.1-120608-121000-120608-121000-1 DE    CAMHXJ010000003.1:120608-121000-120608-121000-1 CAMHXJ010000003.1:120608-121000 Streptococcus mitis genome assembly, contig: NODE_3_length_238910_cov_141.512785, whole genome shotgun sequence
#=GS     JANTWN010000003.1-120608-121000-120608-121000-1 DE    JANTWN010000003.1:120608-121000-120608-121000-1 JANTWN010000003.1:120608-121000 Streptococcus mitis strain B49_S67 NODE_3_length_238910_cov_141.512785, whole genome shotgun sequence
#=GS        CP067992.1c1354330-1353938-1353938-1354330-2 DE    CP067992.1:c1354330-1353938-1353938-1354330-2 CP067992.1:c1354330-1353938 Streptococcus mitis strain S022-V7a3 chromosome, complete genome
#=GS     CABEHV010000004.1-190089-190482-190089-190482-1 DE    CABEHV010000004.1:190089-190482-190089-190482-1 CABEHV010000004.1:190089-190482 Streptococcus mitis strain NCTC11189 genome assembly, contig: ERS901505SCcontig000004, whole genome shotgun sequence
#=GS            AYRS01000016.1-17991-18384-17991-18384-1 DE    AYRS01000016.1:17991-18384-17991-18384-1 AYRS01000016.1:17991-18384 Streptococcus mitis 27/7 Sm_27_7contig00016, whole genome shotgun sequence
#=GS         CAMHTP010000007.1c49672-49279-49279-49672-2 DE    CAMHTP010000007.1:c49672-49279-49279-49672-2 CAMHTP010000007.1:c49672-49279 Streptococcus mitis genome assembly, contig: NODE_7_length_81083_cov_216.550478, whole genome shotgun sequence
#=GS         CAMIEV010000007.1c49672-49279-49279-49672-2 DE    CAMIEV010000007.1:c49672-49279-49279-49672-2 CAMIEV010000007.1:c49672-49279 Streptococcus mitis isolate 32P_S19 genome assembly, contig: NODE_7_length_81083_cov_216.550478, whole genome shotgun sequence
#=GS         JANTYL010000007.1c49672-49279-49279-49672-2 DE    JANTYL010000007.1:c49672-49279-49279-49672-2 JANTYL010000007.1:c49672-49279 Streptococcus mitis strain 32P_S19 NODE_7_length_81083_cov_216.550478, whole genome shotgun sequence
#=GS         CAMIIX010000007.1c32363-31970-31970-32363-2 DE    CAMIIX010000007.1:c32363-31970-31970-32363-2 CAMIIX010000007.1:c32363-31970 Streptococcus mitis isolate 50P_S29 genome assembly, contig: NODE_7_length_87155_cov_225.536530, whole genome shotgun sequence
#=GS               JAOTDS010000038.1-740-1133-740-1133-1 DE    JAOTDS010000038.1:740-1133-740-1133-1 JAOTDS010000038.1:740-1133 Streptococcus mitis strain 50P_S29 NODE_38_length_16630_cov_125.919773, whole genome shotgun sequence
#=GS         CAMHTM010000007.1c32363-31970-31970-32363-2 DE    CAMHTM010000007.1:c32363-31970-31970-32363-2 CAMHTM010000007.1:c32363-31970 Streptococcus mitis genome assembly, contig: NODE_7_length_87155_cov_225.536530, whole genome shotgun sequence
#=GS                 JAWECY010000062.1-403-796-403-796-1 DE    JAWECY010000062.1:403-796-403-796-1 JAWECY010000062.1:403-796 MAG: Enterococcus faecalis isolate N4_165_051G1_dasN4_165_051G1_abawaca.5 N4_165_051G1_scaffold_121, whole genome shotgun sequence
#=GS                    VMMI01000047.1-514-909-514-909-1 DE    VMMI01000047.1:514-909-514-909-1 VMMI01000047.1:514-909 Streptococcus sp. 4094 4094_S28_L001_R1_001_(paired)_contig_47, whole genome shotgun sequence
#=GS                VMMO01000044.1-2309-2704-2309-2704-1 DE    VMMO01000044.1:2309-2704-2309-2704-1 VMMO01000044.1:2309-2704 Streptococcus sp. 202 202_S24_L001_R1_001_(paired)_contig_44, whole genome shotgun sequence
#=GS                VMLD01000030.1-2311-2706-2311-2706-1 DE    VMLD01000030.1:2311-2706-2311-2706-1 VMLD01000030.1:2311-2706 Streptococcus sp. 4886 4886_S29_L001_R1_001_(paired)_contig_30, whole genome shotgun sequence
#=GS         JANTUI010000020.1-19913-20308-19913-20308-1 DE    JANTUI010000020.1:19913-20308-19913-20308-1 JANTUI010000020.1:19913-20308 Streptococcus mitis strain WTCHG_774611_73015373 NODE_20_length_39245_cov_362.394633, whole genome shotgun sequence
#=GS         CAMHZQ010000020.1-19913-20308-19913-20308-1 DE    CAMHZQ010000020.1:19913-20308-19913-20308-1 CAMHZQ010000020.1:19913-20308 Streptococcus mitis genome assembly, contig: NODE_20_length_39245_cov_362.394633, whole genome shotgun sequence
#=GS         JANTUL010000021.1c19333-18938-18938-19333-2 DE    JANTUL010000021.1:c19333-18938-18938-19333-2 JANTUL010000021.1:c19333-18938 Streptococcus mitis strain WTCHG_774611_72895361 NODE_21_length_39245_cov_521.372932, whole genome shotgun sequence
#=GS         JAWETZ010000031.1c16645-16250-16250-16645-2 DE    JAWETZ010000031.1:c16645-16250-16250-16645-2 JAWETZ010000031.1:c16645-16250 MAG: Streptococcus mitis isolate N5_233_000G1_dasN5_233_000G1_concoct_12 N5_233_000G1_scaffold_568, whole genome shotgun sequence
#=GS         CAKMPA010000036.1-11919-12312-11919-12312-1 DE    CAKMPA010000036.1:11919-12312-11919-12312-1 CAKMPA010000036.1:11919-12312 MAG TPA_asm: Streptococcus mitis isolate ERR3827214_bin.2_metaWRAP_v1.1_MAG genome assembly, contig: ERZ4768111.1591, whole genome shotgun sequence
#=GS         JAHZPF010000005.1-29809-30200-29809-30200-1 DE    JAHZPF010000005.1:29809-30200-29809-30200-1 JAHZPF010000005.1:29809-30200 Streptococcus oralis strain KK42 Soralis_KK42_NinaOddballs_Sia_NO_5, whole genome shotgun sequence
#=GS         JAHZPG010000006.1-29809-30200-29809-30200-1 DE    JAHZPG010000006.1:29809-30200-29809-30200-1 JAHZPG010000006.1:29809-30200 Streptococcus oralis strain KK38 Soralis_KK38_NinaOddballs_Sia_NO_6, whole genome shotgun sequence
#=GS         JAKUWX010000007.1c43351-42960-42960-43351-2 DE    JAKUWX010000007.1:c43351-42960-42960-43351-2 JAKUWX010000007.1:c43351-42960 Streptococcus oralis strain 14010395B NODE_7_length_79685_cov_84.4171, whole genome shotgun sequence
#=GS            NCUD01000040.1-15735-16126-15735-16126-1 DE    NCUD01000040.1:15735-16126-15735-16126-1 NCUD01000040.1:15735-16126 Streptococcus oralis subsp. tigurinus strain OD_339823_10 s_oralis_OD_339823_10_ID_21, whole genome shotgun sequence
#=GS         JAGSFX010000009.1c45543-45152-45152-45543-2 DE    JAGSFX010000009.1:c45543-45152-45152-45543-2 JAGSFX010000009.1:c45543-45152 Streptococcus sp. 11-4097 NODE_9_length_104736_cov_217.700471, whole genome shotgun sequence
#=GS                MK448733.1-13972-14363-13972-14363-1 DE    MK448733.1:13972-14363-13972-14363-1 MK448733.1:13972-14363 Streptococcus phage Javan345, complete genome
#=GS                AP017652.1-40687-41079-40687-41079-1 DE    AP017652.1:40687-41079-40687-41079-1 AP017652.1:40687-41079 Streptococcus sp. NPS 308 DNA, complete genome
#=GS             CAJZLM010000050.1-1393-1790-1393-1790-1 DE    CAJZLM010000050.1:1393-1790-1393-1790-1 CAJZLM010000050.1:1393-1790 MAG TPA_asm: Streptococcus mitis isolate ERR2765141_bin.1_metaWRAP_v1.1_MAG genome assembly, contig: ERZ1674214.62, whole genome shotgun sequence
#=GS        JUUO01000127.1c102942-102546-102546-102942-2 DE    JUUO01000127.1:c102942-102546-102546-102942-2 JUUO01000127.1:c102942-102546 Streptococcus pseudopneumoniae strain 75_SPSE 715_168777_1871227_531+,46+,152+, whole genome shotgun sequence
#=GS        WIJZ01000002.1-106850-107246-106850-107246-1 DE    WIJZ01000002.1:106850-107246-106850-107246-1 WIJZ01000002.1:106850-107246 Streptococcus mitis strain SM26 NODE_2_length_282566_cov_20.609236, whole genome shotgun sequence
#=GS                 CAUUFJ010000120.1-466-865-466-865-1 DE    CAUUFJ010000120.1:466-865-466-865-1 CAUUFJ010000120.1:466-865 MAG TPA_asm: Streptococcus parasanguinis isolate ERR10228849_bin.7_MetaWRAP_v1.3_MAG genome assembly, contig: ERZ21659600.2876, whole genome shotgun sequence
#=GS               JAXELB010000036.1-778-1149-778-1149-1 DE    JAXELB010000036.1:778-1149-778-1149-1 JAXELB010000036.1:778-1149 MAG: Streptococcus sp. isolate SUG2385 k141_566297, whole genome shotgun sequence
#=GS                RBKM01001353.1c3086-2698-2698-3086-2 DE    RBKM01001353.1:c3086-2698-2698-3086-2 RBKM01001353.1:c3086-2698 MAG: Streptococcus sp. isolate bin_32 NODE_2337_length_12227_cov_6.27407, whole genome shotgun sequence
#=GS         JAWCTQ010000016.1-80058-80457-80058-80457-1 DE    JAWCTQ010000016.1:80058-80457-80058-80457-1 JAWCTQ010000016.1:80058-80457 Streptomyces tamarix strain TRM76323 16, whole genome shotgun sequence
#=GS                JF704112.1-51205-51666-51205-51666-1 DE    JF704112.1:51205-51666-51205-51666-1 JF704112.1:51205-51666 Mycobacterium phage Send513, complete sequence
#=GS               NC_042033.1-51205-51666-51205-51666-1 DE    NC_042033.1:51205-51666-51205-51666-1 NC_042033.1:51205-51666 Mycobacterium phage Send513, complete sequence
#=GS               NC_022053.1-50837-51296-50837-51296-1 DE    NC_022053.1:50837-51296-50837-51296-1 NC_022053.1:50837-51296 Mycobacterium phage Papyrus, complete genome
#=GS                KF416342.1-50837-51296-50837-51296-1 DE    KF416342.1:50837-51296-50837-51296-1 KF416342.1:50837-51296 Mycobacterium phage Papyrus, complete genome
#=GS                MK757446.1-51228-51687-51228-51687-1 DE    MK757446.1:51228-51687-51228-51687-1 MK757446.1:51228-51687 Mycobacterium phage Candle, complete genome
#=GS                MT684602.1-50829-51289-50829-51289-1 DE    MT684602.1:50829-51289-50829-51289-1 MT684602.1:50829-51289 Mycobacterium phage Rope, complete genome
#=GS                MH001447.1-51226-51687-51226-51687-1 DE    MH001447.1:51226-51687-51226-51687-1 MH001447.1:51226-51687 Mycobacterium phage Nilo, complete genome
#=GS                KY969628.1-51234-51693-51234-51693-1 DE    KY969628.1:51234-51693-51234-51693-1 KY969628.1:51234-51693 Mycobacterium phage Zenon, complete genome
#=GS                MH926059.1-50674-51133-50674-51133-1 DE    MH926059.1:50674-51133-50674-51133-1 MH926059.1:50674-51133 Mycobacterium phage Riparian, complete genome
#=GS                KT591076.1-50911-51370-50911-51370-1 DE    KT591076.1:50911-51370-50911-51370-1 KT591076.1:50911-51370 Mycobacterium phage Weiss13, complete genome
#=GS JAOTPD010000002.1c1020178-1019718-1019718-1020178-2 DE    JAOTPD010000002.1:c1020178-1019718-1019718-1020178-2 JAOTPD010000002.1:c1020178-1019718 Bacillus thuringiensis strain SRCM116092 contig2, whole genome shotgun sequence
#=GS JAQFNK010000001.1c1085298-1084850-1084850-1085298-2 DE    JAQFNK010000001.1:c1085298-1084850-1084850-1085298-2 JAQFNK010000001.1:c1085298-1084850 Bacillus cereus group sp. TH152-1LC NODE_1_length_1172983_cov_65.488108, whole genome shotgun sequence
#=GS                    NVMX01000136.1c562-115-115-562-2 DE    NVMX01000136.1:c562-115-115-562-2 NVMX01000136.1:c562-115 Bacillus cereus strain AFS092789 AFS092789_105_F10_Contig136_140523, whole genome shotgun sequence
#=GS        NUJB01000036.1c150791-150344-150344-150791-2 DE    NUJB01000036.1:c150791-150344-150344-150791-2 NUJB01000036.1:c150791-150344 Bacillus cereus strain AFS048015 AFS048015_82_D11_Contig24_140604, whole genome shotgun sequence
#=GS JAQFNK010000001.1c1079592-1079156-1079156-1079592-2 DE    JAQFNK010000001.1:c1079592-1079156-1079156-1079592-2 JAQFNK010000001.1:c1079592-1079156 Bacillus cereus group sp. TH152-1LC NODE_1_length_1172983_cov_65.488108, whole genome shotgun sequence
#=GS            NUVX01000081.1c45083-44635-44635-45083-2 DE    NUVX01000081.1:c45083-44635-44635-45083-2 NUVX01000081.1:c45083-44635 Bacillus thuringiensis strain AFS085496 AFS085496_105_E5_Contig81_140523, whole genome shotgun sequence
#=GS                NVMX01000137.1c1922-1474-1474-1922-2 DE    NVMX01000137.1:c1922-1474-1474-1922-2 NVMX01000137.1:c1922-1474 Bacillus cereus strain AFS092789 AFS092789_105_F10_Contig137_140523, whole genome shotgun sequence
#=GS        NUJB01000036.1c156502-156054-156054-156502-2 DE    NUJB01000036.1:c156502-156054-156054-156502-2 NUJB01000036.1:c156502-156054 Bacillus cereus strain AFS048015 AFS048015_82_D11_Contig24_140604, whole genome shotgun sequence
#=GS JAOTPD010000002.1c1026103-1025655-1025655-1026103-2 DE    JAOTPD010000002.1:c1026103-1025655-1025655-1026103-2 JAOTPD010000002.1:c1026103-1025655 Bacillus thuringiensis strain SRCM116092 contig2, whole genome shotgun sequence
#=GS    JXAB01000014.1c1009651-1009190-1009190-1009651-2 DE    JXAB01000014.1:c1009651-1009190-1009190-1009651-2 JXAB01000014.1:c1009651-1009190 Bacillus sp. REN51N contig_15, whole genome shotgun sequence
#=GS    JXAB01000014.1c1012972-1012510-1012510-1012972-2 DE    JXAB01000014.1:c1012972-1012510-1012510-1012972-2 JXAB01000014.1:c1012972-1012510 Bacillus sp. REN51N contig_15, whole genome shotgun sequence
#=GS        NTVZ01000052.1-129368-129823-129368-129823-1 DE    NTVZ01000052.1:129368-129823-129368-129823-1 NTVZ01000052.1:129368-129823 Bacillus thuringiensis strain AFS011084 AFS011084_120_E10_Contig42_140618, whole genome shotgun sequence
#=GS         JAUCEM010000005.1c86497-86042-86042-86497-2 DE    JAUCEM010000005.1:c86497-86042-86042-86497-2 JAUCEM010000005.1:c86497-86042 Bacillus bombysepticus strain ACCC04323 3, whole genome shotgun sequence
#=GS     DAOIIY010000010.1-125861-126316-125861-126316-1 DE    DAOIIY010000010.1:125861-126316-125861-126316-1 DAOIIY010000010.1:125861-126316 TPA_asm: Bacillus cereus isolate 08CEB85 SAMN23375379-rid16873383.denovo.10, whole genome shotgun sequence
#=GS         ABLMFJ010000012.1-39880-40337-39880-40337-1 DE    ABLMFJ010000012.1:39880-40337-39880-40337-1 ABLMFJ010000012.1:39880-40337 Bacillus cereus isolate BWH_612_Bacillus SAMN31312550-rid15622893.denovo.12, whole genome shotgun sequence
#=GS            NVCO01000007.1c24112-23655-23655-24112-2 DE    NVCO01000007.1:c24112-23655-23655-24112-2 NVCO01000007.1:c24112-23655 Bacillus thuringiensis strain AFS065400 AFS065400_104_A2_Contig7_140523, whole genome shotgun sequence
#=GS            NVFN01000012.1c24108-23651-23651-24108-2 DE    NVFN01000012.1:c24108-23651-23651-24108-2 NVFN01000012.1:c24108-23651 Bacillus toyonensis strain AFS083349 AFS083349_104_A3_Contig12_140523, whole genome shotgun sequence
#=GS            KB976126.1-123016-123474-123016-123474-1 DE    KB976126.1:123016-123474-123016-123474-1 KB976126.1:123016-123474 Bacillus cereus HuA3-9 genomic scaffold acqVv-supercont1.10, whole genome shotgun sequence
#=GS            OP883945.1-177525-177950-177525-177950-1 DE    OP883945.1:177525-177950-177525-177950-1 OP883945.1:177525-177950 UNVERIFIED: Stenotrophomonas phage CM1, complete genome
#=GS                AP018399.1-38572-38983-38572-38983-1 DE    AP018399.1:38572-38983-38572-38983-1 AP018399.1:38572-38983 Xanthomonas phage XacN1 DNA, complete genome
#=GS            AP018399.1-357367-357778-357367-357778-1 DE    AP018399.1:357367-357778-357367-357778-1 AP018399.1:357367-357778 Xanthomonas phage XacN1 DNA, complete genome
#=GS            ON758385.1c149720-149293-149293-149720-2 DE    ON758385.1:c149720-149293-149293-149720-2 ON758385.1:c149720-149293 Xanthomonas phage BUDD, complete genome
#=GS            OQ427096.1-138361-138790-138361-138790-1 DE    OQ427096.1:138361-138790-138361-138790-1 OQ427096.1:138361-138790 Xanthomonas phage X1, complete genome
#=GS                 JATABP010002447.1-370-525-370-525-1 DE    JATABP010002447.1:370-525-370-525-1 JATABP010002447.1:370-525 Vibrio fortis strain M250105 M250105_2448, whole genome shotgun sequence
#=GS                  RGZR01000249.1-618-1026-618-1026-1 DE    RGZR01000249.1:618-1026-618-1026-1 RGZR01000249.1:618-1026 MAG: Flavobacteriia bacterium isolate WBA_4_179 contig_100_248, whole genome shotgun sequence
#=GS            DKIN01000094.1-28003-28160-28003-28160-1 DE    DKIN01000094.1:28003-28160-28003-28160-1 DKIN01000094.1:28003-28160 MAG TPA_asm: Flavobacteriales bacterium UBA6717 UBA6717_contig_3897, whole genome shotgun sequence
#=GS        PHUE01000001.1-219570-219718-219570-219718-1 DE    PHUE01000001.1:219570-219718-219570-219718-1 PHUE01000001.1:219570-219718 Flavobacterium sp. 5 Ga0181114_11, whole genome shotgun sequence
#=GS                SFMS01000010.1c7455-7056-7056-7455-2 DE    SFMS01000010.1:c7455-7056-7056-7455-2 SFMS01000010.1:c7455-7056 MAG: Lactobacillus johnsonii isolate W2P33.008 Contig338, whole genome shotgun sequence
#=GS                OR180307.1-93095-93461-93095-93461-1 DE    OR180307.1:93095-93461-93095-93461-1 OR180307.1:93095-93461 Acinetobacter phage P577, complete genome
#=GS               NC_027332.1-16682-17048-16682-17048-1 DE    NC_027332.1:16682-17048-16682-17048-1 NC_027332.1:16682-17048 Acinetobacter phage YMC13/03/R2096, complete genome
#=GS                KM672662.1-16682-17048-16682-17048-1 DE    KM672662.1:16682-17048-16682-17048-1 KM672662.1:16682-17048 Acinetobacter phage YMC13/03/R2096, complete genome
#=GS                MW316733.1-26528-26894-26528-26894-1 DE    MW316733.1:26528-26894-26528-26894-1 MW316733.1:26528-26894 Acinetobacter phage Bestia, complete genome
#=GS                MW316732.1-26253-26621-26253-26621-1 DE    MW316732.1:26253-26621-26253-26621-1 MW316732.1:26253-26621 Acinetobacter phage Herod, complete genome
#=GS                KY000079.2-25213-25581-25213-25581-1 DE    KY000079.2:25213-25581-25213-25581-1 KY000079.2:25213-25581 Acinetobacter phage AM24, complete genome
#=GS            QTUT01000013.1c59866-59684-59684-59866-2 DE    QTUT01000013.1:c59866-59684-59684-59866-2 QTUT01000013.1:c59866-59684 Bacteroides sp. AM16-15 AM16-15.Scaf13, whole genome shotgun sequence
#=GS                    DYBD01000099.1-226-408-226-408-1 DE    DYBD01000099.1:226-408-226-408-1 DYBD01000099.1:226-408 MAG TPA_asm: Bacteroides sp. isolate HRGM_Genome_1804 HRGM_Genome_1804_99, whole genome shotgun sequence
#=GS            QTYS01000009.1-80157-80339-80157-80339-1 DE    QTYS01000009.1:80157-80339-80157-80339-1 QTYS01000009.1:80157-80339 Bacteroides sp. AM25-34 AM25-34.Scaf9, whole genome shotgun sequence
#=GS            QTUN01000016.1-42121-42303-42121-42303-1 DE    QTUN01000016.1:42121-42303-42121-42303-1 QTUN01000016.1:42121-42303 Bacteroides sp. AM22-3LB AM22-3LB.Scaf16, whole genome shotgun sequence
#=GS                    DXRI01000097.1-226-408-226-408-1 DE    DXRI01000097.1:226-408-226-408-1 DXRI01000097.1:226-408 MAG TPA_asm: Bacteroides sp. isolate HRGM_Genome_1800 HRGM_Genome_1800_97, whole genome shotgun sequence
#=GS            DXRP01000014.1-42211-42393-42211-42393-1 DE    DXRP01000014.1:42211-42393-42211-42393-1 DXRP01000014.1:42211-42393 MAG TPA_asm: Bacteroides sp. isolate HRGM_Genome_1810 HRGM_Genome_1810_14, whole genome shotgun sequence
#=GS                FR903294.1-62091-62273-62091-62273-1 DE    FR903294.1:62091-62273-62091-62273-1 FR903294.1:62091-62273 Bacteroides sp. CAG:98 genomic scaffold, scf142, whole genome shotgun sequence
#=GS        ABHI01000002.1c126521-126020-126020-126521-2 DE    ABHI01000002.1:c126521-126020-126020-126521-2 ABHI01000002.1:c126521-126020 Flavobacteriales bacterium ALc1 1103813602117, whole genome shotgun sequence
#=GS             JALEGO010000118.1-1663-2109-1663-2109-1 DE    JALEGO010000118.1:1663-2109-1663-2109-1 JALEGO010000118.1:1663-2109 MAG: Flavobacteriales bacterium isolate CC_bin18 k97_38164, whole genome shotgun sequence
#=GS        QVMJ01000007.1c135152-134774-134774-135152-2 DE    QVMJ01000007.1:c135152-134774-134774-135152-2 QVMJ01000007.1:c135152-134774 Bacteroides sp. 519 scaffold7_size331582, whole genome shotgun sequence
#=GS                MZ574433.1c80879-80462-80462-80879-2 DE    MZ574433.1:c80879-80462-80462-80879-2 MZ574433.1:c80879-80462 Caulobacter phage RB23, complete genome
#=GS                MZ574430.2c81270-80853-80853-81270-2 DE    MZ574430.2:c81270-80853-80853-81270-2 MZ574430.2:c81270-80853 Caulobacter phage C2, complete genome
#=GS                OP620777.1c80593-80176-80176-80593-2 DE    OP620777.1:c80593-80176-80176-80593-2 OP620777.1:c80593-80176 Bertelyvirus sp. isolate CcrC3, complete genome
#=GS                MZ574432.2c86048-85631-85631-86048-2 DE    MZ574432.2:c86048-85631-85631-86048-2 MZ574432.2:c86048-85631 Caulobacter phage BL47, complete genome
#=GS                OP620778.1c80532-80115-80115-80532-2 DE    OP620778.1:c80532-80115-80115-80532-2 OP620778.1:c80532-80115 Bertelyvirus sp. isolate CcrBL1, complete genome
#=GS                MZ574429.2c80530-80113-80113-80530-2 DE    MZ574429.2:c80530-80113-80113-80530-2 MZ574429.2:c80530-80113 Caulobacter phage C1, complete genome
#=GS                MZ574431.2c80604-80187-80187-80604-2 DE    MZ574431.2:c80604-80187-80187-80604-2 MZ574431.2:c80604-80187 Caulobacter phage J4, complete genome
#=GS                MH588547.2c83776-83361-83361-83776-2 DE    MH588547.2:c83776-83361-83361-83776-2 MH588547.2:c83776-83361 Caulobacter phage CcrSC, complete genome
#=GS               NC_048048.2c83776-83361-83361-83776-2 DE    NC_048048.2:c83776-83361-83361-83776-2 NC_048048.2:c83776-83361 Caulobacter phage CcrSC, complete genome
#=GS               NC_048047.1c84405-83990-83990-84405-2 DE    NC_048047.1:c84405-83990-83990-84405-2 NC_048047.1:c84405-83990 Caulobacter phage CcrBL9, complete genome
#=GS                MH588546.1c84405-83990-83990-84405-2 DE    MH588546.1:c84405-83990-83990-84405-2 MH588546.1:c84405-83990 Caulobacter phage CcrBL9, complete genome
#=GS            ON529858.1c191902-191484-191484-191902-2 DE    ON529858.1:c191902-191484-191484-191902-2 ON529858.1:c191902-191484 Brevundimonas phage vB_BgoS-Bajun, complete genome
#=GS     JAAJBU010000003.1c271544-271256-271256-271544-2 DE    JAAJBU010000003.1:c271544-271256-271256-271544-2 JAAJBU010000003.1:c271544-271256 Flavobacterium lotistagni strain CYK-4 contig00003, whole genome shotgun sequence

KY555147.1c103258-102772-102772-103258-2                        --GAGGCGUGUUGCAUUUC.U.GGGGU.CAAAA........GCUCU.G.G
#=GR KY555147.1c103258-102772-102772-103258-2               PP  ..*****************.*.*****.*****........*****.*.*
JX163858.1-105042-105528-105042-105528-1                        --GAGGCGUGUUGCAUUUC.U.GGGGU.CAAAA........GCUCU.G.G
#=GR JX163858.1-105042-105528-105042-105528-1               PP  ..*****************.*.*****.*****........*****.*.*
KY555146.1c102818-102332-102332-102818-2                        --GAGGCGUGUUGCAUUUC.U.GGGGU.CAAAA........GCUCU.G.G
#=GR KY555146.1c102818-102332-102332-102818-2               PP  ..*****************.*.*****.*****........*****.*.*
KY555145.1c107179-106693-106693-107179-2                        --GAGGCGUGUUGCAUUUC.U.GGGGU.CAAAA........GCUCU.G.G
#=GR KY555145.1c107179-106693-106693-107179-2               PP  ..*****************.*.*****.*****........*****.*.*
JX100813.1c102774-102288-102288-102774-2                        --GAGGCGUGUUGCAUUUC.U.GGGGU.CAAAA........GCUCU.G.G
#=GR JX100813.1c102774-102288-102288-102774-2               PP  ..*****************.*.*****.*****........*****.*.*
NC_019405.1c102774-102288-102288-102774-2                       --GAGGCGUGUUGCAUUUC.U.GGGGU.CAAAA........GCUCU.G.G
#=GR NC_019405.1c102774-102288-102288-102774-2              PP  ..*****************.*.*****.*****........*****.*.*
KY555143.1c102646-102160-102160-102646-2                        --GAGGCGUGUUGCAUUUC.U.GGGGU.CAAAA........GCUCU.G.G
#=GR KY555143.1c102646-102160-102160-102646-2               PP  ..*****************.*.*****.*****........*****.*.*
KY555142.1c102171-101685-101685-102171-2                        --GAGGCGUGUUGCAUUUC.U.GGGGU.CAAAA........GCUCU.G.G
#=GR KY555142.1c102171-101685-101685-102171-2               PP  ..*****************.*.*****.*****........*****.*.*
KY555144.1c102532-102046-102046-102532-2                        --GAGGCGUGUUGCAUUUC.C.GGGGU.CAAAA........GCUCU.G.G
#=GR KY555144.1c102532-102046-102046-102532-2               PP  ..*****************.*.*****.*****........*****.*.*
JX100811.1c103342-102856-102856-103342-2                        --GAGGCGUGUUGCAUUUC.C.GGGGU.CAAAA........GCUCU.G.G
#=GR JX100811.1c103342-102856-102856-103342-2               PP  ..*****************.*.*****.*****........*****.*.*
NC_019410.1c103342-102856-102856-103342-2                       --GAGGCGUGUUGCAUUUC.C.GGGGU.CAAAA........GCUCU.G.G
#=GR NC_019410.1c103342-102856-102856-103342-2              PP  ..*****************.*.*****.*****........*****.*.*
JX100812.1c101498-101012-101012-101498-2                        --GAGGCGUGUUGCAUUUC.U.GGGGU.CAAAA........GCUCU.G.G
#=GR JX100812.1c101498-101012-101012-101498-2               PP  ..*****************.*.*****.*****........*****.*.*
NC_019407.1c101498-101012-101012-101498-2                       --GAGGCGUGUUGCAUUUC.U.GGGGU.CAAAA........GCUCU.G.G
#=GR NC_019407.1c101498-101012-101012-101498-2              PP  ..*****************.*.*****.*****........*****.*.*
JX100809.1c102064-101578-101578-102064-2                        --GAGGCGUGUUGCAUUUC.C.GGGGU.CAAAA........GCUCU.G.G
#=GR JX100809.1c102064-101578-101578-102064-2               PP  ..*****************.*.*****.*****........*****.*.*
NC_019411.1c102064-101578-101578-102064-2                       --GAGGCGUGUUGCAUUUC.C.GGGGU.CAAAA........GCUCU.G.G
#=GR NC_019411.1c102064-101578-101578-102064-2              PP  ..*****************.*.*****.*****........*****.*.*
MT188704.1-38211-38671-38211-38671-1                            --UAGGCGUGUUGUAUUCC.G.GGUCU.CAAAA........GGACUuU.G
#=GR MT188704.1-38211-38671-38211-38671-1                   PP  ..*****************.*.*****.*****........***9637.*
KT870145.1-8467-8900-8467-8900-1                                --GAGGUGUGUUGUAUUCU.G.GGCCU.AACA-........AGGUU.U.G
#=GR KT870145.1-8467-8900-8467-8900-1                       PP  ..*****************.*.****7.5555.........799**.*.*
MH015255.1-8577-9010-8577-9010-1                                --GAGGUGUGUUGUAUUCU.G.GGCCU.AACA-........AGGUU.U.G
#=GR MH015255.1-8577-9010-8577-9010-1                       PP  ..*****************.*.****7.5555.........799**.*.*
MN602268.1-7420-7883-7420-7883-1                                ---AGGUGUGUUGUAUUUU.G.UGUCU.AACA-........AGGCA.U.G
#=GR MN602268.1-7420-7883-7420-7883-1                       PP  ...****************.*.****8.5555.........799**.*.*
MT270409.1c22806-22339-22339-22806-2                            GAUAGGUGUGUUGUAUUCU.G.UGUCU.AACA-........AGGCA.U.G
#=GR MT270409.1c22806-22339-22339-22806-2                   PP  *******************.*.****8.5555.........799**.*.*
OL955261.1-69523-70013-69523-70013-1                            AUGAGGCGUCUGACAUUCC.G.UCGGC.CAAAA........GCUGA.U.G
#=GR OL955261.1-69523-70013-69523-70013-1                   PP  *******************.*.*****.*****........*****.*.*
NC_048041.1c38601-38184-38184-38601-2                           UGACUGAGUGGAAUAUCCG.G.UUAUC.CAAAA........GGUAA.C.-
#=GR NC_048041.1c38601-38184-38184-38601-2                  PP  *******************.*.*****.*****........*****.8..
MH645904.1c38601-38184-38184-38601-2                            UGACUGAGUGGAAUAUCCG.G.UUAUC.CAAAA........GGUAA.C.-
#=GR MH645904.1c38601-38184-38184-38601-2                   PP  *******************.*.*****.*****........*****.8..
MT442039.1-45336-45756-45336-45756-1                            UGACUGAGUGGAAUAUCCG.G.UUAUC.CAAAA........GGUAA.C.-
#=GR MT442039.1-45336-45756-45336-45756-1                   PP  9******************.*.*****.*****........****9.7..
MN871510.1-14327-14747-14327-14747-1                            UGACUGAGUGGAAUAUCCG.G.UUAUC.CAAAA........GGUAA.C.-
#=GR MN871510.1-14327-14747-14327-14747-1                   PP  999999*************.*.*****.*****........****9.7..
MH925094.1-44407-44827-44407-44827-1                            UGACUGAGUGGAAUAUCCG.G.UUAUC.CAAAA........GGUAA.C.-
#=GR MH925094.1-44407-44827-44407-44827-1                   PP  999999*************.*.*****.*****........****9.7..
NC_048151.1-44407-44827-44407-44827-1                           UGACUGAGUGGAAUAUCCG.G.UUAUC.CAAAA........GGUAA.C.-
#=GR NC_048151.1-44407-44827-44407-44827-1                  PP  999999*************.*.*****.*****........****9.7..
MN871511.1-25762-26182-25762-26182-1                            UGACUGAGUGGAAUAUCCG.G.UUAUC.CAAAA........GGUAA.C.-
#=GR MN871511.1-25762-26182-25762-26182-1                   PP  999999*************.*.*****.*****........****9.7..
MN871505.1-44399-44819-44399-44819-1                            UGACUGAGUGGAAUAUCCG.G.UUAUC.CAAAA........GGUAA.C.-
#=GR MN871505.1-44399-44819-44399-44819-1                   PP  999999*************.*.*****.*****........****9.7..
MW824424.1-74754-75174-74754-75174-1                            UGACCAAGUGGAAUAUUUU.G.UUCUC.CAAAA........GAGAA.U.G
#=GR MW824424.1-74754-75174-74754-75174-1                   PP  *******************.*.*****.*****........*****.*.*
MW824415.1-71203-71623-71203-71623-1                            UGACCAAGUGGAAUAUUUU.G.UUCUC.CAAAA........GAGAA.U.G
#=GR MW824415.1-71203-71623-71203-71623-1                   PP  *******************.*.*****.*****........*****.*.*
MW824416.1-62454-62874-62454-62874-1                            UGACCAAGUGGAAUAUUUU.G.UUCUC.CAAAA........GAGAA.U.G
#=GR MW824416.1-62454-62874-62454-62874-1                   PP  *******************.*.*****.*****........*****.*.*
MW824422.1-75094-75514-75094-75514-1                            UGACCAAGUGGAAUAUUUU.G.UUCUC.CAAAA........GAGAA.U.G
#=GR MW824422.1-75094-75514-75094-75514-1                   PP  *******************.*.*****.*****........*****.*.*
MW824426.1-110836-111256-110836-111256-1                        UGACCAAGUGGAAUAUUUU.G.UUCUC.CAAAA........GAGAA.U.G
#=GR MW824426.1-110836-111256-110836-111256-1               PP  *******************.*.*****.*****........*****.*.*
MW824423.1-75246-75666-75246-75666-1                            UGACCAAGUGGAAUAUUUU.G.UUCUC.CAAAA........GAGAA.U.G
#=GR MW824423.1-75246-75666-75246-75666-1                   PP  *******************.*.*****.*****........*****.*.*
MW824425.1c68223-67803-67803-68223-2                            UGACCAAGUGGAAUAUUUU.G.UUCUC.CAAAA........GAGAA.U.G
#=GR MW824425.1c68223-67803-67803-68223-2                   PP  *******************.*.*****.*****........*****.*.*
MW824419.1c35663-35243-35243-35663-2                            UGACCAAGUGGAAUAUUUU.G.UUCUC.CAAAA........GAGAA.U.G
#=GR MW824419.1c35663-35243-35243-35663-2                   PP  *******************.*.*****.*****........*****.*.*
OR521083.1-56102-56515-56102-56515-1                            GAGAGGCGUGAAGCAUUCU.G.UAGCU.CAAAA........GGUUA.C.G
#=GR OR521083.1-56102-56515-56102-56515-1                   PP  *******************.*.*****.*****........*****.*.*
MK937612.1-56586-56999-56586-56999-1                            GAGAGGCGUGAAGCAUUCU.G.UAGCU.CAAAA........GGUUA.C.G
#=GR MK937612.1-56586-56999-56586-56999-1                   PP  *******************.*.*****.*****........*****.*.*
OR253916.1-56103-56516-56103-56516-1                            GAGAGGCGUGAAGCAUUCU.G.UAGCU.CAAAA........GGUUA.C.G
#=GR OR253916.1-56103-56516-56103-56516-1                   PP  *******************.*.*****.*****........*****.*.*
NC_021299.1-55846-56259-55846-56259-1                           GAGAGGCGUGAAGCAUUCU.G.UAGCU.CAAAA........GGUUA.C.G
#=GR NC_021299.1-55846-56259-55846-56259-1                  PP  *******************.*.*****.*****........*****.*.*
MH697587.1-56107-56520-56107-56520-1                            GAGAGGCGUGAAGCAUUCU.G.UAGCU.CAAAA........GGUUA.C.G
#=GR MH697587.1-56107-56520-56107-56520-1                   PP  *******************.*.*****.*****........*****.*.*
NC_041970.1-56107-56520-56107-56520-1                           GAGAGGCGUGAAGCAUUCU.G.UAGCU.CAAAA........GGUUA.C.G
#=GR NC_041970.1-56107-56520-56107-56520-1                  PP  *******************.*.*****.*****........*****.*.*
MW713383.1-56974-57387-56974-57387-1                            GAGAGGCGUGAAGCAUUCU.G.UAGCU.CAAAA........GGUUA.C.G
#=GR MW713383.1-56974-57387-56974-57387-1                   PP  *******************.*.*****.*****........*****.*.*
OP297551.1-57015-57428-57015-57428-1                            GAGAGGCGUGAAGCAUUCU.G.UAGCU.CAAAA........GGUUA.C.G
#=GR OP297551.1-57015-57428-57015-57428-1                   PP  *******************.*.*****.*****........*****.*.*
OR553916.1-56103-56516-56103-56516-1                            GAGAGGCGUGAAGCAUUCU.G.UAGCU.CAAAA........GGUUA.C.G
#=GR OR553916.1-56103-56516-56103-56516-1                   PP  *******************.*.*****.*****........*****.*.*
JN699628.3-56107-56520-56107-56520-1                            GAGAGGCGUGAAGCAUUCU.G.UAGCU.CAAAA........GGUUA.C.G
#=GR JN699628.3-56107-56520-56107-56520-1                   PP  *******************.*.*****.*****........*****.*.*
MN586024.1-56110-56523-56110-56523-1                            GAGAGGCGUGAAGCAUUCU.G.UAGCU.CAAAA........GGUUA.C.G
#=GR MN586024.1-56110-56523-56110-56523-1                   PP  *******************.*.*****.*****........*****.*.*
KC900379.1-55846-56259-55846-56259-1                            GAGAGGCGUGAAGCAUUCU.G.UAGCU.CAAAA........GGUUA.C.G
#=GR KC900379.1-55846-56259-55846-56259-1                   PP  *******************.*.*****.*****........*****.*.*
OR553909.1-56275-56688-56275-56688-1                            AAGAGGCGUGAAGCAUUCU.G.UAGCU.CAAAA........GGUUA.C.G
#=GR OR553909.1-56275-56688-56275-56688-1                   PP  *******************.*.*****.*****........*****.*.*
KT591491.1-55871-56284-55871-56284-1                            AAGAGGCGUGAAGCAUUCU.G.CAGCU.CAAAA........GGUUA.C.G
#=GR KT591491.1-55871-56284-55871-56284-1                   PP  *******************.*.*****.*****........*****.*.*
OQ995428.1-57254-57667-57254-57667-1                            GAGAGGCGUGAAGCAUUUU.G.UAGCU.CAAAA........GGUUA.C.G
#=GR OQ995428.1-57254-57667-57254-57667-1                   PP  *******************.*.*****.*****........*****.*.*
NC_053516.1-57539-57953-57539-57953-1                           GAGAGGCGUGAAGCAUUCU.G.UGCCC.CAAAA........GGGUU.C.G
#=GR NC_053516.1-57539-57953-57539-57953-1                  PP  *******************.*.*****.*****........*****.*.*
MT658803.1-57539-57953-57539-57953-1                            GAGAGGCGUGAAGCAUUCU.G.UGCCC.CAAAA........GGGUU.C.G
#=GR MT658803.1-57539-57953-57539-57953-1                   PP  *******************.*.*****.*****........*****.*.*
MT658802.1-58109-58522-58109-58522-1                            UAGAGGCGUGAAGCAUUCU.G.UGCCC.CAAAA........GGGUU.C.G
#=GR MT658802.1-58109-58522-58109-58522-1                   PP  *******************.*.*****.*****........*****.*.*
NC_053513.1-58109-58522-58109-58522-1                           UAGAGGCGUGAAGCAUUCU.G.UGCCC.CAAAA........GGGUU.C.G
#=GR NC_053513.1-58109-58522-58109-58522-1                  PP  *******************.*.*****.*****........*****.*.*
MF319184.1-58109-58522-58109-58522-1                            UAGAGGCGUGAAGCAUUCU.G.UGCCC.CAAAA........GGGUU.C.G
#=GR MF319184.1-58109-58522-58109-58522-1                   PP  *******************.*.*****.*****........*****.*.*
NC_053515.1-58277-58694-58277-58694-1                           UGGAGGCGUGAAGCAUUCU.G.UGCCC.CAAAA........GGGUU.C.G
#=GR NC_053515.1-58277-58694-58277-58694-1                  PP  *******************.*.*****.*****........*****.*.*
KY783914.1-58277-58694-58277-58694-1                            UGGAGGCGUGAAGCAUUCU.G.UGCCC.CAAAA........GGGUU.C.G
#=GR KY783914.1-58277-58694-58277-58694-1                   PP  *******************.*.*****.*****........*****.*.*
KY223999.1-58277-58694-58277-58694-1                            UGGAGGCGUGAAGCAUUCU.G.UGCCC.CAAAA........GGGUU.C.G
#=GR KY223999.1-58277-58694-58277-58694-1                   PP  *******************.*.*****.*****........*****.*.*
NC_053514.1-58180-58601-58180-58601-1                           CUGAGGUGUGAAGCAUUCU.G.UGCCC.CAAAA........GGGUU.C.G
#=GR NC_053514.1-58180-58601-58180-58601-1                  PP  *******************.*.*****.*****........*****.*.*
MT657341.1-58180-58601-58180-58601-1                            CUGAGGUGUGAAGCAUUCU.G.UGCCC.CAAAA........GGGUU.C.G
#=GR MT657341.1-58180-58601-58180-58601-1                   PP  *******************.*.*****.*****........*****.*.*
JF937105.1-58409-58832-58409-58832-1                            CUGAGGUGUGAAGCAUUCU.G.UGCCC.CAAAA........GGGUU.C.G
#=GR JF937105.1-58409-58832-58409-58832-1                   PP  *******************.*.*****.*****........*****.*.*
NC_041971.1-58409-58832-58409-58832-1                           CUGAGGUGUGAAGCAUUCU.G.UGCCC.CAAAA........GGGUU.C.G
#=GR NC_041971.1-58409-58832-58409-58832-1                  PP  *******************.*.*****.*****........*****.*.*
MW578836.1-57985-58362-57985-58362-1                            GAGAGGCGUGAAGCAUUCU.G.UGCCC.CAAAA........GGGUU.C.G
#=GR MW578836.1-57985-58362-57985-58362-1                   PP  *******************.*.*****.*****........*****.*.*
OQ417962.1-62184-62627-62184-62627-1                            AAGAGGCGUGAAGCAUUCU.G.GGCCC.CAAAA........GGGUU.C.G
#=GR OQ417962.1-62184-62627-62184-62627-1                   PP  *******************.*.*****.*****........*****.*.*
MW584160.1-62659-63102-62659-63102-1                            GAGAGGCGUGAAGCAUUCU.G.UGCCC.CAAAA........GGGUU.C.G
#=GR MW584160.1-62659-63102-62659-63102-1                   PP  *******************.*.*****.*****........*****.*.*
MW584202.1-62181-62624-62181-62624-1                            GAGAGGCGUGAAGCAUUCU.G.UGCCC.CAAAA........GGGUU.C.G
#=GR MW584202.1-62181-62624-62181-62624-1                   PP  *******************.*.*****.*****........*****.*.*
QMEV01000001.1-33743-34186-33743-34186-1                        GAGAGGCGUGAAGCAUUCU.G.UACCU.CAAAA........GGGUG.C.G
#=GR QMEV01000001.1-33743-34186-33743-34186-1               PP  *******************.*.*****.*****........*****.*.*
AP024266.1c1566111-1565652-1565652-1566111-2                    AAGAGGCGUGAAGCAUUCU.G.UAGCU.CAAAA........GGUUA.C.G
#=GR AP024266.1c1566111-1565652-1565652-1566111-2           PP  *******************.*.*****.*****........*****.*.*
MBEU01000044.1c49064-48667-48667-49064-2                        GAGAGGCGUGAAGCAUUCU.G.UACCU.CAAAA........GGGUG.C.G
#=GR MBEU01000044.1c49064-48667-48667-49064-2               PP  *******************.*.*****.*****........*****.*.*
MVHD01000081.1-9868-10317-9868-10317-1                          AAGAGGCGUGAAGCAUUCU.G.UAGCC.CAAAA........GGUUA.C.G
#=GR MVHD01000081.1-9868-10317-9868-10317-1                 PP  *******************.*.*****.*****........*****.*.*
JACKVH010000022.1-9915-10364-9915-10364-1                       AAGAGGCGUGAAGCAUUCU.G.UAGCC.CAAAA........GGUUA.C.G
#=GR JACKVH010000022.1-9915-10364-9915-10364-1              PP  *******************.*.*****.*****........*****.*.*
AP024244.1-1366586-1367047-1366586-1367047-1                    GAGAGGCGUGAAGCAUACU.G.UAGCC.CAAAA........GGUUA.C.G
#=GR AP024244.1-1366586-1367047-1366586-1367047-1           PP  *******************.*.*****.*****........*****.*.*
MAEX01000011.1c683-254-254-683-2                                CGAGGGUGUGAAGCAUUCU.G.UGGCU.CAAAA........GGUCA.C.G
#=GR MAEX01000011.1c683-254-254-683-2                       PP  *******************.*.*****.*****........*****.*.*
JMHR01000081.1-45723-46149-45723-46149-1                        CGAGGGUGUGAAGCAUUCU.G.UGGCC.CAAAA........GGUCA.C.G
#=GR JMHR01000081.1-45723-46149-45723-46149-1               PP  *******************.*.*****.*****........*****.*.*
JAUUEX010000029.1c142448-142022-142022-142448-2                 CGAGGGUGUGAAGCAUUCU.G.UGGCC.CAAAA........GGUCA.C.G
#=GR JAUUEX010000029.1c142448-142022-142022-142448-2        PP  *******************.*.*****.*****........*****.*.*
JAFBMT010000002.1-493073-493499-493073-493499-1                 CGAGGGUGUGAAGCAUUCU.G.UGGCC.CAAAA........GGUCA.C.G
#=GR JAFBMT010000002.1-493073-493499-493073-493499-1        PP  *******************.*.*****.*****........*****.*.*
LT906454.1-1007838-1008238-1007838-1008238-1                    AGUAGGCGUUGCGCAUUUU.G.UUUCU.CAAAA........GGAAA.C.G
#=GR LT906454.1-1007838-1008238-1007838-1008238-1           PP  *******************.*.*****.*****........*****.*.*
CP022601.1-536498-536873-536498-536873-1                        AGUAGGCGUUGCGCAUUUU.G.UUUCU.CAAAA........GGAAA.C.G
#=GR CP022601.1-536498-536873-536498-536873-1               PP  *******************.*.*****.*****........*****.*.*
UHFG01000004.1c1527014-1526639-1526639-1527014-2                AGCAGGCGUUGCGCAUUUU.G.UGGCU.CAAAA........GGCGA.C.G
#=GR UHFG01000004.1c1527014-1526639-1526639-1527014-2       PP  *******************.*.*****.*****........*****.*.*
OQ633473.1c20708-20333-20333-20708-2                            AGCAGGCGUUGCGCAUUUU.G.UAGCU.CAAAA........GGCGA.C.G
#=GR OQ633473.1c20708-20333-20333-20708-2                   PP  *******************.*.*****.*****........*****.*.*
KV793856.1c18382-18007-18007-18382-2                            AGCAGGCGUUGCGCAUUUU.G.UUGUU.CAAAA........GGCGA.C.G
#=GR KV793856.1c18382-18007-18007-18382-2                   PP  *******************.*.*****.*****........*****.*.*
CP033809.1c53599-53224-53224-53599-2                            AGCAGGCGUUGCGCAUUUU.G.UUGUU.CAAAA........GGCGA.C.G
#=GR CP033809.1c53599-53224-53224-53599-2                   PP  *******************.*.*****.*****........*****.*.*
JX409895.1c544-169-169-544-2                                    AGCAGGCGUUGCGCAUUUU.G.UUGUU.CAAAA........GGCGA.C.G
#=GR JX409895.1c544-169-169-544-2                           PP  *******************.*.*****.*****........*****.*.*
JX409894.1c31726-31351-31351-31726-2                            AGCAGGCGUUGCGCAUUUU.G.UUGUU.CAAAA........GGCGA.C.G
#=GR JX409894.1c31726-31351-31351-31726-2                   PP  *******************.*.*****.*****........*****.*.*
CAKODQ010000005.1c111592-111192-111192-111592-2                 --CAGGCGUUGCGCAUUUU.G.UUUCU.CAAAA........GGAAG.C.U
#=GR CAKODQ010000005.1c111592-111192-111192-111592-2        PP  ..*****************.*.*****.*****........*****.*.*
MK448806.1-20250-20640-20250-20640-1                            GGUAGGCGUUGCGCAUUUU.G.UUCUC.CAAAA........GAGGA.U.G
#=GR MK448806.1-20250-20640-20250-20640-1                   PP  *******************.*.*****.*****........*****.*.*
MK448990.1-22299-22689-22299-22689-1                            GGUAGGCGUUGCGCAUUUU.G.UUCUC.CAAAA........GAGGA.U.G
#=GR MK448990.1-22299-22689-22299-22689-1                   PP  *******************.*.*****.*****........*****.*.*
MK448812.1-19963-20354-19963-20354-1                            GGUAGGCGUUGCGCAUUUU.G.UUCUC.CAAAA........GAGGA.U.G
#=GR MK448812.1-19963-20354-19963-20354-1                   PP  *******************.*.*****.*****........*****.*.*
CP118735.1-455056-455445-455056-455445-1                        AAUAGGCGUUGCGCAUUUU.G.UUUCU.CAAAA........GGAAA.C.G
#=GR CP118735.1-455056-455445-455056-455445-1               PP  *******************.*.*****.*****........*****.*.*
KE384089.1-235426-235814-235426-235814-1                        AAUAGGCGUUGCGCAUUUU.G.UUUCU.CAAAA........GGAAA.C.G
#=GR KE384089.1-235426-235814-235426-235814-1               PP  *******************.*.*****.*****........*****.*.*
AQYB01000019.1-3096-3493-3096-3493-1                            GACAGGCGUUGCGCAUUUU.G.UUUCU.CAAAA........GGAAA.C.G
#=GR AQYB01000019.1-3096-3493-3096-3493-1                   PP  *******************.*.*****.*****........*****.*.*
JADFBF010000006.1c160502-160118-160118-160502-2                 AGUAGGCGUUGCGCAUUUU.G.UUUCU.CAAAA........GGAAA.C.G
#=GR JADFBF010000006.1c160502-160118-160118-160502-2        PP  *******************.*.*****.*****........*****.*.*
JATH01000009.1c73545-73161-73161-73545-2                        AGUAGGCGUUGCGCAUUUU.G.UUUCU.CAAAA........GGAAA.C.G
#=GR JATH01000009.1c73545-73161-73161-73545-2               PP  *******************.*.*****.*****........*****.*.*
MK448998.1-15786-16170-15786-16170-1                            AGUAGGCGUUGCGCAUUUU.G.UUUCU.CAAAA........GGAAA.C.G
#=GR MK448998.1-15786-16170-15786-16170-1                   PP  *******************.*.*****.*****........*****.*.*
JALLFC010000003.1-180892-181276-180892-181276-1                 AGUAGGCGUUGCGCAUUUU.G.UUUCU.CAAAA........GGAAA.C.G
#=GR JALLFC010000003.1-180892-181276-180892-181276-1        PP  *******************.*.*****.*****........*****.*.*
JANLBM010000007.1c41806-41422-41422-41806-2                     AGUAGGCGUUGCGCAUUUU.G.UUUCU.CAAAA........GGAAA.C.G
#=GR JANLBM010000007.1c41806-41422-41422-41806-2            PP  *******************.*.*****.*****........*****.*.*
JALLFN010000002.1c228205-227819-227819-228205-2                 AGUAGGCGUUGCGCAUUUU.G.UUUCU.CAAAA........GGAAA.C.G
#=GR JALLFN010000002.1c228205-227819-227819-228205-2        PP  *******************.*.*****.*****........*****.*.*
CAMILF010000010.1-15699-16093-15699-16093-1                     AGCAGGCGCUGUGCAUUUU.G.UUCUU.CAAAA........GAGAA.U.G
#=GR CAMILF010000010.1-15699-16093-15699-16093-1            PP  *******************.*.*****.*****........*****.*.*
CAMHVX010000010.1-15699-16093-15699-16093-1                     AGCAGGCGCUGUGCAUUUU.G.UUCUU.CAAAA........GAGAA.U.G
#=GR CAMHVX010000010.1-15699-16093-15699-16093-1            PP  *******************.*.*****.*****........*****.*.*
JANTXE010000010.1-15699-16093-15699-16093-1                     AGCAGGCGCUGUGCAUUUU.G.UUCUU.CAAAA........GAGAA.U.G
#=GR JANTXE010000010.1-15699-16093-15699-16093-1            PP  *******************.*.*****.*****........*****.*.*
JVYJ01000071.1c26220-25826-25826-26220-2                        AGCAGGCGCUGUGCAUUUU.G.UUCUU.CAAAA........GAGAA.U.G
#=GR JVYJ01000071.1c26220-25826-25826-26220-2               PP  *******************.*.*****.*****........*****.*.*
VMMD01000021.1-514-908-514-908-1                                AGCAGGCGCUGUGCAUUUU.G.UUCUU.CAAAA........GAGAA.U.G
#=GR VMMD01000021.1-514-908-514-908-1                       PP  *******************.*.*****.*****........*****.*.*
VMMU01000024.1-20211-20605-20211-20605-1                        AGCAGGCGCUGUGCAUUUU.G.UUCUU.CAAAA........GAGAA.U.G
#=GR VMMU01000024.1-20211-20605-20211-20605-1               PP  *******************.*.*****.*****........*****.*.*
VMMI01000041.1-503-897-503-897-1                                AGCAGGCGCUGUGCAUUUU.G.UUCUU.CAAAA........GAGAA.U.G
#=GR VMMI01000041.1-503-897-503-897-1                       PP  *******************.*.*****.*****........*****.*.*
VMMN01000055.1c4594-4200-4200-4594-2                            AGCAGGCGCUGUGCAUUUU.G.UUCUU.CAAAA........GAGAA.U.G
#=GR VMMN01000055.1c4594-4200-4200-4594-2                   PP  *******************.*.*****.*****........*****.*.*
VMMO01000052.1c23689-23295-23295-23689-2                        AGCAGGCGCUGUGCAUUUU.G.UUCUU.CAAAA........GAGAA.U.G
#=GR VMMO01000052.1c23689-23295-23295-23689-2               PP  *******************.*.*****.*****........*****.*.*
VMLD01000017.1-1382-1776-1382-1776-1                            AGCAGGCGCUGUGCAUUUU.G.UUCUU.CAAAA........GAGAA.U.G
#=GR VMLD01000017.1-1382-1776-1382-1776-1                   PP  *******************.*.*****.*****........*****.*.*
CAMPPR010000002.1c25637-25243-25243-25637-2                     AGCAGGCGCUGUGCAUUUU.G.UUCUU.CAAAA........GAGAA.U.G
#=GR CAMPPR010000002.1c25637-25243-25243-25637-2            PP  *******************.*.*****.*****........*****.*.*
VMMC01000014.1c25181-24787-24787-25181-2                        AGCAGGCGCUGUGCAUUUU.G.UUCUU.CAAAA........GAGAA.U.G
#=GR VMMC01000014.1c25181-24787-24787-25181-2               PP  *******************.*.*****.*****........*****.*.*
JANTWT010000010.1c46037-45643-45643-46037-2                     AGCAGGCGCUGUGCAUUUU.G.UUCUU.CAAAA........GAGAA.U.G
#=GR JANTWT010000010.1c46037-45643-45643-46037-2            PP  *******************.*.*****.*****........*****.*.*
CAMIOR010000010.1c46037-45643-45643-46037-2                     AGCAGGCGCUGUGCAUUUU.G.UUCUU.CAAAA........GAGAA.U.G
#=GR CAMIOR010000010.1c46037-45643-45643-46037-2            PP  *******************.*.*****.*****........*****.*.*
CAMHVF010000010.1c46037-45643-45643-46037-2                     AGCAGGCGCUGUGCAUUUU.G.UUCUU.CAAAA........GAGAA.U.G
#=GR CAMHVF010000010.1c46037-45643-45643-46037-2            PP  *******************.*.*****.*****........*****.*.*
JAOTCE010000051.1-866-1260-866-1260-1                           AGCAGGCGCUGUGCAUUUU.G.UUCUU.CAAAA........GAGAA.U.G
#=GR JAOTCE010000051.1-866-1260-866-1260-1                  PP  *******************.*.*****.*****........*****.*.*
CAMHYJ010000022.1c20764-20370-20370-20764-2                     AGCAGGCGCUGUGCAUUUU.G.UUCUU.CAAAA........GAGAA.U.G
#=GR CAMHYJ010000022.1c20764-20370-20370-20764-2            PP  *******************.*.*****.*****........*****.*.*
JANTXB010000018.1c44861-44467-44467-44861-2                     AGCAGGCGCUGUGCAUUUU.G.UUCUU.CAAAA........GAGAA.U.G
#=GR JANTXB010000018.1c44861-44467-44467-44861-2            PP  *******************.*.*****.*****........*****.*.*
CAMHVW010000018.1c44861-44467-44467-44861-2                     AGCAGGCGCUGUGCAUUUU.G.UUCUU.CAAAA........GAGAA.U.G
#=GR CAMHVW010000018.1c44861-44467-44467-44861-2            PP  *******************.*.*****.*****........*****.*.*
CAMIJZ010000022.1c20764-20370-20370-20764-2                     AGCAGGCGCUGUGCAUUUU.G.UUCUU.CAAAA........GAGAA.U.G
#=GR CAMIJZ010000022.1c20764-20370-20370-20764-2            PP  *******************.*.*****.*****........*****.*.*
VMLG01000038.1-4943-5337-4943-5337-1                            AGCAGGCGCUGUGCAUUUU.G.UUCUU.CAAAA........GAGAA.U.G
#=GR VMLG01000038.1-4943-5337-4943-5337-1                   PP  *******************.*.*****.*****........*****.*.*
CAMIJP010000014.1c37231-36837-36837-37231-2                     AGCAGGCGCUGUGCAUUUU.G.UUCUU.CAAAA........GAGAA.U.G
#=GR CAMIJP010000014.1c37231-36837-36837-37231-2            PP  *******************.*.*****.*****........*****.*.*
CAMHYO010000014.1c37231-36837-36837-37231-2                     AGCAGGCGCUGUGCAUUUU.G.UUCUU.CAAAA........GAGAA.U.G
#=GR CAMHYO010000014.1c37231-36837-36837-37231-2            PP  *******************.*.*****.*****........*****.*.*
JAOTCJ010000070.1-1294-1688-1294-1688-1                         AGCAGGCGCUGUGCAUUUU.G.UUCUU.CAAAA........GAGAA.U.G
#=GR JAOTCJ010000070.1-1294-1688-1294-1688-1                PP  *******************.*.*****.*****........*****.*.*
RMVN01000015.1-10107-10501-10107-10501-1                        AGCAGGCGCUGUGCAUUUU.G.UUCUU.CAAAA........GAGAA.U.G
#=GR RMVN01000015.1-10107-10501-10107-10501-1               PP  *******************.*.*****.*****........*****.*.*
JAOTCS010000047.1-3937-4331-3937-4331-1                         AGCAGGCGCUGUGCAUUUU.G.UUCUU.CAAAA........GAGAA.U.G
#=GR JAOTCS010000047.1-3937-4331-3937-4331-1                PP  *******************.*.*****.*****........*****.*.*
CAMIMH010000017.1-18974-19368-18974-19368-1                     AGCAGGCGCUGUGCAUUUU.G.UUCUU.CAAAA........GAGAA.U.G
#=GR CAMIMH010000017.1-18974-19368-18974-19368-1            PP  *******************.*.*****.*****........*****.*.*
CAMHYG010000017.1-18974-19368-18974-19368-1                     AGCAGGCGCUGUGCAUUUU.G.UUCUU.CAAAA........GAGAA.U.G
#=GR CAMHYG010000017.1-18974-19368-18974-19368-1            PP  *******************.*.*****.*****........*****.*.*
CAMILH010000002.1-145956-146350-145956-146350-1                 AGCAGGCGCUGUGCAUUUU.G.UUCUU.CAAAA........GAGAA.U.G
#=GR CAMILH010000002.1-145956-146350-145956-146350-1        PP  *******************.*.*****.*****........*****.*.*
CAMHCC010000001.1c725678-725284-725284-725678-2                 AGCAGGCGCUGUGCAUUUU.G.UUCUU.CAAAA........GAGAA.U.G
#=GR CAMHCC010000001.1c725678-725284-725284-725678-2        PP  *******************.*.*****.*****........*****.*.*
JAOTDJ010000042.1-679-1073-679-1073-1                           AGCAGGCGCUGUGCAUUUU.G.UUCUU.CAAAA........GAGAA.U.G
#=GR JAOTDJ010000042.1-679-1073-679-1073-1                  PP  *******************.*.*****.*****........*****.*.*
CAMHQU010000002.1-145956-146350-145956-146350-1                 AGCAGGCGCUGUGCAUUUU.G.UUCUU.CAAAA........GAGAA.U.G
#=GR CAMHQU010000002.1-145956-146350-145956-146350-1        PP  *******************.*.*****.*****........*****.*.*
JANTXU010000001.1c725678-725284-725284-725678-2                 AGCAGGCGCUGUGCAUUUU.G.UUCUU.CAAAA........GAGAA.U.G
#=GR JANTXU010000001.1c725678-725284-725284-725678-2        PP  *******************.*.*****.*****........*****.*.*
JASOOK010000013.1c31824-31430-31430-31824-2                     AGCAGGCGCUGUGCAUUUU.G.UUCUU.CAAAA........GAGAA.U.G
#=GR JASOOK010000013.1c31824-31430-31430-31824-2            PP  *******************.*.*****.*****........*****.*.*
MK044829.1-18639-19033-18639-19033-1                            AGCAGGCGCUGUGCAUUUU.G.UUCUU.CAAAA........GAGAA.U.G
#=GR MK044829.1-18639-19033-18639-19033-1                   PP  *******************.*.*****.*****........*****.*.*
JAPAHU010000348.1c255-116-116-255-2                             -------------------.-.-----.-----........-----.-.-
#=GR JAPAHU010000348.1c255-116-116-255-2                    PP  ..................................................
JASOIB010000011.1c53144-52749-52749-53144-2                     AGCAGGCGCUGUGCAUUUU.G.UUCUU.CAAAA........GAGAA.U.G
#=GR JASOIB010000011.1c53144-52749-52749-53144-2            PP  *******************.*.*****.*****........*****.*.*
JAWFGK010000003.1-23558-23951-23558-23951-1                     AGCAGGCGCUGUGCAUUUU.G.UUCUU.CAAAA........GAGAA.U.G
#=GR JAWFGK010000003.1-23558-23951-23558-23951-1            PP  *******************.*.*****.*****........*****.*.*
JVFV01000023.1c20383-19990-19990-20383-2                        AGCAGGCGCUGUGCAUUUU.G.UUCUU.CAAAA........GAGAA.U.G
#=GR JVFV01000023.1c20383-19990-19990-20383-2               PP  *******************.*.*****.*****........*****.*.*
KT337365.1c17794-17402-17402-17794-2                            AGCAGGCGCUGUGCAUUUU.G.UUCUU.CAAAA........GAGAA.U.G
#=GR KT337365.1c17794-17402-17402-17794-2                   PP  *******************.*.*****.*****........*****.*.*
HG799496.1c23475-23083-23083-23475-2                            AGCAGGCGCUGUGCAUUUU.G.UUCUU.CAAAA........GAGAA.U.G
#=GR HG799496.1c23475-23083-23083-23475-2                   PP  *******************.*.*****.*****........*****.*.*
NC_024357.1c23475-23083-23083-23475-2                           AGCAGGCGCUGUGCAUUUU.G.UUCUU.CAAAA........GAGAA.U.G
#=GR NC_024357.1c23475-23083-23083-23475-2                  PP  *******************.*.*****.*****........*****.*.*
KY065451.1-17470-17862-17470-17862-1                            AGCAGGCGCUGUGCAUUUU.G.UUCUU.CAAAA........GAGAA.U.G
#=GR KY065451.1-17470-17862-17470-17862-1                   PP  *******************.*.*****.*****........*****.*.*
KT337362.1c19393-19001-19001-19393-2                            AGCAGGCGCUGUGCAUUUU.G.UUCUU.CAAAA........GAGAA.U.G
#=GR KT337362.1c19393-19001-19001-19393-2                   PP  *******************.*.*****.*****........*****.*.*
NC_024370.1c23999-23607-23607-23999-2                           AGCAGGCGCUGUGCAUUUU.G.UUCUU.CAAAA........GAGAA.U.G
#=GR NC_024370.1c23999-23607-23607-23999-2                  PP  *******************.*.*****.*****........*****.*.*
NC_031907.1c17794-17402-17402-17794-2                           AGCAGGCGCUGUGCAUUUU.G.UUCUU.CAAAA........GAGAA.U.G
#=GR NC_031907.1c17794-17402-17402-17794-2                  PP  *******************.*.*****.*****........*****.*.*
HG799490.1c23999-23607-23607-23999-2                            AGCAGGCGCUGUGCAUUUU.G.UUCUU.CAAAA........GAGAA.U.G
#=GR HG799490.1c23999-23607-23607-23999-2                   PP  *******************.*.*****.*****........*****.*.*
FR671410.1c20109-19717-19717-20109-2                            AGCAGGCGCUGUGCAUUUU.G.UUCUU.CAAAA........GAGAA.U.G
#=GR FR671410.1c20109-19717-19717-20109-2                   PP  *******************.*.*****.*****........*****.*.*
FR671405.1c21512-21120-21120-21512-2                            AGCAGGCGCUGUGCAUUUU.G.UUCUU.CAAAA........GAGAA.U.G
#=GR FR671405.1c21512-21120-21120-21512-2                   PP  *******************.*.*****.*****........*****.*.*
OK173051.1c23747-23355-23355-23747-2                            AGCAGGCGCUGUGCAUUUU.G.UUCUU.CAAAA........GAGAA.U.G
#=GR OK173051.1c23747-23355-23355-23747-2                   PP  *******************.*.*****.*****........*****.*.*
KY065496.1-17361-17753-17361-17753-1                            AGCAGGCGCUGUGCAUUUU.G.UUCUU.CAAAA........GAGAA.U.G
#=GR KY065496.1-17361-17753-17361-17753-1                   PP  *******************.*.*****.*****........*****.*.*
KY065450.1-16794-17186-16794-17186-1                            AGCAGGCGCUGUGCAUUUU.G.UUCUU.CAAAA........GAGAA.U.G
#=GR KY065450.1-16794-17186-16794-17186-1                   PP  *******************.*.*****.*****........*****.*.*
JANTVP010000002.1c197732-197340-197340-197732-2                 AGCAGGCGCUGUGCAUUUU.G.UUCUU.CAAAA........GAGAA.U.G
#=GR JANTVP010000002.1c197732-197340-197340-197732-2        PP  *******************.*.*****.*****........*****.*.*
CAMHVK010000002.1c197732-197340-197340-197732-2                 AGCAGGCGCUGUGCAUUUU.G.UUCUU.CAAAA........GAGAA.U.G
#=GR CAMHVK010000002.1c197732-197340-197340-197732-2        PP  *******************.*.*****.*****........*****.*.*
CAMIAU010000002.1c197732-197340-197340-197732-2                 AGCAGGCGCUGUGCAUUUU.G.UUCUU.CAAAA........GAGAA.U.G
#=GR CAMIAU010000002.1c197732-197340-197340-197732-2        PP  *******************.*.*****.*****........*****.*.*
CAMHOC010000002.1-42833-43225-42833-43225-1                     AGCAGGCGCUGUGCAUUUU.G.UUCUU.CAAAA........GAGAA.U.G
#=GR CAMHOC010000002.1-42833-43225-42833-43225-1            PP  *******************.*.*****.*****........*****.*.*
JAOTDL010000046.1c941-549-549-941-2                             AGCAGGCGCUGUGCAUUUU.G.UUCUU.CAAAA........GAGAA.U.G
#=GR JAOTDL010000046.1c941-549-549-941-2                    PP  *******************.*.*****.*****........*****.*.*
CAMIEM010000002.1-42833-43225-42833-43225-1                     AGCAGGCGCUGUGCAUUUU.G.UUCUU.CAAAA........GAGAA.U.G
#=GR CAMIEM010000002.1-42833-43225-42833-43225-1            PP  *******************.*.*****.*****........*****.*.*
JAWHCT010000007.1-20470-20862-20470-20862-1                     AGCAGGCGCUGUGCAUUUU.G.UUCUU.CAAAA........GAGAA.U.A
#=GR JAWHCT010000007.1-20470-20862-20470-20862-1            PP  *******************.*.*****.*****........*****.*.*
CAMICD010000003.1-120608-121000-120608-121000-1                 AGCAGGCGCUGUGCAUUUU.G.UUCUU.CAAAA........GAGAA.U.G
#=GR CAMICD010000003.1-120608-121000-120608-121000-1        PP  *******************.*.*****.*****........*****.*.*
CAMHXJ010000003.1-120608-121000-120608-121000-1                 AGCAGGCGCUGUGCAUUUU.G.UUCUU.CAAAA........GAGAA.U.G
#=GR CAMHXJ010000003.1-120608-121000-120608-121000-1        PP  *******************.*.*****.*****........*****.*.*
JANTWN010000003.1-120608-121000-120608-121000-1                 AGCAGGCGCUGUGCAUUUU.G.UUCUU.CAAAA........GAGAA.U.G
#=GR JANTWN010000003.1-120608-121000-120608-121000-1        PP  *******************.*.*****.*****........*****.*.*
CP067992.1c1354330-1353938-1353938-1354330-2                    AGCAGGCGCUGUGGAUUUG.G.UUCUU.CAAAA........GAGAA.U.G
#=GR CP067992.1c1354330-1353938-1353938-1354330-2           PP  *******************.*.*****.*****........*****.*.*
CABEHV010000004.1-190089-190482-190089-190482-1                 AGCAGGCGCUGUGCAUUUU.G.UUCUU.CAAAA........GAGAA.U.G
#=GR CABEHV010000004.1-190089-190482-190089-190482-1        PP  *******************.*.*****.*****........*****.*.*
AYRS01000016.1-17991-18384-17991-18384-1                        AGCAGGCGCUGUGCAUUUG.G.UUCUU.CAAAA........GAGAA.U.G
#=GR AYRS01000016.1-17991-18384-17991-18384-1               PP  *******************.*.*****.*****........*****.*.*
CAMHTP010000007.1c49672-49279-49279-49672-2                     AGCAGGCGCUGUGCAUUUG.G.UUCUU.CAAAA........GAGAA.U.G
#=GR CAMHTP010000007.1c49672-49279-49279-49672-2            PP  *******************.*.*****.*****........*****.*.*
CAMIEV010000007.1c49672-49279-49279-49672-2                     AGCAGGCGCUGUGCAUUUG.G.UUCUU.CAAAA........GAGAA.U.G
#=GR CAMIEV010000007.1c49672-49279-49279-49672-2            PP  *******************.*.*****.*****........*****.*.*
JANTYL010000007.1c49672-49279-49279-49672-2                     AGCAGGCGCUGUGCAUUUG.G.UUCUU.CAAAA........GAGAA.U.G
#=GR JANTYL010000007.1c49672-49279-49279-49672-2            PP  *******************.*.*****.*****........*****.*.*
CAMIIX010000007.1c32363-31970-31970-32363-2                     AGCAGGCGCUGUGCAUUUG.G.UUCUU.CAAAA........GAGAA.U.G
#=GR CAMIIX010000007.1c32363-31970-31970-32363-2            PP  *******************.*.*****.*****........*****.*.*
JAOTDS010000038.1-740-1133-740-1133-1                           AGCAGGCGCUGUGCAUUUG.G.UUCUU.CAAAA........GAGAA.U.G
#=GR JAOTDS010000038.1-740-1133-740-1133-1                  PP  *******************.*.*****.*****........*****.*.*
CAMHTM010000007.1c32363-31970-31970-32363-2                     AGCAGGCGCUGUGCAUUUG.G.UUCUU.CAAAA........GAGAA.U.G
#=GR CAMHTM010000007.1c32363-31970-31970-32363-2            PP  *******************.*.*****.*****........*****.*.*
JAWECY010000062.1-403-796-403-796-1                             AGCAGGUGCUGUGCAUUUU.G.UUCUU.CAAAA........GAGAA.U.G
#=GR JAWECY010000062.1-403-796-403-796-1                    PP  *******************.*.*****.*****........*****.*.*
VMMI01000047.1-514-909-514-909-1                                AGCAGGCGCUGUGCAUUUU.G.UUCUU.CAAAA........GAGAA.U.G
#=GR VMMI01000047.1-514-909-514-909-1                       PP  *******************.*.*****.*****........*****.*.*
VMMO01000044.1-2309-2704-2309-2704-1                            AGCAGGCGCUGUGCAUUUU.G.UUCUU.CAAAA........GAGAA.U.G
#=GR VMMO01000044.1-2309-2704-2309-2704-1                   PP  *******************.*.*****.*****........*****.*.*
VMLD01000030.1-2311-2706-2311-2706-1                            AGCAGGCGCUGUGCAUUUU.G.UUCUU.CAAAA........GAGAA.U.G
#=GR VMLD01000030.1-2311-2706-2311-2706-1                   PP  *******************.*.*****.*****........*****.*.*
JANTUI010000020.1-19913-20308-19913-20308-1                     AGCAGGCGCUGUGCAUUUU.G.UUCUU.CAAAA........GAGAA.U.G
#=GR JANTUI010000020.1-19913-20308-19913-20308-1            PP  *******************.*.*****.*****........*****.*.*
CAMHZQ010000020.1-19913-20308-19913-20308-1                     AGCAGGCGCUGUGCAUUUU.G.UUCUU.CAAAA........GAGAA.U.G
#=GR CAMHZQ010000020.1-19913-20308-19913-20308-1            PP  *******************.*.*****.*****........*****.*.*
JANTUL010000021.1c19333-18938-18938-19333-2                     AGCAGGCGCUGUGCAUUUU.G.UUCUU.CAAAA........GAGAA.U.G
#=GR JANTUL010000021.1c19333-18938-18938-19333-2            PP  *******************.*.*****.*****........*****.*.*
JAWETZ010000031.1c16645-16250-16250-16645-2                     AGCAGGCGCUGUGCAUUUU.G.UUCUU.CAAAA........GAGAA.U.G
#=GR JAWETZ010000031.1c16645-16250-16250-16645-2            PP  *******************.*.*****.*****........*****.*.*
CAKMPA010000036.1-11919-12312-11919-12312-1                     AGCAGGCGCUGUGCAUUUU.G.UUCUU.CAAAA........GAGAA.U.G
#=GR CAKMPA010000036.1-11919-12312-11919-12312-1            PP  *******************.*.*****.*****........*****.*.*
JAHZPF010000005.1-29809-30200-29809-30200-1                     AGCAGGCGCUGUGCAUUUU.G.UUCUU.CAAAA........GAGAA.U.G
#=GR JAHZPF010000005.1-29809-30200-29809-30200-1            PP  *******************.*.*****.*****........*****.*.*
JAHZPG010000006.1-29809-30200-29809-30200-1                     AGCAGGCGCUGUGCAUUUU.G.UUCUU.CAAAA........GAGAA.U.G
#=GR JAHZPG010000006.1-29809-30200-29809-30200-1            PP  *******************.*.*****.*****........*****.*.*
JAKUWX010000007.1c43351-42960-42960-43351-2                     AGCAGGCGCUGUGCAUUUU.G.UUCUU.CAAAA........GAGAA.U.A
#=GR JAKUWX010000007.1c43351-42960-42960-43351-2            PP  *******************.*.*****.*****........*****.*.*
NCUD01000040.1-15735-16126-15735-16126-1                        AGCAGGCGCUGUGCAUUUU.G.UUCUU.CAAAA........GAGAA.U.A
#=GR NCUD01000040.1-15735-16126-15735-16126-1               PP  *******************.*.*****.*****........*****.*.*
JAGSFX010000009.1c45543-45152-45152-45543-2                     AGCAGGCGCUGUGCAUUUU.G.UUCUU.CAAAA........GAGAA.U.G
#=GR JAGSFX010000009.1c45543-45152-45152-45543-2            PP  *******************.*.*****.*****........*****.*.*
MK448733.1-13972-14363-13972-14363-1                            AGCAGGCGCUGUGCAUUUU.G.UUCUU.CAAAA........GAGAA.U.A
#=GR MK448733.1-13972-14363-13972-14363-1                   PP  *******************.*.*****.*****........*****.*.*
AP017652.1-40687-41079-40687-41079-1                            AGCAGGCGCUGUGCAUUUU.G.UUCUU.CAAAA........GAGAA.U.G
#=GR AP017652.1-40687-41079-40687-41079-1                   PP  *******************.*.*****.*****........*****.*.*
CAJZLM010000050.1-1393-1790-1393-1790-1                         AGCAGGCGCUGUGCAUUUU.G.UUCUU.CAAAA........GAGAA.U.G
#=GR CAJZLM010000050.1-1393-1790-1393-1790-1                PP  *******************.*.*****.*****........*****.*.*
JUUO01000127.1c102942-102546-102546-102942-2                    AGCAGGCGCUGUGCAUUUU.G.UUCUC.CAAAA........GAGAA.U.G
#=GR JUUO01000127.1c102942-102546-102546-102942-2           PP  *******************.*.*****.*****........*****.*.*
WIJZ01000002.1-106850-107246-106850-107246-1                    AGCAGGCGCUGUGCAUUUU.G.UUCUU.CAAAA........GAGAA.U.G
#=GR WIJZ01000002.1-106850-107246-106850-107246-1           PP  *******************.*.*****.*****........*****.*.*
CAUUFJ010000120.1-466-865-466-865-1                             AACAGGCGCUGUGCAUUUU.G.UUCUU.CAAAA........GAGAA.U.G
#=GR CAUUFJ010000120.1-466-865-466-865-1                    PP  *******************.*.*****.*****........*****.*.*
JAXELB010000036.1-778-1149-778-1149-1                           -------------------.-.-----.-----........-----.-.-
#=GR JAXELB010000036.1-778-1149-778-1149-1                  PP  ..................................................
RBKM01001353.1c3086-2698-2698-3086-2                            AGUGGGCGGGACGCAUUUU.G.UUCUU.CAAAA........GAGAA.C.A
#=GR RBKM01001353.1c3086-2698-2698-3086-2                   PP  *******************.*.*****.*****........*****.*.*
JAWCTQ010000016.1-80058-80457-80058-80457-1                     --AUGGCGUGAAGCAUUCU.U.AUCCU.CAAAA........GGGAU.U.G
#=GR JAWCTQ010000016.1-80058-80457-80058-80457-1            PP  ..*****************.*.*****.*****........*****.*.*
JF704112.1-51205-51666-51205-51666-1                            CGAUGGCGUGGUGCAUUCU.G.UGGCU.CAAAA........GGCGA.C.G
#=GR JF704112.1-51205-51666-51205-51666-1                   PP  *******************.*.*****.*****........*****.*.*
NC_042033.1-51205-51666-51205-51666-1                           CGAUGGCGUGGUGCAUUCU.G.UGGCU.CAAAA........GGCGA.C.G
#=GR NC_042033.1-51205-51666-51205-51666-1                  PP  *******************.*.*****.*****........*****.*.*
NC_022053.1-50837-51296-50837-51296-1                           CGAUGGCGUGGUGCAUUCU.G.UGGCU.CAAAA........GGCGA.C.G
#=GR NC_022053.1-50837-51296-50837-51296-1                  PP  *******************.*.*****.*****........*****.*.*
KF416342.1-50837-51296-50837-51296-1                            CGAUGGCGUGGUGCAUUCU.G.UGGCU.CAAAA........GGCGA.C.G
#=GR KF416342.1-50837-51296-50837-51296-1                   PP  *******************.*.*****.*****........*****.*.*
MK757446.1-51228-51687-51228-51687-1                            CGAUGGCGUGGUGCAUUCU.G.UGGCU.CAAAA........GGCGA.C.G
#=GR MK757446.1-51228-51687-51228-51687-1                   PP  *******************.*.*****.*****........*****.*.*
MT684602.1-50829-51289-50829-51289-1                            CGAUGGCGUGGUGCAUUCU.G.UGGCU.CAAAA........GGCGA.C.G
#=GR MT684602.1-50829-51289-50829-51289-1                   PP  *******************.*.*****.*****........*****.*.*
MH001447.1-51226-51687-51226-51687-1                            CGAUGGCGUGGUGCAUUCU.G.UGGCU.CAAAA........GGCGA.C.G
#=GR MH001447.1-51226-51687-51226-51687-1                   PP  *******************.*.*****.*****........*****.*.*
KY969628.1-51234-51693-51234-51693-1                            CGAUGGCGUGGUGCAUUCU.G.UGGCU.CAAAA........GGCGA.C.G
#=GR KY969628.1-51234-51693-51234-51693-1                   PP  *******************.*.*****.*****........*****.*.*
MH926059.1-50674-51133-50674-51133-1                            CGAUGGCGUGGUGCAUUCU.G.UGGCU.CAAAA........GGCGA.C.G
#=GR MH926059.1-50674-51133-50674-51133-1                   PP  *******************.*.*****.*****........*****.*.*
KT591076.1-50911-51370-50911-51370-1                            CGAUGGCGUGGUGCAUUCU.G.UGGCU.CAAAA........GGCGA.C.G
#=GR KT591076.1-50911-51370-50911-51370-1                   PP  *******************.*.*****.*****........*****.*.*
JAOTPD010000002.1c1020178-1019718-1019718-1020178-2             UGAUGGCGUGUGGUAUUUU.G.UAAUC.CAAAA........GGUUA.C.G
#=GR JAOTPD010000002.1c1020178-1019718-1019718-1020178-2    PP  *******************.*.*****.*****........*****.*.*
JAQFNK010000001.1c1085298-1084850-1084850-1085298-2             GGAUGGUGUGUGGUAUUUU.G.UAGUC.CAAAA........GAUUA.C.G
#=GR JAQFNK010000001.1c1085298-1084850-1084850-1085298-2    PP  *******************.*.*****.*****........*****.*.*
NVMX01000136.1c562-115-115-562-2                                UGAUGGCGUGUGGUAUUUU.G.UAAUC.CAAAA........GAUUA.C.G
#=GR NVMX01000136.1c562-115-115-562-2                       PP  *******************.*.*****.*****........*****.*.*
NUJB01000036.1c150791-150344-150344-150791-2                    UGAUGGCGUGUGGUAUUUU.G.UAAUC.CAAAA........GAUUA.C.G
#=GR NUJB01000036.1c150791-150344-150344-150791-2           PP  *******************.*.*****.*****........*****.*.*
JAQFNK010000001.1c1079592-1079156-1079156-1079592-2             UGAUGGCGUGUGGUAUUUU.G.UAAUC.CAAAA........GGUUA.C.G
#=GR JAQFNK010000001.1c1079592-1079156-1079156-1079592-2    PP  *******************.*.*****.*****........*****.*.*
NUVX01000081.1c45083-44635-44635-45083-2                        GGAUGGCGUGUGGUAUUUU.G.UAAUC.CAAAA........GAUUA.C.G
#=GR NUVX01000081.1c45083-44635-44635-45083-2               PP  *******************.*.*****.*****........*****.*.*
NVMX01000137.1c1922-1474-1474-1922-2                            GGAUGGCGUGUGGUAUUUU.G.UAAUC.CAAAA........GAUUA.C.G
#=GR NVMX01000137.1c1922-1474-1474-1922-2                   PP  *******************.*.*****.*****........*****.*.*
NUJB01000036.1c156502-156054-156054-156502-2                    GGAUGGCGUGUGGUAUUUU.G.UAAUC.CAAAA........GAUUA.C.G
#=GR NUJB01000036.1c156502-156054-156054-156502-2           PP  *******************.*.*****.*****........*****.*.*
JAOTPD010000002.1c1026103-1025655-1025655-1026103-2             GGAUGGCGUGUGGUAUUUU.G.UAAUC.CAAAA........GGUUA.C.G
#=GR JAOTPD010000002.1c1026103-1025655-1025655-1026103-2    PP  *******************.*.*****.*****........*****.*.*
JXAB01000014.1c1009651-1009190-1009190-1009651-2                UGAUGGCGUGUGGUAUUUU.G.UAAUC.CAAAA........GGUUA.C.G
#=GR JXAB01000014.1c1009651-1009190-1009190-1009651-2       PP  *******************.*.*****.*****........*****.*.*
JXAB01000014.1c1012972-1012510-1012510-1012972-2                UGAUGGCGUGUGGUAUUCU.G.UAGCC.CAAAA........GGUUA.C.G
#=GR JXAB01000014.1c1012972-1012510-1012510-1012972-2       PP  *******************.*.*****.*****........*****.*.*
NTVZ01000052.1-129368-129823-129368-129823-1                    UGAAGGCGUGUGGUAUUUU.G.UAAUC.CAAAA........GAUUA.C.G
#=GR NTVZ01000052.1-129368-129823-129368-129823-1           PP  *******************.*.*****.*****........*****.*.*
JAUCEM010000005.1c86497-86042-86042-86497-2                     UGAAGGCGUGUGGUAUUUU.G.UAAUC.CAAAA........GAUUA.C.G
#=GR JAUCEM010000005.1c86497-86042-86042-86497-2            PP  *******************.*.*****.*****........*****.*.*
DAOIIY010000010.1-125861-126316-125861-126316-1                 UGAAGGCGUGUGGUAUUUU.G.UAAUC.CAAAA........GAUUA.C.G
#=GR DAOIIY010000010.1-125861-126316-125861-126316-1        PP  *******************.*.*****.*****........*****.*.*
ABLMFJ010000012.1-39880-40337-39880-40337-1                     UGAAGGCGUGUGGUAUUUU.G.UAAUC.CAAAA........GAUUA.C.G
#=GR ABLMFJ010000012.1-39880-40337-39880-40337-1            PP  *******************.*.*****.*****........*****.*.*
NVCO01000007.1c24112-23655-23655-24112-2                        UGAAGGCGUGUGGUAUUUU.G.UAAUC.CAAAA........GAUUA.C.G
#=GR NVCO01000007.1c24112-23655-23655-24112-2               PP  *******************.*.*****.*****........*****.*.*
NVFN01000012.1c24108-23651-23651-24108-2                        UGAAGGCGUGUGGUAUUUU.G.UAAUC.CAAAA........GAUUA.C.G
#=GR NVFN01000012.1c24108-23651-23651-24108-2               PP  *******************.*.*****.*****........*****.*.*
KB976126.1-123016-123474-123016-123474-1                        UGAAGGCGUGUGGUAUUUU.G.UAAUC.CAAAA........GAUUA.C.G
#=GR KB976126.1-123016-123474-123016-123474-1               PP  *******************.*.*****.*****........*****.*.*
OP883945.1-177525-177950-177525-177950-1                        ACGGGGCGUAGUGUAUUUU.G.UAGCU.CAAAA........GGCUA.U.G
#=GR OP883945.1-177525-177950-177525-177950-1               PP  *******************.*.*****.*****........*****.*.*
AP018399.1-38572-38983-38572-38983-1                            --GGGGCGUGUUGUAUUUG.G.UACUU.CAAAA........GGGUA.U.C
#=GR AP018399.1-38572-38983-38572-38983-1                   PP  ..*****************.*.*****.*****........*****.*.*
AP018399.1-357367-357778-357367-357778-1                        --GGGGCGUGUUGUAUUUG.G.UACUU.CAAAA........GGGUA.U.C
#=GR AP018399.1-357367-357778-357367-357778-1               PP  ..*****************.*.*****.*****........*****.*.*
ON758385.1c149720-149293-149293-149720-2                        GGAGGUCGGGUAAGAAGCU.G.UCGCC.CAAAA........GGCUA.U.G
#=GR ON758385.1c149720-149293-149293-149720-2               PP  *******************.*.*****.*****........*****.*.*
OQ427096.1-138361-138790-138361-138790-1                        GGAGGUCGGGUAAGAAGCU.G.UCGCC.CAAAA........GGCUA.U.G
#=GR OQ427096.1-138361-138790-138361-138790-1               PP  *******************.*.*****.*****........*****.*.*
JATABP010002447.1-370-525-370-525-1                             UAAGGCAGG----------.-.-----.-----guaucuu.-----.-.-
#=GR JATABP010002447.1-370-525-370-525-1                    PP  *********........................6898864..........
RGZR01000249.1-618-1026-618-1026-1                              GAGAGGUGUGAAGCAUUCU.G.U-GUU.CAAAA........GAU-A.C.G
#=GR RGZR01000249.1-618-1026-618-1026-1                     PP  *******************.*.*.5**.*****........**5.*.*.*
DKIN01000094.1-28003-28160-28003-28160-1                        UAAAAACGCA-GGU-----.-.-ACCU.CAAAA........GGGUU.-.-
#=GR DKIN01000094.1-28003-28160-28003-28160-1               PP  *********6.566.........69**.*****........**974....
PHUE01000001.1-219570-219718-219570-219718-1                    --AAGUCGGGUAGUAUUU-.-.--UUU.CAAAA........AAA--.C.C
#=GR PHUE01000001.1-219570-219718-219570-219718-1           PP  ..**************86......788.****8........775...5.6
SFMS01000010.1c7455-7056-7056-7455-2                            GAAUGGCGAAUGCG-UCUAaU.UCACU.CAAAA........GGUGG.GaU
#=GR SFMS01000010.1c7455-7056-7056-7455-2                   PP  *********87665.555504.55666.*****........66665.505
OR180307.1-93095-93461-93095-93461-1                            UUAGGUAGUGUGGUAUUGA.U.GGGUU.CAAAA........GAUCU.G.U
#=GR OR180307.1-93095-93461-93095-93461-1                   PP  *******************.*.*****.*****........*****.*.*
NC_027332.1-16682-17048-16682-17048-1                           UUAGGUAGUGUGGUAUUGA.U.GGGUU.CAAAA........GAUCU.G.U
#=GR NC_027332.1-16682-17048-16682-17048-1                  PP  *******************.*.*****.*****........*****.*.*
KM672662.1-16682-17048-16682-17048-1                            UUAGGUAGUGUGGUAUUGA.U.GGGUU.CAAAA........GAUCU.G.U
#=GR KM672662.1-16682-17048-16682-17048-1                   PP  *******************.*.*****.*****........*****.*.*
MW316733.1-26528-26894-26528-26894-1                            UUAGGUAGUGUGGUAUUGA.U.GGGUU.CAAAA........GAUCU.G.U
#=GR MW316733.1-26528-26894-26528-26894-1                   PP  *******************.*.*****.*****........*****.*.*
MW316732.1-26253-26621-26253-26621-1                            UUAGGUAGUGUGGUAUUGA.U.GGGUU.CAAAA........GAUCU.G.U
#=GR MW316732.1-26253-26621-26253-26621-1                   PP  *******************.*.*****.*****........*****.*.*
KY000079.2-25213-25581-25213-25581-1                            UUAGGUAGUGUGGUAUUGA.U.GGGUU.CAAAA........GAUCU.G.U
#=GR KY000079.2-25213-25581-25213-25581-1                   PP  *******************.*.*****.*****........*****.*.*
QTUT01000013.1c59866-59684-59684-59866-2                        AGCUGUUGCAAUGUAUCCG.G.GCAUC.CAAAA........GAUG-.U.U
#=GR QTUT01000013.1c59866-59684-59684-59866-2               PP  *******************.*.*****.*****........****..9.9
DYBD01000099.1-226-408-226-408-1                                AGCUGUUGCAAUGUAUCCG.G.GCAUC.CAAAA........GAUG-.U.U
#=GR DYBD01000099.1-226-408-226-408-1                       PP  *******************.*.*****.*****........****..9.9
QTYS01000009.1-80157-80339-80157-80339-1                        AGCUGUUGCAAUGUAUCCG.G.GCAUC.CAAAA........GAUG-.U.U
#=GR QTYS01000009.1-80157-80339-80157-80339-1               PP  *******************.*.*****.*****........****..9.9
QTUN01000016.1-42121-42303-42121-42303-1                        AGCUGUUGCAAUGUAUCCG.G.GCAUC.CAAAA........GAUG-.U.U
#=GR QTUN01000016.1-42121-42303-42121-42303-1               PP  *******************.*.*****.*****........****..9.9
DXRI01000097.1-226-408-226-408-1                                AGCUGUUGCAAUGUAUCCG.G.GCAUC.CAAAA........GAUG-.U.U
#=GR DXRI01000097.1-226-408-226-408-1                       PP  *******************.*.*****.*****........****..9.9
DXRP01000014.1-42211-42393-42211-42393-1                        AGCUGUUGCAAUGUAUCCG.G.GCAUC.CAAAA........GAUG-.U.U
#=GR DXRP01000014.1-42211-42393-42211-42393-1               PP  *******************.*.*****.*****........****..9.9
FR903294.1-62091-62273-62091-62273-1                            AGCUGUUGCAAUGUAUCCG.G.GCAUC.CAAAA........GAUG-.U.U
#=GR FR903294.1-62091-62273-62091-62273-1                   PP  *******************.*.*****.*****........****..9.9
ABHI01000002.1c126521-126020-126020-126521-2                    AGGAGAAGGUUGGUAUUUU.G.UAGG-.CAAAA.......a-UCUA.C.G
#=GR ABHI01000002.1c126521-126020-126020-126521-2           PP  *******************.*.****..*****.......*.****.*.*
JALEGO010000118.1-1663-2109-1663-2109-1                         AGAAGAAGGUUGGUAUUCU.G.UAGG-.CAAAA.......a-UCUA.C.G
#=GR JALEGO010000118.1-1663-2109-1663-2109-1                PP  *******************.*.****..*****.......*.****.*.*
QVMJ01000007.1c135152-134774-134774-135152-2                    AAUUACAGGGAAGCGUUCG.G.C----.GAAAA.......a----G.C.C
#=GR QVMJ01000007.1c135152-134774-134774-135152-2           PP  *******************.*.*.....89999.......7....*.*.*
MZ574433.1c80879-80462-80462-80879-2                            GGACGGCGUCGAGUAUUUU.G.UGGC-.CAAAA........-GCCA.C.G
#=GR MZ574433.1c80879-80462-80462-80879-2                   PP  *******************.*.*966..****9.........669*.*.*
MZ574430.2c81270-80853-80853-81270-2                            GGACGGCGUCGAGUAUUUU.G.UGGC-.CAAAA........-GCCA.C.G
#=GR MZ574430.2c81270-80853-80853-81270-2                   PP  *******************.*.*966..****9.........669*.*.*
OP620777.1c80593-80176-80176-80593-2                            GGACGGCGUCGAGUAUUUU.G.UGGC-.CAAAA........-GCCA.C.G
#=GR OP620777.1c80593-80176-80176-80593-2                   PP  *******************.*.*966..****9.........669*.*.*
MZ574432.2c86048-85631-85631-86048-2                            GGACGGCGUCGAGUAUUUU.G.UGGC-.CAAAA........-GCCA.C.G
#=GR MZ574432.2c86048-85631-85631-86048-2                   PP  *******************.*.*966..****9.........669*.*.*
OP620778.1c80532-80115-80115-80532-2                            GGACGGCGUCGAGUAUUUU.G.UGGC-.CAAAA........-GCCA.C.G
#=GR OP620778.1c80532-80115-80115-80532-2                   PP  *******************.*.*966..****9.........669*.*.*
MZ574429.2c80530-80113-80113-80530-2                            GGACGGCGUCGAGUAUUUU.G.UGGC-.CAAAA........-GCCA.C.G
#=GR MZ574429.2c80530-80113-80113-80530-2                   PP  *******************.*.*966..****9.........669*.*.*
MZ574431.2c80604-80187-80187-80604-2                            GGACGGCGUCGAGUAUUUU.G.UGGC-.CAAAA........-GCCA.C.G
#=GR MZ574431.2c80604-80187-80187-80604-2                   PP  *******************.*.*966..****9.........669*.*.*
MH588547.2c83776-83361-83361-83776-2                            CGGAGGCGUAGGGUAUUUU.G.UGGC-.CAAAA........-GCCA.C.G
#=GR MH588547.2c83776-83361-83361-83776-2                   PP  *******************.*.*966..****9.........669*.*.*
NC_048048.2c83776-83361-83361-83776-2                           CGGAGGCGUAGGGUAUUUU.G.UGGC-.CAAAA........-GCCA.C.G
#=GR NC_048048.2c83776-83361-83361-83776-2                  PP  *******************.*.*966..****9.........669*.*.*
NC_048047.1c84405-83990-83990-84405-2                           CGGAGGCGUAGGGUAUUUU.G.UGGC-.CAAAA........-GCCA.C.G
#=GR NC_048047.1c84405-83990-83990-84405-2                  PP  *******************.*.*966..****9.........669*.*.*
MH588546.1c84405-83990-83990-84405-2                            CGGAGGCGUAGGGUAUUUU.G.UGGC-.CAAAA........-GCCA.C.G
#=GR MH588546.1c84405-83990-83990-84405-2                   PP  *******************.*.*966..****9.........669*.*.*
ON529858.1c191902-191484-191484-191902-2                        --GGGGCGCGGAGCAUUUU.G.UCGGU.CAAAA........GCCGA.U.G
#=GR ON529858.1c191902-191484-191484-191902-2               PP  ..*****************.*.*****.*****........*****.*.*
JAAJBU010000003.1c271544-271256-271256-271544-2                 CGAUAAUUUUUAGGAUUUC.U.UUGUU.GAAAA........GAAAA.A.U
#=GR JAAJBU010000003.1c271544-271256-271256-271544-2        PP  *******************.*.*****.*****........*****.*.*
GOLLD_env-38_3end                                               UCGGGUAGUUAAGUAUUCU.G.UCGUU.CAAAA........GGCGG.C.G
#=GR GOLLD_env-38_3end                                      PP  *******************.*.*****.*****........*****.*.*
URS0000710B35_12908/1408                                        UCGGGGCGUUC--UAUCUA.AaCUUCU.CAAAA........GGAAG.C.A
#=GR URS0000710B35_12908/1408                               PP  ***********..99**98.6266666.*****........66666.*.*
URS0000D6852E_12908/5498                                        --GUGGUGUCUGGUAUUUC.G.U-GUU.GAAA-........GAU-A.C.G
#=GR URS0000D6852E_12908/5498                               PP  ..*****************.*.*.599.***9.........995.*.*.*
ABOX02000006.1/193416192978                                     --AAGGCGUGCAGUAUAGC.G.UGAUC.CAAAA........GAUCA.U.G
#=GR ABOX02000006.1/193416192978                            PP  ..*****************.*.*****.*****........*****.*.*
ABHI01000002.1/126521126020                                     AGGAGAAGGUUGGUAUUUU.G.UAGG-.CAAAA.......a-UCUA.C.G
#=GR ABHI01000002.1/126521126020                            PP  *******************.*.****..*****.......*.****.*.*
URS0000D6AFE5_12908/1419                                        AGAAGGAGCGCGGCAUUCG.G.CAUCUcGAAA-.......gGGGUG.U.C
#=GR URS0000D6AFE5_12908/1419                               PP  *******************.*.*****99999........9*****.*.*
URS0000D6B11A_12908/2427                                        --GAGGCGUGCGGCAUAGA.G.UGGCU.CAAAA........AGUCA.U.U
#=GR URS0000D6B11A_12908/2427                               PP  ..*****************.*.*****.*****........*****.*.*
URS000070F468_12908/1413                                        CGUGGACGUGUUGUAUUUU.G.UGGGU.CAAAA........GCCUA.U.G
#=GR URS000070F468_12908/1413                               PP  *******************.*.*****.*****........*****.*.*
URS0000D66A22_12908/2459                                        --UUGGUGAGUUGUAUACU.G.UAUGC.CAAAA........GCAUA.U.G
#=GR URS0000D66A22_12908/2459                               PP  ..*****************.*.*****.*****........*****.*.*
URS0000624918_12908/1465                                        --GUGGUGAGUUGUAUUCA.G.CAUUC.CAAAA........GAUUG.U.U
#=GR URS0000624918_12908/1465                               PP  ..*****************.*.*****.*****........*****.*.*
CP000416.1/11188831118471                                       CGGCCCAGUGAAGCAUUUG.C.UUUCU.CAAAA........GGAAA.G.C
#=GR CP000416.1/11188831118471                              PP  *******************.*.*****.*****........*****.*.*
URS00006982F9_12908/1422                                        GGAGAUUGUUUACAGUAUU.C.UUGUCuGAAA-.......gGAUGA.G.A
#=GR URS00006982F9_12908/1422                               PP  *******************.*.**********........9*****.*.*
JX409894.1/3172631351                                           AGCAGGCGUUGCGCAUUUU.G.UUGUU.CAAAA........GGCGA.C.G
#=GR JX409894.1/3172631351                                  PP  *******************.*.*****.*****........*****.*.*
HG799490.1/2399923607                                           AGCAGGCGCUGUGCAUUUU.G.UUCUU.CAAAA........GAGAA.U.G
#=GR HG799490.1/2399923607                                  PP  *******************.*.*****.*****........*****.*.*
HG799496.1/2347523083                                           AGCAGGCGCUGUGCAUUUU.G.UUCUU.CAAAA........GAGAA.U.G
#=GR HG799496.1/2347523083                                  PP  *******************.*.*****.*****........*****.*.*
KT337365.1/1779417402                                           AGCAGGCGCUGUGCAUUUU.G.UUCUU.CAAAA........GAGAA.U.G
#=GR KT337365.1/1779417402                                  PP  *******************.*.*****.*****........*****.*.*
URS00006D7BBB_12908/1421                                        GAAAGUUGAGUGGCAUUUG.C.UUCUU.CAAAA........GAGAA.G.U
#=GR URS00006D7BBB_12908/1421                               PP  *******************.*.*****.*****........*****.*.*
URS00006945ED_12908/1421                                        GAAAGUUGAGUGGUAUUUC.C.UUCUU.CAAAA........GAGAA.G.C
#=GR URS00006945ED_12908/1421                               PP  *******************.*.*****.*****........*****.*.*
URS000072C429_12908/1421                                        GAAAGGUGAGUGGUAUUUA.C.UUCUU.CAAAA........GAGAA.G.C
#=GR URS000072C429_12908/1421                               PP  *******************.*.*****.*****........*****.*.*
URS000063E4BF_12908/1412                                        CGGAGUCGUCCAGUAUUCU.U.GAGUU.CAAAA........GAUUU.G.A
#=GR URS000063E4BF_12908/1412                               PP  *******************.*.*****.*****........*****.*.*
URS000065D934_12908/1396                                        CGGAGUCGUCCAGUAUUCU.U.GAGUU.CAAAA........GAUUU.G.A
#=GR URS000065D934_12908/1396                               PP  *******************.*.*****.*****........*****.*.*
URS000066C161_12908/1412                                        GAGAGUAGUUGAGUAUCAG.G.UCGCU.CAAAA........GGUGA.U.U
#=GR URS000066C161_12908/1412                               PP  *******************.*.*****.*****........*****.*.*
URS000065E4E8_12908/1405                                        CGGAGUAGUCUAGUAUUUG.G.UCGUU.CAAAA........GAUGA.C.U
#=GR URS000065E4E8_12908/1405                               PP  *******************.*.*****.*****........*****.*.*
URS00006C3EDA_12908/1411                                        GAGAGUAGUUGAGUAUUUC.G.UUGUU.CAAAA........GAUAA.C.G
#=GR URS00006C3EDA_12908/1411                               PP  *******************.*.*****.*****........*****.*.*
URS00006B2A5C_12908/1412                                        GAGAGUAGUUAAGUAUCGA.C.UCAUC.CAAAA........GAUGG.G.U
#=GR URS00006B2A5C_12908/1412                               PP  *******************.*.*****.*****........*****.*.*
URS00006672EE_12908/1413                                        AGGAGUAGUUUAGUAUUCU.G.UUGUU.CAAAA........GAUAA.C.G
#=GR URS00006672EE_12908/1413                               PP  *******************.*.*****.*****........*****.*.*
URS0000627B57_12908/1410                                        GAGAGUAGUUCAGUAUCGA.G.UCGUU.CAAAA........GAUGA.C.U
#=GR URS0000627B57_12908/1410                               PP  *******************.*.*****.*****........*****.*.*
URS0000668E35_12908/1407                                        GAGGGUAGUUUAGUAUCGU.G.UCGUU.CAAAA........GAUGA.C.A
#=GR URS0000668E35_12908/1407                               PP  *******************.*.*****.*****........*****.*.*
URS000072667B_12908/1411                                        AGGUGUAGUUCAGUAUCGU.C.UCGUU.CAAAA........GAUGA.G.A
#=GR URS000072667B_12908/1411                               PP  *******************.*.*****.*****........*****.*.*
URS00006D2122_12908/1411                                        AGGUGUAGUUCAGUAUCGU.C.UCGUU.CAAAA........GAUGG.G.A
#=GR URS00006D2122_12908/1411                               PP  *******************.*.*****.*****........*****.*.*
URS00006C4A8F_12908/1413                                        UCGGGUAGUUAAGUAUUCU.G.UCGUU.CAAAA........GGCGG.C.G
#=GR URS00006C4A8F_12908/1413                               PP  *******************.*.*****.*****........*****.*.*
URS0000647792_12908/1413                                        GAGGGUAGUUUAGUAUCGU.G.UCAUU.CAAAA........GAUGA.U.U
#=GR URS0000647792_12908/1413                               PP  *******************.*.*****.*****........*****.*.*
URS000070E2B3_12908/1426                                        GGGUGGUGUGAAGCAUUUU.G.UU-CC.CAAAA........GG-AA.C.G
#=GR URS000070E2B3_12908/1426                               PP  *******************.*.*8.66.*****........66.8*.*.*
URS0000648352_12908/1424                                        GGGUGGUGUGAAGCAUUUU.G.UU-CU.CAAAA........GG-AA.C.G
#=GR URS0000648352_12908/1424                               PP  *******************.*.*8.99.*****........99.8*.*.*
URS0000631864_12908/1406                                        GAGAGGUGUGAAGCAUUUU.G.UU-UU.CAAAA........GA-AA.C.G
#=GR URS0000631864_12908/1406                               PP  *******************.*.*8.99.*****........99.8*.*.*
URS00006DBC20_12908/1407                                        GAGAGGUGUGAAGCAUUCU.G.UA-CU.CAAAA........GG-UA.C.G
#=GR URS00006DBC20_12908/1407                               PP  *******************.*.*8.99.*****........99.8*.*.*
#=GC SS_cons                                                    <<<<<<<<<<<<<<--<<<.<.<<<<<._____~~~~~~~.>>>>>.>.>
#=GC RF                                                         gggaGucGugcaGuAUuuu.g.ucuuu.CAAAA~~~~~~~.gaaga.c.a

KY555147.1c103258-102772-102772-103258-2                        GAACAACU..GGACCAG.CACGUCUUGGUGGGUUU.G.CG.AAUAGC.AC
#=GR KY555147.1c103258-102772-102772-103258-2               PP  ********..*******.**************999.9.99.999999.99
JX163858.1-105042-105528-105042-105528-1                        GAACAACU..GGACCAG.CACGUCUUGGUGGGUUU.G.CG.AAUAGC.AC
#=GR JX163858.1-105042-105528-105042-105528-1               PP  ********..*******.**************999.9.99.999999.99
KY555146.1c102818-102332-102332-102818-2                        GAACAACU..GGACCAG.CACGUCUUGGUGGGUUU.G.CG.AAUAGC.AC
#=GR KY555146.1c102818-102332-102332-102818-2               PP  ********..*******.**************999.9.99.999999.99
KY555145.1c107179-106693-106693-107179-2                        GAACAACU..GGACCAG.CACGUCUUGGUGGGUUU.G.CG.AAUAGC.AC
#=GR KY555145.1c107179-106693-106693-107179-2               PP  ********..*******.**************999.9.99.999999.99
JX100813.1c102774-102288-102288-102774-2                        GAACAACU..GGACCAG.CACGUCUUGGUGGGUUU.G.CG.AAUAGC.AC
#=GR JX100813.1c102774-102288-102288-102774-2               PP  ********..*******.**************999.9.99.999999.99
NC_019405.1c102774-102288-102288-102774-2                       GAACAACU..GGACCAG.CACGUCUUGGUGGGUUU.G.CG.AAUAGC.AC
#=GR NC_019405.1c102774-102288-102288-102774-2              PP  ********..*******.**************999.9.99.999999.99
KY555143.1c102646-102160-102160-102646-2                        GAACAACU..GGACCAG.CACGUCUUGGUGGGUUU.G.CG.AAUAGC.AC
#=GR KY555143.1c102646-102160-102160-102646-2               PP  ********..*******.**************999.9.99.999999.99
KY555142.1c102171-101685-101685-102171-2                        GAACAACU..GGACCAG.CACGUCUUGGUGGGUUU.G.CG.AAUAGC.AC
#=GR KY555142.1c102171-101685-101685-102171-2               PP  ********..*******.**************999.9.99.999999.99
KY555144.1c102532-102046-102046-102532-2                        GAACAACU..GGACCAG.CACGUCUUGGUGGGUUU.G.CG.AAUAGC.AC
#=GR KY555144.1c102532-102046-102046-102532-2               PP  ********..*******.*****************.*.**.*****9.99
JX100811.1c103342-102856-102856-103342-2                        GAACAACU..GGACCAG.CACGUCUUGGUGGGUUU.G.CG.AAUAGC.AC
#=GR JX100811.1c103342-102856-102856-103342-2               PP  ********..*******.*****************.*.**.*****9.99
NC_019410.1c103342-102856-102856-103342-2                       GAACAACU..GGACCAG.CACGUCUUGGUGGGUUU.G.CG.AAUAGC.AC
#=GR NC_019410.1c103342-102856-102856-103342-2              PP  ********..*******.*****************.*.**.*****9.99
JX100812.1c101498-101012-101012-101498-2                        GAACAACU..GGACCAG.CACGUCUUGGUGGGUUU.G.CG.AAUAGC.AC
#=GR JX100812.1c101498-101012-101012-101498-2               PP  ********..*******.*****************.*.**.*****9.99
NC_019407.1c101498-101012-101012-101498-2                       GAACAACU..GGACCAG.CACGUCUUGGUGGGUUU.G.CG.AAUAGC.AC
#=GR NC_019407.1c101498-101012-101012-101498-2              PP  ********..*******.*****************.*.**.*****9.99
JX100809.1c102064-101578-101578-102064-2                        GAACAACU..GGACCAG.CACGUCUUGGUGGGUUU.G.CG.AAUAGC.AC
#=GR JX100809.1c102064-101578-101578-102064-2               PP  ********..*******.*****************.*.**.*****9.99
NC_019411.1c102064-101578-101578-102064-2                       GAACAACU..GGACCAG.CACGUCUUGGUGGGUUU.G.CG.AAUAGC.AC
#=GR NC_019411.1c102064-101578-101578-102064-2              PP  ********..*******.*****************.*.**.*****9.99
MT188704.1-38211-38671-38211-38671-1                            GAGCGACU..GGGUCAG.CACGUCUCGAUGGGUUG.C.GA.GUAGCA.CA
#=GR MT188704.1-38211-38671-38211-38671-1                   PP  ********..*******.********9********.*.99.999999.99
KT870145.1-8467-8900-8467-8900-1                                GAGCGACC..GUGCCAG.CACGUCUCUGGGAAAAC.A.CA.AUGCCU.GC
#=GR KT870145.1-8467-8900-8467-8900-1                       PP  ********..*******.*********98888888.7.77.777777.77
MH015255.1-8577-9010-8577-9010-1                                GAGCGACC..GUGCCAG.CACGUCUCUGGGAAAAC.A.CA.AUGUCU.GC
#=GR MH015255.1-8577-9010-8577-9010-1                       PP  ********..*******.*********98888877.7.77.777776.66
MN602268.1-7420-7883-7420-7883-1                                AAGCAACC..GAGCCAG.CACAUCUUAGGGAAUUC.A.GU.AGCUCA.UC
#=GR MN602268.1-7420-7883-7420-7883-1                       PP  ********..*******.********999999999.9.99.999999.99
MT270409.1c22806-22339-22339-22806-2                            GAGCAACC..GAGCCAG.CACAUCU--CAGGGAAU.U.CA.GUAGCU.CA
#=GR MT270409.1c22806-22339-22339-22806-2                   PP  ********..*******.*******..********.*.**.***999.99
OL955261.1-69523-70013-69523-70013-1                            GACUCAG-..GUGGCAG.CACGUCUCAGUGGCUUG.C.AA.UCUAGC.UC
#=GR OL955261.1-69523-70013-69523-70013-1                   PP  *******...*******.***************99.9.99.999999.99
NC_048041.1c38601-38184-38184-38601-2                           GGGCUCCU..GUGGGGA.CACUCAGUUGGGAAUGC.U.UA.AAGAAG.UA
#=GR NC_048041.1c38601-38184-38184-38601-2                  PP  788899**..*******.********998888877.7.77.777777.66
MH645904.1c38601-38184-38184-38601-2                            GGGCUCCU..GUGGGGA.CACUCAGUUGGGAAUGC.U.UA.AAGAAG.UA
#=GR MH645904.1c38601-38184-38184-38601-2                   PP  788899**..*******.********998888877.7.77.777777.66
MT442039.1-45336-45756-45336-45756-1                            GGGCUCCU..GUGGGGA.CACUCAGUUGGGAUGCU.U.AAuAUACAA.UG
#=GR MT442039.1-45336-45756-45336-45756-1                   PP  77889999..*******.*******9875444333.3.330333333.33
MN871510.1-14327-14747-14327-14747-1                            GGGCUCCU..GUGGGGA.CACUCAGUUGGGAUGCUuA.AC.AUACAA.UG
#=GR MN871510.1-14327-14747-14327-14747-1                   PP  77889999..9999999.****999987554333303.33.333334.44
MH925094.1-44407-44827-44407-44827-1                            GGGCUCCU..GUGGGGA.CACUCAGUUGGGAUGCUuA.AC.AUACAA.UG
#=GR MH925094.1-44407-44827-44407-44827-1                   PP  77889999..9999999.****999987554333303.33.333334.44
NC_048151.1-44407-44827-44407-44827-1                           GGGCUCCU..GUGGGGA.CACUCAGUUGGGAUGCUuA.AC.AUACAA.UG
#=GR NC_048151.1-44407-44827-44407-44827-1                  PP  77889999..9999999.****999987554333303.33.333334.44
MN871511.1-25762-26182-25762-26182-1                            GGGCUCCU..GUGGGGA.CACUCAGUUGGGAUGCUuA.AC.AUACAA.UG
#=GR MN871511.1-25762-26182-25762-26182-1                   PP  77889999..9999999.****999987554333303.33.333334.44
MN871505.1-44399-44819-44399-44819-1                            GGGCUCCU..GUGGGGA.CACUCAGUUGGGAUGCUuA.AC.AUACAA.UG
#=GR MN871505.1-44399-44819-44399-44819-1                   PP  77889999..9999999.****999987554333303.33.333334.44
MW824424.1-74754-75174-74754-75174-1                            AAC-UCCU..GUCGGAA.CGCUUGGUUAGGUACUA.A.AU.---CAA.AU
#=GR MW824424.1-74754-75174-74754-75174-1                   PP  985.7899..*******.*******9886555544.4.44....444.44
MW824415.1-71203-71623-71203-71623-1                            AAC-UCCU..GUCGGAA.CGCUUGGUUAGGUACUA.A.AU.---CAA.AU
#=GR MW824415.1-71203-71623-71203-71623-1                   PP  985.7899..*******.*******9886555544.4.44....444.44
MW824416.1-62454-62874-62454-62874-1                            AAC-UCCU..GUCGGAA.CGCUUGGUUAGGUACUA.A.AU.---CAA.AU
#=GR MW824416.1-62454-62874-62454-62874-1                   PP  985.7899..*******.*******9886555544.4.44....444.44
MW824422.1-75094-75514-75094-75514-1                            AAC-UCCU..GUCGGAA.CGCUUGGUUAGGUACUA.A.AU.---CAA.AU
#=GR MW824422.1-75094-75514-75094-75514-1                   PP  985.7899..*******.*******9886555544.4.44....444.44
MW824426.1-110836-111256-110836-111256-1                        AAC-UCCU..GUCGGAA.CGCUUGGUUAGGUACUA.A.AU.---CAA.AU
#=GR MW824426.1-110836-111256-110836-111256-1               PP  985.7899..*******.*******9886555544.4.44....444.44
MW824423.1-75246-75666-75246-75666-1                            AAC-UCCU..GUCGGAA.CGCUUGGUUAGGUACUA.A.AU.---CAA.AU
#=GR MW824423.1-75246-75666-75246-75666-1                   PP  985.7899..*******.*******9886555544.4.44....444.44
MW824425.1c68223-67803-67803-68223-2                            AAC-UCCU..GUCGGAA.CGCUUGGUUAGGUACUA.A.AU.---CAA.AU
#=GR MW824425.1c68223-67803-67803-68223-2                   PP  985.7899..*******.*******9886555544.4.44....444.44
MW824419.1c35663-35243-35243-35663-2                            AAC-UCCU..GUCGGAA.CGCUUGGUUAGGUACUA.A.AU.---CAA.AU
#=GR MW824419.1c35663-35243-35243-35663-2                   PP  985.7899..*******.*******9886555544.4.44....444.44
OR521083.1-56102-56515-56102-56515-1                            GAACUUCA.uGGGGAAG.CACGUCUCUAGUCACAA.C.UA.CCACGC.UA
#=GR OR521083.1-56102-56515-56102-56515-1                   PP  *******9.9*******.********988887777.7.77.777777.66
MK937612.1-56586-56999-56586-56999-1                            GAACUUCA.uGGGGAAG.CACGUCUCUAGUCACAA.C.UA.CCACGC.UA
#=GR MK937612.1-56586-56999-56586-56999-1                   PP  *******9.9*******.********988887777.7.77.777777.66
OR253916.1-56103-56516-56103-56516-1                            GAACUUCA.uGGGGAAG.CACGUCUCUAGUCACAA.C.UA.CCACGC.UA
#=GR OR253916.1-56103-56516-56103-56516-1                   PP  *******9.9*******.********988887777.7.77.777777.66
NC_021299.1-55846-56259-55846-56259-1                           GAACUUCA.uGGGGAAG.CACGUCUCUAGUCACAA.C.UA.CCACGC.UA
#=GR NC_021299.1-55846-56259-55846-56259-1                  PP  *******9.9*******.********988887777.7.77.777777.66
MH697587.1-56107-56520-56107-56520-1                            GAACUUCA.uGGGGAAG.CACGUCUCUAGUCACAA.C.UA.CCACGC.UA
#=GR MH697587.1-56107-56520-56107-56520-1                   PP  *******9.9*******.********988887777.7.77.777777.66
NC_041970.1-56107-56520-56107-56520-1                           GAACUUCA.uGGGGAAG.CACGUCUCUAGUCACAA.C.UA.CCACGC.UA
#=GR NC_041970.1-56107-56520-56107-56520-1                  PP  *******9.9*******.********988887777.7.77.777777.66
MW713383.1-56974-57387-56974-57387-1                            GAACUUCA.uGGGGAAG.CACGUCUCUAGUCACAA.C.UA.CCACGC.UA
#=GR MW713383.1-56974-57387-56974-57387-1                   PP  *******9.9*******.********988887777.7.77.777777.66
OP297551.1-57015-57428-57015-57428-1                            GAACUUCA.uGGGGAAG.CACGUCUCUAGUCACAA.C.UA.CCACGC.UA
#=GR OP297551.1-57015-57428-57015-57428-1                   PP  *******9.9*******.********988887777.7.77.777777.66
OR553916.1-56103-56516-56103-56516-1                            GAACUUCA.uGGGGAAG.CACGUCUCUAGUCACAA.C.UA.CCACGC.UA
#=GR OR553916.1-56103-56516-56103-56516-1                   PP  *******9.9*******.********988887777.7.77.777777.66
JN699628.3-56107-56520-56107-56520-1                            GAACUUCA.uGGGGAAG.CACGUCUCUAGUCACAA.C.UA.CCACGC.UA
#=GR JN699628.3-56107-56520-56107-56520-1                   PP  *******9.9*******.********988887777.7.77.777777.66
MN586024.1-56110-56523-56110-56523-1                            GAACUUCA.uGGGGAAG.CACGUCUCUAGUCACAA.C.UA.CCACGC.UA
#=GR MN586024.1-56110-56523-56110-56523-1                   PP  *******9.9*******.********988887777.7.77.777777.66
KC900379.1-55846-56259-55846-56259-1                            GAACUUCA.uGGGGAAG.CACGUCUCUAGUCACAA.C.UA.CCACGC.UA
#=GR KC900379.1-55846-56259-55846-56259-1                   PP  *******9.9*******.********988887777.7.77.777777.66
OR553909.1-56275-56688-56275-56688-1                            GAACUUCA.uGGGGAAG.CACGUCUCUAGUCACAA.C.UA.CCACGC.UA
#=GR OR553909.1-56275-56688-56275-56688-1                   PP  *******9.9*******.********987777777.7.77.777777.66
KT591491.1-55871-56284-55871-56284-1                            GAACUUCA.uGGGGAAG.CACGUCUCUAGUCACAA.C.UA.CCACGC.UA
#=GR KT591491.1-55871-56284-55871-56284-1                   PP  *******9.9*******.********987777777.7.77.777777.66
OQ995428.1-57254-57667-57254-57667-1                            GAACUUCA.uGGGGAAG.CACGUCUCUAGUCACAA.C.UA.CCACGC.UA
#=GR OQ995428.1-57254-57667-57254-57667-1                   PP  *******9.9*******.********988887777.7.77.777777.66
NC_053516.1-57539-57953-57539-57953-1                           GAACUUCA.uGGGGAAG.CACGUCUCUAGUCACAA.C.UA.CCAUGC.UA
#=GR NC_053516.1-57539-57953-57539-57953-1                  PP  *******9.9*******.*****************.*.**.******.*9
MT658803.1-57539-57953-57539-57953-1                            GAACUUCA.uGGGGAAG.CACGUCUCUAGUCACAA.C.UA.CCAUGC.UA
#=GR MT658803.1-57539-57953-57539-57953-1                   PP  *******9.9*******.*****************.*.**.******.*9
MT658802.1-58109-58522-58109-58522-1                            GAACUUCA.uGGGGAAG.CACGUCUCUCGUCAAAC.A.AC.ACCAUG.CU
#=GR MT658802.1-58109-58522-58109-58522-1                   PP  *******9.9*******.**********9999999.9.99.999999.99
NC_053513.1-58109-58522-58109-58522-1                           GAACUUCA.uGGGGAAG.CACGUCUCUCGUCAAAC.A.AC.ACCAUG.CU
#=GR NC_053513.1-58109-58522-58109-58522-1                  PP  *******9.9*******.**********9999999.9.99.999999.99
MF319184.1-58109-58522-58109-58522-1                            GAACUUCA.uGGGGAAG.CACGUCUCUCGUCAAAC.A.AC.ACCAUG.CU
#=GR MF319184.1-58109-58522-58109-58522-1                   PP  *******9.9*******.**********9999999.9.99.999999.99
NC_053515.1-58277-58694-58277-58694-1                           GAACUUCA.uGGGGAAG.CACGUCUCUCGUCAAAC.A.AC.ACCAUG.CU
#=GR NC_053515.1-58277-58694-58277-58694-1                  PP  *******9.9*******.********999999999.9.99.999999.99
KY783914.1-58277-58694-58277-58694-1                            GAACUUCA.uGGGGAAG.CACGUCUCUCGUCAAAC.A.AC.ACCAUG.CU
#=GR KY783914.1-58277-58694-58277-58694-1                   PP  *******9.9*******.********999999999.9.99.999999.99
KY223999.1-58277-58694-58277-58694-1                            GAACUUCA.uGGGGAAG.CACGUCUCUCGUCAAAC.A.AC.ACCAUG.CU
#=GR KY223999.1-58277-58694-58277-58694-1                   PP  *******9.9*******.********999999999.9.99.999999.99
NC_053514.1-58180-58601-58180-58601-1                           GAACUUCA.uGGGGAAG.CACAUCUCAUGUCAAAC.A.UU.UAGCUC.AG
#=GR NC_053514.1-58180-58601-58180-58601-1                  PP  *******9.9*******.********765554444.4.44.444443.33
MT657341.1-58180-58601-58180-58601-1                            GAACUUCA.uGGGGAAG.CACAUCUCAUGUCAAAC.A.UU.UAGCUC.AG
#=GR MT657341.1-58180-58601-58180-58601-1                   PP  *******9.9*******.********765554444.4.44.444443.33
JF937105.1-58409-58832-58409-58832-1                            GAACUUCA.uGGGGAAG.CACAUCUCACGUCAAAC.A.UU.UAGCUC.AG
#=GR JF937105.1-58409-58832-58409-58832-1                   PP  *******9.9*******.********997776666.6.66.655555.55
NC_041971.1-58409-58832-58409-58832-1                           GAACUUCA.uGGGGAAG.CACAUCUCACGUCAAAC.A.UU.UAGCUC.AG
#=GR NC_041971.1-58409-58832-58409-58832-1                  PP  *******9.9*******.********997776666.6.66.655555.55
MW578836.1-57985-58362-57985-58362-1                            GAACUUCA.uGGGGAAG.CACGUCUCUAGUCGCAA.C.AU.UACCUU.G-
#=GR MW578836.1-57985-58362-57985-58362-1                   PP  *******9.9*******.********985554433.3.33.333332.2.
OQ417962.1-62184-62627-62184-62627-1                            GAACUUCA.uGGGGAAG.CACGUCUCUAGUCAAAU.C.AU.UCUCCG.CU
#=GR OQ417962.1-62184-62627-62184-62627-1                   PP  *******9.9*******.********985555444.4.44.444433.33
MW584160.1-62659-63102-62659-63102-1                            GAACUUCA.uGGGGAAG.CACGUCUCUAGUCAAAU.C.AU.UCUCCG.CU
#=GR MW584160.1-62659-63102-62659-63102-1                   PP  *******9.9*******.*******9885554444.4.44.444333.33
MW584202.1-62181-62624-62181-62624-1                            GAACUUCA.uGGGGAAG.CACGUCUCUAGUCAAAU.C.A-.-UUCUC.CG
#=GR MW584202.1-62181-62624-62181-62624-1                   PP  *******9.9*******.*******8875444443.3.3...33333.44
QMEV01000001.1-33743-34186-33743-34186-1                        GACCUUCA.uGGGGAAG.CACGUCUC-CAGUCAA-.A.AA.CACACU.UA
#=GR QMEV01000001.1-33743-34186-33743-34186-1               PP  *******9.9*******.*******8.4333332..2.22.222222.23
AP024266.1c1566111-1565652-1565652-1566111-2                    GAACUUCA.uGGGGAAG.CACGUCUCUAGUCAGUU.U.AC.ACUUUA.GC
#=GR AP024266.1c1566111-1565652-1565652-1566111-2           PP  *******9.9*******.*********99999999.9.99.999999.99
MBEU01000044.1c49064-48667-48667-49064-2                        GACCUUCA.uGGGGAAG.CACGUCUCUAGUUAGAA.C.GA.AAUUGC.UU
#=GR MBEU01000044.1c49064-48667-48667-49064-2               PP  *******9.9*******.**********9999999.9.99.999999.99
MVHD01000081.1-9868-10317-9868-10317-1                          GAACUUCA.uGGGGAAG.CACGUCUCUGGUCAAAC.C.UU.CAUUGC.AU
#=GR MVHD01000081.1-9868-10317-9868-10317-1                 PP  *******9.9*******.**********8777777.7.66.666666.65
JACKVH010000022.1-9915-10364-9915-10364-1                       GAACUUCA.uGGGGAAG.CACGUCUCUGGUCAAAC.C.UU.CAUUGC.AU
#=GR JACKVH010000022.1-9915-10364-9915-10364-1              PP  *******9.9*******.**********8777777.7.66.666666.65
AP024244.1-1366586-1367047-1366586-1367047-1                    GCACUUCG.cGUGGGAG.CACGUCUCUGGUCAACU.A.CA.CCAAGU.UG
#=GR AP024244.1-1366586-1367047-1366586-1367047-1           PP  ********.********.**********9888888.8.88.888888.87
MAEX01000011.1c683-254-254-683-2                                GAACUUCG.cGGGAAAG.CACAUCCUCAGUCAACA.A.GC.ACUAGC.UC
#=GR MAEX01000011.1c683-254-254-683-2                       PP  ********.9*******.*********98888888.8.88.888877.77
JMHR01000081.1-45723-46149-45723-46149-1                        GAACUUCG.uGGGAGAG.CACGUCCUCAGUCACCG.C.AC.UAGCUC.AA
#=GR JMHR01000081.1-45723-46149-45723-46149-1               PP  *******9.9*******.*********87776666.6.66.666655.55
JAUUEX010000029.1c142448-142022-142022-142448-2                 GAACUUCG.uGGGAGAG.CACGUCCUCAGUCACCG.C.AC.UAGCUC.AA
#=GR JAUUEX010000029.1c142448-142022-142022-142448-2        PP  *******9.9*******.*********87776666.6.66.666655.55
JAFBMT010000002.1-493073-493499-493073-493499-1                 GAACUUCG.uGGGAGAG.CACGUCCUCAGUCACCG.C.AC.UAGCUC.AA
#=GR JAFBMT010000002.1-493073-493499-493073-493499-1        PP  *******9.9*******.*********87776666.6.66.666655.55
LT906454.1-1007838-1008238-1007838-1008238-1                    AAACGCAA..GGCAAUG.CACGUCUACGAUACAUC.G.AG.CACAAG.CU
#=GR LT906454.1-1007838-1008238-1007838-1008238-1           PP  ********..*******.*********98887666.6.55.544444.44
CP022601.1-536498-536873-536498-536873-1                        AAACGCAA..GGCAAUG.CACGUCUACGAUACAUC.A.AA.CACAAU.GC
#=GR CP022601.1-536498-536873-536498-536873-1               PP  ********..*******.*********99888888.7.77.776666.66
UHFG01000004.1c1527014-1526639-1526639-1527014-2                AAACGCAA..GGCAAUG.CACGUCUGCGAUACACG.A.AC.ACAAUG.CU
#=GR UHFG01000004.1c1527014-1526639-1526639-1527014-2       PP  ********..*******.*********97776555.5.55.544444.44
OQ633473.1c20708-20333-20333-20708-2                            AAACGCAA..GGCAAUG.CACGUCUGCGAUACACG.A.AC.ACAAUG.CU
#=GR OQ633473.1c20708-20333-20333-20708-2                   PP  ********..*******.*********97776555.5.55.544444.44
KV793856.1c18382-18007-18007-18382-2                            AAACGCAA..GGCAAUG.CACGUCUGCGAUACACG.A.AA.ACAAUG.CU
#=GR KV793856.1c18382-18007-18007-18382-2                   PP  ********..*******.*********98776666.6.55.555555.55
CP033809.1c53599-53224-53224-53599-2                            AAACGCAA..GGCAAUG.CACGUCUGCGAUACACG.A.AA.ACAAUG.CU
#=GR CP033809.1c53599-53224-53224-53599-2                   PP  ********..*******.*********98776666.6.55.555555.55
JX409895.1c544-169-169-544-2                                    AAACGCAA..GGCAAUG.CACGUCUGCGAUACACG.A.AA.ACAAUG.CU
#=GR JX409895.1c544-169-169-544-2                           PP  ********..*******.*********98776666.6.55.555555.55
JX409894.1c31726-31351-31351-31726-2                            AAACGCAA..GGCAAUG.CACGUCUGCGAUACACG.A.AA.ACAAUG.CU
#=GR JX409894.1c31726-31351-31351-31726-2                   PP  ********..*******.*********98776666.6.55.555555.55
CAKODQ010000005.1c111592-111192-111192-111592-2                 AAACGCAA..GGCAAUG.CACGUCUGCGAUACAUC.A.AA.CACAAU.GC
#=GR CAKODQ010000005.1c111592-111192-111192-111592-2        PP  ********..*******.**********9998877.7.77.666555.55
MK448806.1-20250-20640-20250-20640-1                            AAACGCAU..GGCAAUG.CACGUCUACGAUA-CGA.C.UA.GGGAAA.UA
#=GR MK448806.1-20250-20640-20250-20640-1                   PP  ********..*******.*******976444.344.4.44.444444.44
MK448990.1-22299-22689-22299-22689-1                            AAACGCAU..GGCAAUG.CACGUCUACGAUA-CGA.C.UA.GGGAAA.UA
#=GR MK448990.1-22299-22689-22299-22689-1                   PP  ********..*******.*******976444.344.4.44.444444.44
MK448812.1-19963-20354-19963-20354-1                            AAACGCAU..GGCAAUG.CACGUCUACGAUACGAC.-.UA.GGGAAA.UA
#=GR MK448812.1-19963-20354-19963-20354-1                   PP  ********..*******.********876554433...33.333333.33
CP118735.1-455056-455445-455056-455445-1                        AAACGCAU..GGCGAUG.CACGUCUAUGGUAUGCU.G.AC.AAUGCA.UA
#=GR CP118735.1-455056-455445-455056-455445-1               PP  ********..*******.*********99999999.9.99.999999.99
KE384089.1-235426-235814-235426-235814-1                        AAACGCAU..GGCGAUG.CACGUCUAUGAUAUGCU.G.AC.AAUACA.UA
#=GR KE384089.1-235426-235814-235426-235814-1               PP  ********..*******.**********9999999.9.99.999999.99
AQYB01000019.1-3096-3493-3096-3493-1                            AAACGCAU..GGCGAUG.CACGUCUGUGAUAUGCC.G.AU.AACCAA.AC
#=GR AQYB01000019.1-3096-3493-3096-3493-1                   PP  ********..*******.*********88887777.7.77.777766.66
JADFBF010000006.1c160502-160118-160118-160502-2                 AAACGCAA..GGCAAUG.CACGUCUGCGGUACAAA.-.-A.CAAUAA.UG
#=GR JADFBF010000006.1c160502-160118-160118-160502-2        PP  ********..*******.*******9985543322....2.222222.23
JATH01000009.1c73545-73161-73161-73545-2                        AAACGCAA..GGCAAUG.CACGUCUACGGUACAAA.-.--.--ACAA.UA
#=GR JATH01000009.1c73545-73161-73161-73545-2               PP  ********..*******.********995543332........2222.22
MK448998.1-15786-16170-15786-16170-1                            AAACGCAA..GGCAAUG.CACGUCUACGGUACAAA.-.--.--ACAA.UA
#=GR MK448998.1-15786-16170-15786-16170-1                   PP  ********..*******.********995543332........2222.22
JALLFC010000003.1-180892-181276-180892-181276-1                 AAACGCAA..GGCAAUG.CACGUCUACGGUACAAA.-.--.--ACAA.UA
#=GR JALLFC010000003.1-180892-181276-180892-181276-1        PP  ********..*******.********985543322........2222.22
JANLBM010000007.1c41806-41422-41422-41806-2                     AAACGCAA..GGCAAUG.CACGUCUACGGUACA--.-.--.AAACAA.UA
#=GR JANLBM010000007.1c41806-41422-41422-41806-2            PP  ********..*******.*********955432........233333.33
JALLFN010000002.1c228205-227819-227819-228205-2                 GAACGCAU..GGCAAUG.CACGUCUACGGUACAAA.A.AA.CAAUUC.UA
#=GR JALLFN010000002.1c228205-227819-227819-228205-2        PP  ********..*******.*******9998888777.7.77.777777.77
CAMILF010000010.1-15699-16093-15699-16093-1                     AAACAUAU..GGCGAUG.CGUGUCUGUGAUAGAUG.A.AA.AGAUGA.UU
#=GR CAMILF010000010.1-15699-16093-15699-16093-1            PP  ********..*******.*****************.*.*9.999999.99
CAMHVX010000010.1-15699-16093-15699-16093-1                     AAACAUAU..GGCGAUG.CGUGUCUGUGAUAGAUG.A.AA.AGAUGA.UU
#=GR CAMHVX010000010.1-15699-16093-15699-16093-1            PP  ********..*******.*****************.*.*9.999999.99
JANTXE010000010.1-15699-16093-15699-16093-1                     AAACAUAU..GGCGAUG.CGUGUCUGUGAUAGAUG.A.AA.AGAUGA.UU
#=GR JANTXE010000010.1-15699-16093-15699-16093-1            PP  ********..*******.*****************.*.*9.999999.99
JVYJ01000071.1c26220-25826-25826-26220-2                        AAACACAU..GGCGAUG.CGUGUCUGUGAUAGAUG.A.AA.AGAUGA.UU
#=GR JVYJ01000071.1c26220-25826-25826-26220-2               PP  ********..*******.*****************.*.*9.999999.99
VMMD01000021.1-514-908-514-908-1                                AAACACAU..GGCGAUG.CGUGUCUGUGAUAGAUG.A.AA.GAUGAU.UU
#=GR VMMD01000021.1-514-908-514-908-1                       PP  ********..*******.*****************.*.**.****99.99
VMMU01000024.1-20211-20605-20211-20605-1                        AAACACAU..GGCGAUG.CGUGUCUGUGAUAGAUG.A.AA.GAUGAU.UU
#=GR VMMU01000024.1-20211-20605-20211-20605-1               PP  ********..*******.*****************.*.**.****99.99
VMMI01000041.1-503-897-503-897-1                                AAACACAU..GGCGAUG.CGUGUCUGUGAUAGAUG.A.AA.GAUGAU.UU
#=GR VMMI01000041.1-503-897-503-897-1                       PP  ********..*******.*****************.*.**.****99.99
VMMN01000055.1c4594-4200-4200-4594-2                            AAACACAU..GGCGAUG.CGUGUCUGUGAUAGAUG.A.AA.GAUGAU.UU
#=GR VMMN01000055.1c4594-4200-4200-4594-2                   PP  ********..*******.*****************.*.**.****99.99
VMMO01000052.1c23689-23295-23295-23689-2                        AAACACAU..GGCGAUG.CGUGUCUGUGAUAGAUG.A.AA.GAUGAU.UU
#=GR VMMO01000052.1c23689-23295-23295-23689-2               PP  ********..*******.*****************.*.**.****99.99
VMLD01000017.1-1382-1776-1382-1776-1                            AAACACAU..GGCGAUG.CGUGUCUGUGAUAGAUG.A.AA.GAUGAU.UU
#=GR VMLD01000017.1-1382-1776-1382-1776-1                   PP  ********..*******.*****************.*.**.****99.99
CAMPPR010000002.1c25637-25243-25243-25637-2                     AAACACAU..GGCGAUG.CGUGUCUGUGAUAGAUG.A.AA.GAUGAU.UU
#=GR CAMPPR010000002.1c25637-25243-25243-25637-2            PP  ********..*******.*****************.*.**.****99.99
VMMC01000014.1c25181-24787-24787-25181-2                        AAACACAU..GGCGAUG.CGUGUCUGUGAUAGAUG.A.AA.GAUGAU.UU
#=GR VMMC01000014.1c25181-24787-24787-25181-2               PP  ********..*******.*****************.*.**.****99.99
JANTWT010000010.1c46037-45643-45643-46037-2                     AAACACAU..GGCGAUG.CGUGUCUGUGAUAGAUG.A.AA.GAUGAU.UU
#=GR JANTWT010000010.1c46037-45643-45643-46037-2            PP  ********..*******.*****************.*.**.****99.99
CAMIOR010000010.1c46037-45643-45643-46037-2                     AAACACAU..GGCGAUG.CGUGUCUGUGAUAGAUG.A.AA.GAUGAU.UU
#=GR CAMIOR010000010.1c46037-45643-45643-46037-2            PP  ********..*******.*****************.*.**.****99.99
CAMHVF010000010.1c46037-45643-45643-46037-2                     AAACACAU..GGCGAUG.CGUGUCUGUGAUAGAUG.A.AA.GAUGAU.UU
#=GR CAMHVF010000010.1c46037-45643-45643-46037-2            PP  ********..*******.*****************.*.**.****99.99
JAOTCE010000051.1-866-1260-866-1260-1                           AAACACAU..GGCGAUG.CGUGUCUGUGAUAGAUG.A.AA.GAUGAU.UU
#=GR JAOTCE010000051.1-866-1260-866-1260-1                  PP  ********..*******.*****************.*.**.****99.99
CAMHYJ010000022.1c20764-20370-20370-20764-2                     AAACACAU..GGCGAUG.CGUGUCUGUGAUAGAUG.A.AA.GAUGAU.UU
#=GR CAMHYJ010000022.1c20764-20370-20370-20764-2            PP  ********..*******.*****************.*.**.****99.99
JANTXB010000018.1c44861-44467-44467-44861-2                     AAACACAU..GGCGAUG.CGUGUCUGUGAUAGAUG.A.AA.GAUGAU.UU
#=GR JANTXB010000018.1c44861-44467-44467-44861-2            PP  ********..*******.*****************.*.**.****99.99
CAMHVW010000018.1c44861-44467-44467-44861-2                     AAACACAU..GGCGAUG.CGUGUCUGUGAUAGAUG.A.AA.GAUGAU.UU
#=GR CAMHVW010000018.1c44861-44467-44467-44861-2            PP  ********..*******.*****************.*.**.****99.99
CAMIJZ010000022.1c20764-20370-20370-20764-2                     AAACACAU..GGCGAUG.CGUGUCUGUGAUAGAUG.A.AA.GAUGAU.UU
#=GR CAMIJZ010000022.1c20764-20370-20370-20764-2            PP  ********..*******.*****************.*.**.****99.99
VMLG01000038.1-4943-5337-4943-5337-1                            AAACACAU..GGCGAUG.CGUGUCUGUGAUAGAUG.A.AA.GAUGAU.UU
#=GR VMLG01000038.1-4943-5337-4943-5337-1                   PP  ********..*******.*****************.*.**.****99.99
CAMIJP010000014.1c37231-36837-36837-37231-2                     AAACACAU..GGCGAUG.CGUGUCUGUGAUAGAUA.A.AA.GAUGAU.UU
#=GR CAMIJP010000014.1c37231-36837-36837-37231-2            PP  ********..*******.*****************.*.**.****99.99
CAMHYO010000014.1c37231-36837-36837-37231-2                     AAACACAU..GGCGAUG.CGUGUCUGUGAUAGAUA.A.AA.GAUGAU.UU
#=GR CAMHYO010000014.1c37231-36837-36837-37231-2            PP  ********..*******.*****************.*.**.****99.99
JAOTCJ010000070.1-1294-1688-1294-1688-1                         AAACACAU..GGCGAUG.CGUGUCUGUGAUAGAUA.A.AA.GAUGAU.UU
#=GR JAOTCJ010000070.1-1294-1688-1294-1688-1                PP  ********..*******.*****************.*.**.****99.99
RMVN01000015.1-10107-10501-10107-10501-1                        AAACACAU..GGCGAUG.CGUGUCUGUGAUAGAUA.A.AA.GAUGAU.UU
#=GR RMVN01000015.1-10107-10501-10107-10501-1               PP  ********..*******.*****************.*.**.****99.99
JAOTCS010000047.1-3937-4331-3937-4331-1                         AAACACAU..GGCGAUG.CGUGUCUGUGAUAGAUA.A.AA.GAUGAU.UU
#=GR JAOTCS010000047.1-3937-4331-3937-4331-1                PP  ********..*******.*****************.*.**.****99.99
CAMIMH010000017.1-18974-19368-18974-19368-1                     AAACACAU..GGCGAUG.CGUGUCUGUGAUAGAUA.A.AA.GAUGAU.UU
#=GR CAMIMH010000017.1-18974-19368-18974-19368-1            PP  ********..*******.*****************.*.**.****99.99
CAMHYG010000017.1-18974-19368-18974-19368-1                     AAACACAU..GGCGAUG.CGUGUCUGUGAUAGAUA.A.AA.GAUGAU.UU
#=GR CAMHYG010000017.1-18974-19368-18974-19368-1            PP  ********..*******.*****************.*.**.****99.99
CAMILH010000002.1-145956-146350-145956-146350-1                 AAACACAU..GGCGAUG.CGUGUCUGUGAUAGAUA.A.AA.GGUGAU.UU
#=GR CAMILH010000002.1-145956-146350-145956-146350-1        PP  ********..*******.*****************.*.**.*99999.99
CAMHCC010000001.1c725678-725284-725284-725678-2                 AAACACAU..GGCGAUG.CGUGUCUGUGAUAGAUA.A.AA.GGUGAU.UU
#=GR CAMHCC010000001.1c725678-725284-725284-725678-2        PP  ********..*******.*****************.*.**.*99999.99
JAOTDJ010000042.1-679-1073-679-1073-1                           AAACACAU..GGCGAUG.CGUGUCUGUGAUAGAUA.A.AA.GGUGAU.UU
#=GR JAOTDJ010000042.1-679-1073-679-1073-1                  PP  ********..*******.*****************.*.**.*99999.99
CAMHQU010000002.1-145956-146350-145956-146350-1                 AAACACAU..GGCGAUG.CGUGUCUGUGAUAGAUA.A.AA.GGUGAU.UU
#=GR CAMHQU010000002.1-145956-146350-145956-146350-1        PP  ********..*******.*****************.*.**.*99999.99
JANTXU010000001.1c725678-725284-725284-725678-2                 AAACACAU..GGCGAUG.CGUGUCUGUGAUAGAUA.A.AA.GGUGAU.UU
#=GR JANTXU010000001.1c725678-725284-725284-725678-2        PP  ********..*******.*****************.*.**.*99999.99
JASOOK010000013.1c31824-31430-31430-31824-2                     AAACACAU..GGCGAUG.CGUGUCUGUGAUAGAUG.A.AA.GAUGAU.UU
#=GR JASOOK010000013.1c31824-31430-31430-31824-2            PP  ********..*******.*****************.*.**.******.**
MK044829.1-18639-19033-18639-19033-1                            AAACACAU..GGCGAUG.CGUGUCUGUGAUAGAUG.A.AA.GAUGAU.UU
#=GR MK044829.1-18639-19033-18639-19033-1                   PP  ********..*******.*****************.*.**.******.**
JAPAHU010000348.1c255-116-116-255-2                             --------..-------.-----------------.-.--.------.--
#=GR JAPAHU010000348.1c255-116-116-255-2                    PP  ..................................................
JASOIB010000011.1c53144-52749-52749-53144-2                     AAACACAU..GGCGAUG.CGUGUCUGUGAUAGAUG.A.AA.GAUGAU.UU
#=GR JASOIB010000011.1c53144-52749-52749-53144-2            PP  ********..*******.*****************.*.**.****99.99
JAWFGK010000003.1-23558-23951-23558-23951-1                     AAACACAU..GGCGAUG.CGUGUCUGUGAUAGAUG.A.AA.GAUGAU.UU
#=GR JAWFGK010000003.1-23558-23951-23558-23951-1            PP  ********..*******.*****************.*.**.******.**
JVFV01000023.1c20383-19990-19990-20383-2                        AAACACAU..GGCGAUG.CGUGUCUGUGAUAGAUG.A.AA.GAUGAU.UU
#=GR JVFV01000023.1c20383-19990-19990-20383-2               PP  ********..*******.*****************.*.**.******.**
KT337365.1c17794-17402-17402-17794-2                            AAACACAU..GGCGAUG.CGUGUCUGUGAUAGAUG.A.AA.GAUGAU.UU
#=GR KT337365.1c17794-17402-17402-17794-2                   PP  ********..*******.*****************.*.**.******.**
HG799496.1c23475-23083-23083-23475-2                            AAACACAU..GGCGAUG.CGUGUCUGUGAUAGAUG.A.AA.GAUGAU.UU
#=GR HG799496.1c23475-23083-23083-23475-2                   PP  ********..*******.*****************.*.**.******.**
NC_024357.1c23475-23083-23083-23475-2                           AAACACAU..GGCGAUG.CGUGUCUGUGAUAGAUG.A.AA.GAUGAU.UU
#=GR NC_024357.1c23475-23083-23083-23475-2                  PP  ********..*******.*****************.*.**.******.**
KY065451.1-17470-17862-17470-17862-1                            AAACACAU..GGCGAUG.CGUGUCUGUGAUAGAUG.A.AA.GAUGAU.UU
#=GR KY065451.1-17470-17862-17470-17862-1                   PP  ********..*******.*****************.*.**.******.**
KT337362.1c19393-19001-19001-19393-2                            AAACACAU..GGCGAUG.CGUGUCUGUGAUAGAUG.A.AA.GAUGAU.UU
#=GR KT337362.1c19393-19001-19001-19393-2                   PP  ********..*******.*****************.*.**.******.**
NC_024370.1c23999-23607-23607-23999-2                           AAACACAU..GGCGAUG.CGUGUCUGUGAUAGAUG.A.AA.GAUGAU.UU
#=GR NC_024370.1c23999-23607-23607-23999-2                  PP  ********..*******.*****************.*.**.******.**
NC_031907.1c17794-17402-17402-17794-2                           AAACACAU..GGCGAUG.CGUGUCUGUGAUAGAUG.A.AA.GAUGAU.UU
#=GR NC_031907.1c17794-17402-17402-17794-2                  PP  ********..*******.*****************.*.**.******.**
HG799490.1c23999-23607-23607-23999-2                            AAACACAU..GGCGAUG.CGUGUCUGUGAUAGAUG.A.AA.GAUGAU.UU
#=GR HG799490.1c23999-23607-23607-23999-2                   PP  ********..*******.*****************.*.**.******.**
FR671410.1c20109-19717-19717-20109-2                            AAACACAU..GGCGAUG.CGUGUCUGUGAUAGAUG.A.AA.GAUGAU.UU
#=GR FR671410.1c20109-19717-19717-20109-2                   PP  ********..*******.*****************.*.**.******.**
FR671405.1c21512-21120-21120-21512-2                            AAACACAU..GGCGAUG.CGUGUCUGUGAUAGAUG.A.AA.GAUGAU.UU
#=GR FR671405.1c21512-21120-21120-21512-2                   PP  ********..*******.*****************.*.**.******.**
OK173051.1c23747-23355-23355-23747-2                            AAACACAU..GGCGAUG.CGUGUCUGUGAUAGAUG.A.AA.GAUGAU.UU
#=GR OK173051.1c23747-23355-23355-23747-2                   PP  ********..*******.*****************.*.**.******.**
KY065496.1-17361-17753-17361-17753-1                            AAACACAU..GGCGAUG.CGUGUCUGUGAUAGAUG.A.AA.GAUGAU.UU
#=GR KY065496.1-17361-17753-17361-17753-1                   PP  ********..*******.*****************.*.**.******.**
KY065450.1-16794-17186-16794-17186-1                            AAACACAU..GACGAUG.CGUGUCUGUGAUAGAUG.A.AA.GAUGAU.UU
#=GR KY065450.1-16794-17186-16794-17186-1                   PP  ********..*******.*****************.*.**.******.**
JANTVP010000002.1c197732-197340-197340-197732-2                 AAACACAU..GGCGAUG.CGUGUCUGUGAUAGAUG.A.AA.GAUGAU.UU
#=GR JANTVP010000002.1c197732-197340-197340-197732-2        PP  ********..*******.*****************.*.**.******.**
CAMHVK010000002.1c197732-197340-197340-197732-2                 AAACACAU..GGCGAUG.CGUGUCUGUGAUAGAUG.A.AA.GAUGAU.UU
#=GR CAMHVK010000002.1c197732-197340-197340-197732-2        PP  ********..*******.*****************.*.**.******.**
CAMIAU010000002.1c197732-197340-197340-197732-2                 AAACACAU..GGCGAUG.CGUGUCUGUGAUAGAUG.A.AA.GAUGAU.UU
#=GR CAMIAU010000002.1c197732-197340-197340-197732-2        PP  ********..*******.*****************.*.**.******.**
CAMHOC010000002.1-42833-43225-42833-43225-1                     AAACACAU..GGCGAUG.CGUGUCUGUGAUAGAUG.A.AA.GAUGAU.UU
#=GR CAMHOC010000002.1-42833-43225-42833-43225-1            PP  ********..*******.*****************.*.**.******.**
JAOTDL010000046.1c941-549-549-941-2                             AAACACAU..GGCGAUG.CGUGUCUGUGAUAGAUG.A.AA.GAUGAU.UU
#=GR JAOTDL010000046.1c941-549-549-941-2                    PP  ********..*******.*****************.*.**.******.**
CAMIEM010000002.1-42833-43225-42833-43225-1                     AAACACAU..GGCGAUG.CGUGUCUGUGAUAGAUG.A.AA.GAUGAU.UU
#=GR CAMIEM010000002.1-42833-43225-42833-43225-1            PP  ********..*******.*****************.*.**.******.**
JAWHCT010000007.1-20470-20862-20470-20862-1                     AAACACAU..GGCGAUG.CGUGUCUGUGAUAGAUA.A.AA.GAUGAU.UU
#=GR JAWHCT010000007.1-20470-20862-20470-20862-1            PP  ********..*******.*****************.*.**.******.**
CAMICD010000003.1-120608-121000-120608-121000-1                 AAACACAU..GGCGAUG.CGUGUCUGUGAUAGAUG.A.AA.GAUGAU.UU
#=GR CAMICD010000003.1-120608-121000-120608-121000-1        PP  ********..*******.*****************.*.**.******.**
CAMHXJ010000003.1-120608-121000-120608-121000-1                 AAACACAU..GGCGAUG.CGUGUCUGUGAUAGAUG.A.AA.GAUGAU.UU
#=GR CAMHXJ010000003.1-120608-121000-120608-121000-1        PP  ********..*******.*****************.*.**.******.**
JANTWN010000003.1-120608-121000-120608-121000-1                 AAACACAU..GGCGAUG.CGUGUCUGUGAUAGAUG.A.AA.GAUGAU.UU
#=GR JANTWN010000003.1-120608-121000-120608-121000-1        PP  ********..*******.*****************.*.**.******.**
CP067992.1c1354330-1353938-1353938-1354330-2                    AAACACAU..GGCGAUG.CGUGUCUGUGAUAGAUA.A.AA.GAUGAU.UU
#=GR CP067992.1c1354330-1353938-1353938-1354330-2           PP  ********..*******.*****************.*.**.******.**
CABEHV010000004.1-190089-190482-190089-190482-1                 AAACACAU..GGCAAUG.CGUGUCUGUGAUAGAUG.A.AA.GAUGAU.UU
#=GR CABEHV010000004.1-190089-190482-190089-190482-1        PP  ********..*******.*****************.*.**.****99.99
AYRS01000016.1-17991-18384-17991-18384-1                        AAACACAU..GGCGAUG.CGUGUCUGUGAUAGAUA.A.AA.GAUGAU.UU
#=GR AYRS01000016.1-17991-18384-17991-18384-1               PP  ********..*******.*****************.*.**.****99.99
CAMHTP010000007.1c49672-49279-49279-49672-2                     AAACACAU..GGCGAUG.CGUGUCUGUGAUAGAUA.A.AA.GAUGAU.UU
#=GR CAMHTP010000007.1c49672-49279-49279-49672-2            PP  ********..*******.*****************.*.**.****99.99
CAMIEV010000007.1c49672-49279-49279-49672-2                     AAACACAU..GGCGAUG.CGUGUCUGUGAUAGAUA.A.AA.GAUGAU.UU
#=GR CAMIEV010000007.1c49672-49279-49279-49672-2            PP  ********..*******.*****************.*.**.****99.99
JANTYL010000007.1c49672-49279-49279-49672-2                     AAACACAU..GGCGAUG.CGUGUCUGUGAUAGAUA.A.AA.GAUGAU.UU
#=GR JANTYL010000007.1c49672-49279-49279-49672-2            PP  ********..*******.*****************.*.**.****99.99
CAMIIX010000007.1c32363-31970-31970-32363-2                     AAACACAU..GGCGAUG.CGUGUCUGUGAUAGAUA.A.AA.GAUGAU.UU
#=GR CAMIIX010000007.1c32363-31970-31970-32363-2            PP  ********..*******.*****************.*.**.****99.99
JAOTDS010000038.1-740-1133-740-1133-1                           AAACACAU..GGCGAUG.CGUGUCUGUGAUAGAUA.A.AA.GAUGAU.UU
#=GR JAOTDS010000038.1-740-1133-740-1133-1                  PP  ********..*******.*****************.*.**.****99.99
CAMHTM010000007.1c32363-31970-31970-32363-2                     AAACACAU..GGCGAUG.CGUGUCUGUGAUAGAUA.A.AA.GAUGAU.UU
#=GR CAMHTM010000007.1c32363-31970-31970-32363-2            PP  ********..*******.*****************.*.**.****99.99
JAWECY010000062.1-403-796-403-796-1                             AAACACAU..GGCGAUG.CGUGUCUGUGAUAGAUA.A.AA.GAUGAU.UU
#=GR JAWECY010000062.1-403-796-403-796-1                    PP  ********..*******.*****************.*.**.****99.99
VMMI01000047.1-514-909-514-909-1                                AAACACAU..GACGAUG.CGUGUCUGUGAUAGAUG.A.AA.AGAUGA.UU
#=GR VMMI01000047.1-514-909-514-909-1                       PP  ********..*******.*****************.*.**.******.**
VMMO01000044.1-2309-2704-2309-2704-1                            AAACACAU..GACGAUG.CGUGUCUGUGAUAGAUG.A.AA.AGAUGA.UU
#=GR VMMO01000044.1-2309-2704-2309-2704-1                   PP  ********..*******.*****************.*.**.******.**
VMLD01000030.1-2311-2706-2311-2706-1                            AAACACAU..GACGAUG.CGUGUCUGUGAUAGAUG.A.AA.AGAUGA.UU
#=GR VMLD01000030.1-2311-2706-2311-2706-1                   PP  ********..*******.*****************.*.**.******.**
JANTUI010000020.1-19913-20308-19913-20308-1                     AAACACAU..GGCGAUG.CGUGUCUGUGAUAGAUG.A.AA.AGAUGA.UU
#=GR JANTUI010000020.1-19913-20308-19913-20308-1            PP  ********..*******.*****************.*.**.******.**
CAMHZQ010000020.1-19913-20308-19913-20308-1                     AAACACAU..GGCGAUG.CGUGUCUGUGAUAGAUG.A.AA.AGAUGA.UU
#=GR CAMHZQ010000020.1-19913-20308-19913-20308-1            PP  ********..*******.*****************.*.**.******.**
JANTUL010000021.1c19333-18938-18938-19333-2                     AAACACAU..GGCGAUG.CGUGUCUGUGAUAGAUG.A.AA.AGAUGA.UU
#=GR JANTUL010000021.1c19333-18938-18938-19333-2            PP  ********..*******.*****************.*.**.******.**
JAWETZ010000031.1c16645-16250-16250-16645-2                     AAACACGU..GGCGAUG.CGUGUCUGUGAUAGAUG.A.AA.AGAUGA.UU
#=GR JAWETZ010000031.1c16645-16250-16250-16645-2            PP  ********..*******.*****************.*.**.******.**
CAKMPA010000036.1-11919-12312-11919-12312-1                     AAACACAU..GGCGAUG.CGUGUCUGUGAUAGAUG.A.AA.GAUGAU.UU
#=GR CAKMPA010000036.1-11919-12312-11919-12312-1            PP  ********..*******.*****************.*.**.******.**
JAHZPF010000005.1-29809-30200-29809-30200-1                     AAACACAU..GGCGAUG.CGUGUCUGUGAUAGAUA.A.AA.GAUGAU.UU
#=GR JAHZPF010000005.1-29809-30200-29809-30200-1            PP  ********..*******.*****************.*.**.******.**
JAHZPG010000006.1-29809-30200-29809-30200-1                     AAACACAU..GGCGAUG.CGUGUCUGUGAUAGAUA.A.AA.GAUGAU.UU
#=GR JAHZPG010000006.1-29809-30200-29809-30200-1            PP  ********..*******.*****************.*.**.******.**
JAKUWX010000007.1c43351-42960-42960-43351-2                     AAACACAU..GGCGAUG.CGUGUCUGUGAUAGAUA.A.AA.GAUGAU.UU
#=GR JAKUWX010000007.1c43351-42960-42960-43351-2            PP  ********..*******.*****************.*.**.******.**
NCUD01000040.1-15735-16126-15735-16126-1                        AAACACAU..GGCGAUG.CGUGUCUGUGAUAGAUA.A.AA.GAUGAU.UU
#=GR NCUD01000040.1-15735-16126-15735-16126-1               PP  ********..*******.*****************.*.**.******.**
JAGSFX010000009.1c45543-45152-45152-45543-2                     AAACACAU..GGCGAUG.CGUGUCUGUGAUAGAUA.A.AA.GAUGAU.UU
#=GR JAGSFX010000009.1c45543-45152-45152-45543-2            PP  ********..*******.*****************.*.**.******.**
MK448733.1-13972-14363-13972-14363-1                            AAACACAU..GGCGAUG.CGUGUCUGUGAUAGAUG.A.AA.GAUGAU.UU
#=GR MK448733.1-13972-14363-13972-14363-1                   PP  ********..*******.**********9999999.9.99.999988.87
AP017652.1-40687-41079-40687-41079-1                            AAACACAU..GGCGAUG.CGUGUCUGUGAUAGAUA.A.AA.GAUGAU.UU
#=GR AP017652.1-40687-41079-40687-41079-1                   PP  ********..*******.*****************.*.**.******.**
CAJZLM010000050.1-1393-1790-1393-1790-1                         AAACACAU..GGCGAUG.CGUGUCUGUGAUAGAUA.A.AA.UGAUGA.UU
#=GR CAJZLM010000050.1-1393-1790-1393-1790-1                PP  ********..*******.************99999.9.99.888888.88
JUUO01000127.1c102942-102546-102546-102942-2                    AAACACAU..GGCGAUG.CGUGUCUGUGAUAGAUA.A.AA.UGAUGA.UU
#=GR JUUO01000127.1c102942-102546-102546-102942-2           PP  ********..*******.************99999.9.99.888888.88
WIJZ01000002.1-106850-107246-106850-107246-1                    AAACACAU..GGCGAUG.CGUGUCUGUGAUAGAUG.A.AA.UGAUGA.UU
#=GR WIJZ01000002.1-106850-107246-106850-107246-1           PP  ********..*******.***********999988.8.88.777777.66
CAUUFJ010000120.1-466-865-466-865-1                             AAACACU-..GGCGAUG.CGUGUCUGUGAUAGAUG.A.AA.GAUGAU.UU
#=GR CAUUFJ010000120.1-466-865-466-865-1                    PP  ******9...*******.*****************.*.**.******.**
JAXELB010000036.1-778-1149-778-1149-1                           --------..-------.-----------------.-.--.------.--
#=GR JAXELB010000036.1-778-1149-778-1149-1                  PP  ..................................................
RBKM01001353.1c3086-2698-2698-3086-2                            AAACGUCA..GACGACG.CCUGUCCACGGUACGAC.A.AG.AAUGAC.AA
#=GR RBKM01001353.1c3086-2698-2698-3086-2                   PP  ********..*******.********987666665.5.55.555555.55
JAWCTQ010000016.1-80058-80457-80058-80457-1                     GAACUUCU..GACACAG.CACGUCAUGAUUGAGAA.U.AC.AAUCUA.AA
#=GR JAWCTQ010000016.1-80058-80457-80058-80457-1            PP  ********..*******.********886665555.5.54.444444.44
JF704112.1-51205-51666-51205-51666-1                            GAACACCU..GGGGCAG.CACGUCGUCAGAUCGUA.UgGC.CUGGUC.UC
#=GR JF704112.1-51205-51666-51205-51666-1                   PP  ********..*******.*******9985543222.2022.222222.22
NC_042033.1-51205-51666-51205-51666-1                           GAACACCU..GGGGCAG.CACGUCGUCAGAUCGUA.UgGC.CUGGUC.UC
#=GR NC_042033.1-51205-51666-51205-51666-1                  PP  ********..*******.*******9985543222.2022.222222.22
NC_022053.1-50837-51296-50837-51296-1                           GAACACCU..GGGGCAG.CACGUCGUCAGAUCGUA.UgGC.CUGGUC.UC
#=GR NC_022053.1-50837-51296-50837-51296-1                  PP  ********..*******.*******9985543222.2022.222222.22
KF416342.1-50837-51296-50837-51296-1                            GAACACCU..GGGGCAG.CACGUCGUCAGAUCGUA.UgGC.CUGGUC.UC
#=GR KF416342.1-50837-51296-50837-51296-1                   PP  ********..*******.*******9985543222.2022.222222.22
MK757446.1-51228-51687-51228-51687-1                            GAACACCU..GGGGCAG.CACGUCGUCAGAUCGUA.UgGC.CUGGUC.UC
#=GR MK757446.1-51228-51687-51228-51687-1                   PP  ********..*******.*******9985543222.2022.222222.22
MT684602.1-50829-51289-50829-51289-1                            GAACACCU..GGGGCAG.CACGUCGUCAGAUCGUA.UgGC.CUGGUC.UC
#=GR MT684602.1-50829-51289-50829-51289-1                   PP  ********..*******.*******9985543222.2022.222222.22
MH001447.1-51226-51687-51226-51687-1                            GAACACCU..GGGGCAG.CACGUCGUCAGAUCGUA.UgGC.CUGGUC.UC
#=GR MH001447.1-51226-51687-51226-51687-1                   PP  ********..*******.*******9985543222.2022.222222.22
KY969628.1-51234-51693-51234-51693-1                            GAACACCU..GGGGCAG.CACGUCGUCAGAUCGUA.UgGC.CUGGUC.UC
#=GR KY969628.1-51234-51693-51234-51693-1                   PP  ********..*******.*******9985543222.2022.222222.22
MH926059.1-50674-51133-50674-51133-1                            GAACACCU..GGGGCAG.CACGUCGUCAGAUCGUA.UgGC.CUGGUC.UC
#=GR MH926059.1-50674-51133-50674-51133-1                   PP  ********..*******.*******9985543222.2022.222222.22
KT591076.1-50911-51370-50911-51370-1                            GAACACCU..GGGGCAG.CACGUCGUCAGAUCGUA.UgGC.CUGGUC.UC
#=GR KT591076.1-50911-51370-50911-51370-1                   PP  ********..*******.*******9985543222.2022.222222.22
JAOTPD010000002.1c1020178-1019718-1019718-1020178-2             GAGCCACC..GGAGUAG.CACGUCGUCGGUCAAAC.G.CA.GUAUAG.CU
#=GR JAOTPD010000002.1c1020178-1019718-1019718-1020178-2    PP  ********..*******.*****************.*.**.******.**
JAQFNK010000001.1c1085298-1084850-1084850-1085298-2             AAUCCACU..GGGGCAG.CACAUCGUCAGUCAAAA.A.CU.AACCUA.AU
#=GR JAQFNK010000001.1c1085298-1084850-1084850-1085298-2    PP  ********..*******.*******9986665555.5.55.444444.44
NVMX01000136.1c562-115-115-562-2                                GAGCCACU..GGAGUAG.CACGUCGUCGGUCAAAC.A.AC.AAUCUA.AC
#=GR NVMX01000136.1c562-115-115-562-2                       PP  ********..*******.**********9999988.8.88.888888.88
NUJB01000036.1c150791-150344-150344-150791-2                    GAGCCACU..GGAGUAG.CACGUCGUCGGUCAAAU.A.AC.AAUCUA.AC
#=GR NUJB01000036.1c150791-150344-150344-150791-2           PP  ********..*******.**********8888888.8.88.777777.77
JAQFNK010000001.1c1079592-1079156-1079156-1079592-2             AAUCCACU..GGAGUAG.CACGUCGUCGGUCAAAU.A.AG.AAUCUA.AU
#=GR JAQFNK010000001.1c1079592-1079156-1079156-1079592-2    PP  ********..*******.*********98887777.7.76.666666.66
NUVX01000081.1c45083-44635-44635-45083-2                        AAGCCACU..GGAGUAG.CACGUCGUCAGUCAAAA.U.AG.AACCUA.AA
#=GR NUVX01000081.1c45083-44635-44635-45083-2               PP  ********..*******.*******9886655555.5.55.555544.44
NVMX01000137.1c1922-1474-1474-1922-2                            AAGCCACU..GGAGUAG.CACGUCGUCAGUCAAAA.U.AC.AACCUA.AC
#=GR NVMX01000137.1c1922-1474-1474-1922-2                   PP  ********..*******.********998777777.7.77.777777.77
NUJB01000036.1c156502-156054-156054-156502-2                    AAGCCACU..GGAGUAG.CACGUCGUCAGUCAAAA.U.AC.AACCUA.AC
#=GR NUJB01000036.1c156502-156054-156054-156502-2           PP  ********..*******.********998777777.7.77.777777.77
JAOTPD010000002.1c1026103-1025655-1025655-1026103-2             GAGCCACC..GGAGUAG.CACGUCGUCGGUCAAAU.U.AC.AACCUA.AC
#=GR JAOTPD010000002.1c1026103-1025655-1025655-1026103-2    PP  ********..*******.********998888888.8.88.887777.77
JXAB01000014.1c1009651-1009190-1009190-1009651-2                GAGCCACU..GGAGUGG.CACGUCAUCGGUUCAUA.U.UG.UAGAUA.UA
#=GR JXAB01000014.1c1009651-1009190-1009190-1009651-2       PP  ********..*******.**********9998888.8.88.888888.88
JXAB01000014.1c1012972-1012510-1012510-1012972-2                GAGCCACU..GGAGUAG.CACGUCGUCGGUCAAUA.A.AA.CAACUU.UU
#=GR JXAB01000014.1c1012972-1012510-1012510-1012972-2       PP  ********..*******.**********9999999.9.99.999998.88
NTVZ01000052.1-129368-129823-129368-129823-1                    AAGCCACU..GAGACAG.CACGUCUUCGGUC--AC.A.GA.GACUAA.UA
#=GR NTVZ01000052.1-129368-129823-129368-129823-1           PP  ********..*******.********99655..55.5.56.666666.66
JAUCEM010000005.1c86497-86042-86042-86497-2                     AAGCCACU..GAGACAG.CACGUCUUCGGUCACA-.-.GA.GACUAA.UA
#=GR JAUCEM010000005.1c86497-86042-86042-86497-2            PP  ********..*******.********99666555....55.555555.55
DAOIIY010000010.1-125861-126316-125861-126316-1                 AAGCCACU..GAGACAG.CACGUCUUCGGUCACA-.-.GA.GACUAA.UA
#=GR DAOIIY010000010.1-125861-126316-125861-126316-1        PP  ********..*******.********99666555....55.555555.55
ABLMFJ010000012.1-39880-40337-39880-40337-1                     AAGCCACU..GAGACAG.CACGUCUUCGGUCACA-.-.GA.GACUAA.UA
#=GR ABLMFJ010000012.1-39880-40337-39880-40337-1            PP  ********..*******.********99666555....55.555555.55
NVCO01000007.1c24112-23655-23655-24112-2                        AAGCCACU..GAGACAG.CACGUCUUCGGUCACA-.-.GA.GACUAA.UA
#=GR NVCO01000007.1c24112-23655-23655-24112-2               PP  ********..*******.********99666555....55.555555.55
NVFN01000012.1c24108-23651-23651-24108-2                        AAGCCACU..GAGACAG.CACGUCUUCGGUCACA-.-.GA.GACUAA.UA
#=GR NVFN01000012.1c24108-23651-23651-24108-2               PP  ********..*******.********99666555....55.555555.55
KB976126.1-123016-123474-123016-123474-1                        AAGCCACU..GAGACAG.CACGUCUUCUGUCACAC.A.GA.C--UAA.UA
#=GR KB976126.1-123016-123474-123016-123474-1               PP  ********..*******.*******9985554444.4.44.3..333.33
OP883945.1-177525-177950-177525-177950-1                        AAGCA-UC..GGCGGCA.CACGUCCUAUCAGAGCU.A.AU.CAUAAC.UU
#=GR OP883945.1-177525-177950-177525-177950-1               PP  *****.66..*******.**********9999999.9.99.999999.99
AP018399.1-38572-38983-38572-38983-1                            GAGCAAC-..GGCAACA.CACGUCCUGAGCA--AC.A.AA.ACAACU.UC
#=GR AP018399.1-38572-38983-38572-38983-1                   PP  *******...*******.********76443..33.3.33.344444.44
AP018399.1-357367-357778-357367-357778-1                        GAGCAAC-..GGCAACA.CACGUCCUGAGCA--AC.A.AA.ACAACU.UC
#=GR AP018399.1-357367-357778-357367-357778-1               PP  *******...*******.********76443..33.3.33.344444.44
ON758385.1c149720-149293-149293-149720-2                        GACUUAC-..GAACCUG.CUCGACCUUAGUGGGUA.U.UA.AACUU-.UG
#=GR ON758385.1c149720-149293-149293-149720-2               PP  *******...9999***.******99865554444.4.43.33333..33
OQ427096.1-138361-138790-138361-138790-1                        GACUUAC-..GAACCUG.CUCGACCUUAGUGGGCU.U.-U.CAACUU.UG
#=GR OQ427096.1-138361-138790-138361-138790-1               PP  *******...9999***.*******9865543333.3..3.333333.33
JATABP010002447.1-370-525-370-525-1                             --------..AAUGGAG.CUCUGCCUUAGUUAUUG.C.AA.AUUUAA.UU
#=GR JATABP010002447.1-370-525-370-525-1                    PP  ..........67899**.*****************.*.**.******.**
RGZR01000249.1-618-1026-618-1026-1                              GAACUUCU..CCUGAAG.CACAUCUUUCAUAAAUC.C.AC.AUUUGC.UA
#=GR RGZR01000249.1-618-1026-618-1026-1                     PP  ********..*******.*****************.*.**.******.**
DKIN01000094.1-28003-28160-28003-28160-1                        --GCCUUU..AAAGUUG.CGUGUUUUUGAAUUCCU.G.UC.AAAAAA.AG
#=GR DKIN01000094.1-28003-28160-28003-28160-1               PP  ..667777..*******.***********999999.9.98.888888.88
PHUE01000001.1-219570-219718-219570-219718-1                    UGCCUGCU..AAAAAAC.CUCCACUUGAGAGAUGA.C.UU.UCUUUU.UU
#=GR PHUE01000001.1-219570-219718-219570-219718-1           PP  899*****..*******.**********9998888.8.88.888888.88
SFMS01000010.1c7455-7056-7056-7455-2                            GGCGCUAA..GUGCAAC.CUCGUCAUUCAAACGGU.C.UU.AGAUAA.UU
#=GR SFMS01000010.1c7455-7056-7056-7455-2                   PP  55666566..9999999.9**************99.9.99.999999.99
OR180307.1-93095-93461-93095-93461-1                            UAGCCACA..GAGAAAC.CACUAUCUAUGCAAUAC.A.AA.UUUCAU.UU
#=GR OR180307.1-93095-93461-93095-93461-1                   PP  ********..*******.*******9886665555.4.44.444443.33
NC_027332.1-16682-17048-16682-17048-1                           UAGCCACA..GAGAAAC.CACUAUCUAUGCAAUAC.A.AA.UUUCAU.UU
#=GR NC_027332.1-16682-17048-16682-17048-1                  PP  ********..*******.*******9886665555.4.44.444443.33
KM672662.1-16682-17048-16682-17048-1                            UAGCCACA..GAGAAAC.CACUAUCUAUGCAAUAC.A.AA.UUUCAU.UU
#=GR KM672662.1-16682-17048-16682-17048-1                   PP  ********..*******.*******9886665555.4.44.444443.33
MW316733.1-26528-26894-26528-26894-1                            UAGCCACA..GAGAAAC.CACUAUCUAAGCAAAAC.A.AA.UUUACA.--
#=GR MW316733.1-26528-26894-26528-26894-1                   PP  ********..*******.********996554444.3.33.333222...
MW316732.1-26253-26621-26253-26621-1                            UAGCCACA..GAGAAAC.CACUAUCUAUGCAAAAC.A.AA.UUUCAA.GU
#=GR MW316732.1-26253-26621-26253-26621-1                   PP  ********..*******.********987776666.6.66.666666.65
KY000079.2-25213-25581-25213-25581-1                            UAGCCACA..GAGAAAC.CACUAUCUAUGCGAAAA.C.AA.AUUUCA.AG
#=GR KY000079.2-25213-25581-25213-25581-1                   PP  ********..*******.********998888888.8.88.888888.77
QTUT01000013.1c59866-59684-59684-59866-2                        GGACAAGU.uAGCUAAG.CGCAACAUUAUUCAUAA.G.AA.UAAAGC.UU
#=GR QTUT01000013.1c59866-59684-59684-59866-2               PP  *****544.4*******.*******6663333333.3.33.333333.33
DYBD01000099.1-226-408-226-408-1                                GGACAAGU.uAGCUAAG.CGCAACAUUAUUCAUAA.G.AA.UAAAGC.UU
#=GR DYBD01000099.1-226-408-226-408-1                       PP  *****544.4*******.*******6663333333.3.33.333333.33
QTYS01000009.1-80157-80339-80157-80339-1                        GGACAAGU.uAGCUAAG.CGCAACAUUAUUCAUAA.G.AA.UAAAGC.UU
#=GR QTYS01000009.1-80157-80339-80157-80339-1               PP  *****544.4*******.*******6663333333.3.33.333333.33
QTUN01000016.1-42121-42303-42121-42303-1                        GGACAAGU.uAGCUAAG.CGCAACAUUAUUCAUAA.G.AA.UAAAGC.UU
#=GR QTUN01000016.1-42121-42303-42121-42303-1               PP  *****544.4*******.*******6663333333.3.33.333333.33
DXRI01000097.1-226-408-226-408-1                                GGACAAGU.uAGCUAAG.CGCAACAUUAUUCAUAA.G.AA.UAAAGC.UU
#=GR DXRI01000097.1-226-408-226-408-1                       PP  *****544.4*******.*******6663333333.3.33.333333.33
DXRP01000014.1-42211-42393-42211-42393-1                        GGACAAGU.uAGCUAAG.CGCAACAUUAUUCAUAA.G.AA.UAAAGC.UU
#=GR DXRP01000014.1-42211-42393-42211-42393-1               PP  *****544.4*******.*******6653333333.3.33.333333.33
FR903294.1-62091-62273-62091-62273-1                            GGACAAGU.uAGCUAAG.CGCAACAUUAUUCAUAA.G.AA.UAAAGC.UU
#=GR FR903294.1-62091-62273-62091-62273-1                   PP  *****544.4*******.*******6653333333.3.33.333333.33
ABHI01000002.1c126521-126020-126020-126521-2                    AAGCCAUU..UUCGAAG.CCCUUCUCCUAGGUCAA.A.GU.UUUGAA.GU
#=GR ABHI01000002.1c126521-126020-126020-126521-2           PP  ********..*******.*****************.*.**.******.**
JALEGO010000118.1-1663-2109-1663-2109-1                         GAGCCAUU..UCCGAAG.CCCUUCUUCUAUCCAAA.A.GA.AAGGAA.AU
#=GR JALEGO010000118.1-1663-2109-1663-2109-1                PP  ********..*******.**********9998888.8.88.888887.77
QVMJ01000007.1c135152-134774-134774-135152-2                    GAACUUCC..GAUAGUG.UUUUGGUAUUCCGAUAC.C.CC.GCUUGC.CA
#=GR QVMJ01000007.1c135152-134774-134774-135152-2           PP  ********..*******.**********6666666.6.66.666666.66
MZ574433.1c80879-80462-80462-80879-2                            AAGCUC--..UGGACAG.CACGUCGUCACUAGGGA.A.GG.CAAGCU.GG
#=GR MZ574433.1c80879-80462-80462-80879-2                   PP  *****9....577889*.********996665555.5.44.444444.44
MZ574430.2c81270-80853-80853-81270-2                            AAGCUC--..UGGACAG.CACGUCGUCACUAGGGA.A.GG.CAAGCU.GG
#=GR MZ574430.2c81270-80853-80853-81270-2                   PP  *****9....577889*.********996665555.5.44.444444.44
OP620777.1c80593-80176-80176-80593-2                            AAGCUC--..UGGACAG.CACGUCGUCACUAGGGA.A.GG.CAAGCU.GG
#=GR OP620777.1c80593-80176-80176-80593-2                   PP  *****9....577889*.********996665555.5.44.444444.44
MZ574432.2c86048-85631-85631-86048-2                            AAGCUC--..UGGACAG.CACGUCGUCACUAGGGA.A.GG.CAAGCU.GG
#=GR MZ574432.2c86048-85631-85631-86048-2                   PP  *****9....577889*.********996665555.5.44.444444.44
OP620778.1c80532-80115-80115-80532-2                            AAGCUC--..UGGACAG.CACGUCGUCACUAGGGA.A.GG.CAAGCU.GG
#=GR OP620778.1c80532-80115-80115-80532-2                   PP  *****9....577889*.********996665555.5.44.444444.44
MZ574429.2c80530-80113-80113-80530-2                            AAGCUC--..UGGACAG.CACGUCGUCACUAGGGA.A.GG.CAAGCU.GG
#=GR MZ574429.2c80530-80113-80113-80530-2                   PP  *****9....577889*.********996665555.5.44.444444.44
MZ574431.2c80604-80187-80187-80604-2                            AAGCUC--..UGGACAG.CACGUCGUCACUAGGGA.A.GG.CAAGCU.GG
#=GR MZ574431.2c80604-80187-80187-80604-2                   PP  *****9....577889*.********996665555.5.44.444444.44
MH588547.2c83776-83361-83361-83776-2                            AAGCCCAA..GGUACUG.CACGUCUUCACUAGGGA.A.GG.UAGCAC.GG
#=GR MH588547.2c83776-83361-83361-83776-2                   PP  ********..*******.**********9999999.9.99.999999.99
NC_048048.2c83776-83361-83361-83776-2                           AAGCCCAA..GGUACUG.CACGUCUUCACUAGGGA.A.GG.UAGCAC.GG
#=GR NC_048048.2c83776-83361-83361-83776-2                  PP  ********..*******.**********9999999.9.99.999999.99
NC_048047.1c84405-83990-83990-84405-2                           AAGCCCAA..GGUACUG.CACGUCUUCACUAGGGA.A.GG.UAGCAC.GG
#=GR NC_048047.1c84405-83990-83990-84405-2                  PP  ********..*******.**********9999999.9.99.999999.99
MH588546.1c84405-83990-83990-84405-2                            AAGCCCAA..GGUACUG.CACGUCUUCACUAGGGA.A.GG.UAGCAC.GG
#=GR MH588546.1c84405-83990-83990-84405-2                   PP  ********..*******.**********9999999.9.99.999999.99
ON529858.1c191902-191484-191484-191902-2                        GACCUCC-..AGGUAAG.CGUGUCCUUGG--AAUA.A.AC.CUCGAC.GG
#=GR ON529858.1c191902-191484-191484-191902-2               PP  *******...9999***.*******9443..3333.3.33.344444.44
JAAJBU010000003.1c271544-271256-271256-271544-2                 AACCUAUA..UUUACAGcCGAUUUAUCAGAACUUA.U.AC.UUUACU.UC
#=GR JAAJBU010000003.1c271544-271256-271256-271544-2        PP  *****999..6666665156666666666666666.6.66.666666.66
GOLLD_env-38_3end                                               GAGCUUGU..GAUAGAC.CGCUACCUGAAACCACU.G.CA.AAACCA.AA
#=GR GOLLD_env-38_3end                                      PP  ********..*******.*****************.*.**.******.**
URS0000710B35_12908/1408                                        AGGUAGAUgcGUGGUUG.CGCGUCCUGA-------.-.--.-AUUAU.GG
#=GR URS0000710B35_12908/1408                               PP  *****************.**********..............78888.89
URS0000D6852E_12908/5498                                        AAGUCAGU.gAGGCCAG.CACGUCAUGGUAGGUUA.C.UA.GCGGAC.UC
#=GR URS0000D6852E_12908/5498                               PP  ********.999999**.*****************.*.**.******.**
ABOX02000006.1/193416192978                                     AAGCUGCA..AGACGCG.CACGUCUUGGUAGGAUU.G.CU.GCUGCA.GG
#=GR ABOX02000006.1/193416192978                            PP  ********..*******.*****************.*.**.******.**
ABHI01000002.1/126521126020                                     AAGCCAUU..UUCGAAG.CCCUUCUCCUAGGUCAA.A.GU.UUUGAA.GU
#=GR ABHI01000002.1/126521126020                            PP  ********..*******.*****************.*.**.******.**
URS0000D6AFE5_12908/1419                                        GAACCGCA..GGUGACG.CGCUUCU--CGAUCGGU.U.UC.CUACAC.UG
#=GR URS0000D6AFE5_12908/1419                               PP  ********..*******.******9..44444444.4.44.444444.44
URS0000D6B11A_12908/2427                                        CAACCGCU..GGUAGAG.CACGUCUUUGUCAGUUC.C.UC.GCUAGA.GG
#=GR URS0000D6B11A_12908/2427                               PP  ********..*******.*****************.*.**.******.**
URS000070F468_12908/1413                                        AAGCAAC-..GGCGGCA.CGCGGACACAGACUAAA.A.AA.UAACUU.UC
#=GR URS000070F468_12908/1413                               PP  *******...*******.**********9998888.8.88.888888.88
URS0000D66A22_12908/2459                                        GAGCAACU..GAGGCAG.CUCAUCAAGGUAGGUUG.C.AA.CGUAGA.UC
#=GR URS0000D66A22_12908/2459                               PP  ********..*******.*****************.*.**.******.**
URS0000624918_12908/1465                                        GAGCAACA..GUGGCAG.CUCAUCGCGGUAGGUUG.C.AA.UUAGCC.UA
#=GR URS0000624918_12908/1465                               PP  ********..*******.*****************.*.**.******.**
CP000416.1/11188831118471                                       GAACUUCU..GGCGAAG.CACUGGGUUCCGAAUAA.G.AU.GAAUUA.UU
#=GR CP000416.1/11188831118471                              PP  ********..*******.*****************.*.**.******.**
URS00006982F9_12908/1422                                        GCUGUAAU..UUAAGAG.CGCAAUCUUCACUUCGC.C.CC.UUUUCU.GC
#=GR URS00006982F9_12908/1422                               PP  ********..*******.*****************.*.**.******.**
JX409894.1/3172631351                                           AAACGCAA..GGCAAUG.CACGUCUGCGAUACACG.A.AA.ACAAUG.CU
#=GR JX409894.1/3172631351                                  PP  ********..*******.*********98776666.6.55.555555.55
HG799490.1/2399923607                                           AAACACAU..GGCGAUG.CGUGUCUGUGAUAGAUG.A.AA.GAUGAU.UU
#=GR HG799490.1/2399923607                                  PP  ********..*******.*****************.*.**.******.**
HG799496.1/2347523083                                           AAACACAU..GGCGAUG.CGUGUCUGUGAUAGAUG.A.AA.GAUGAU.UU
#=GR HG799496.1/2347523083                                  PP  ********..*******.*****************.*.**.******.**
KT337365.1/1779417402                                           AAACACAU..GGCGAUG.CGUGUCUGUGAUAGAUG.A.AA.GAUGAU.UU
#=GR KT337365.1/1779417402                                  PP  ********..*******.*****************.*.**.******.**
URS00006D7BBB_12908/1421                                        UAACCAC-..CUCAGAG.CUCAACUUUCAUUACAC.U.CA.CUAUGU.UG
#=GR URS00006D7BBB_12908/1421                               PP  *******...*******.**********9999999.9.88.888888.88
URS00006945ED_12908/1421                                        UAGCCAC-..CUCAGAG.CUCAACUUUCAUGACUC.U.CA.CUAUGU.UG
#=GR URS00006945ED_12908/1421                               PP  *******...*******.**********9999999.9.99.999999.99
URS000072C429_12908/1421                                        UAUCCAC-..CUCAGAG.CUCAUCUUUCAUCACAC.U.CA.CUAUGU.UG
#=GR URS000072C429_12908/1421                               PP  *******...*******.************99999.9.99.999999.99
URS000063E4BF_12908/1412                                        GAGCUGAG..AGGUGAC.CACGACUUCGACAAAUC.U.AC.ACGGCAcUA
#=GR URS000063E4BF_12908/1412                               PP  ********..*******.************99999.8.88.877665055
URS000065D934_12908/1396                                        GAGCUGAG..AGGUGAC.CACGACUUCGACAAAUC.U.AC.AGGCAC.UA
#=GR URS000065D934_12908/1396                               PP  ********..*******.*****************.*.**.******.**
URS000066C161_12908/1412                                        UGGCUCGGguGGCGGAC.CACUACUUUCACAAUCC.A.CG.ACACAC.AA
#=GR URS000066C161_12908/1412                               PP  *******999*******.*****************.*.**.******.**
URS000065E4E8_12908/1405                                        AAGCUUAC..GACAGAC.CACUACUUCGACACAUC.C.AC.GACACA.CA
#=GR URS000065E4E8_12908/1405                               PP  ********..*******.*************9999.9.99.998888.88
URS00006C3EDA_12908/1411                                        AAGCCCGU..GGCGGAC.CACUACUUUCACAAUCC.A.CA.ACACAA.AA
#=GR URS00006C3EDA_12908/1411                               PP  ********..*******.****************9.9.99.999988.88
URS00006B2A5C_12908/1412                                        UGGCUUGGuuGGCGGAC.CACUACUUUCACAAUCC.A.CA.ACACAA.AA
#=GR URS00006B2A5C_12908/1412                               PP  *******999*******.*****************.*.**.******.**
URS00006672EE_12908/1413                                        GAGCUUAC..GGUGGAC.CACUACUUCUAUCAUCA.C.GA.CACACA.AC
#=GR URS00006672EE_12908/1413                               PP  ********..*******.*****************.*.**.******.**
URS0000627B57_12908/1410                                        UGUCUGGU.uGGCAGAC.CGCUACUUUCACCAUCC.A.CA.GACCAA.AA
#=GR URS0000627B57_12908/1410                               PP  *****999.9*******.*****************.*.**.******.**
URS0000668E35_12908/1407                                        UGGCUGGU..GACGAGC.CGCUACCUUCCUUAUCC.G.UA.AACCAA.CU
#=GR URS0000668E35_12908/1407                               PP  ********..*******.*****************.*.99.999999.99
URS000072667B_12908/1411                                        CAUCUGGUuuGACGGAC.CGCUACAUCUAUUAUCC.A.CA.AAUCAC.AA
#=GR URS000072667B_12908/1411                               PP  *****************.*****************.*.**.******.**
URS00006D2122_12908/1411                                        UGGCUGGUuuGACGAAC.CGCUACAUCUAUUAUCC.A.CA.AAUCAA.AC
#=GR URS00006D2122_12908/1411                               PP  *****************.*****************.*.**.******.**
URS00006C4A8F_12908/1413                                        GAGCUUGU..GAUAGAC.CGCUACCUGAAACCACU.G.CA.AAACCA.AA
#=GR URS00006C4A8F_12908/1413                               PP  ********..*******.*****************.*.**.******.**
URS0000647792_12908/1413                                        UGGCUUGU..GACGAGC.CGCUACCUUCCACAUCC.G.UA.AACCAA.AC
#=GR URS0000647792_12908/1413                               PP  ********..*******.*****************.*.**.******.99
URS000070E2B3_12908/1426                                        AACCUUCU..CCCGAAG.CACAUCGUCCAUUCUUC.C.AC.AACUGC.UA
#=GR URS000070E2B3_12908/1426                               PP  ********..*******.*****************.*.**.******.**
URS0000648352_12908/1424                                        GAACUUCU..CCCGAAG.CACAUCGUCCAUUUUUC.C.AC.AAUUGC.UA
#=GR URS0000648352_12908/1424                               PP  ********..*******.*****************.*.**.******.**
URS0000631864_12908/1406                                        AAACUUCU..CCCGAAG.CACAUCUUUCUCAUUUC.C.AU.CGUUAC.UU
#=GR URS0000631864_12908/1406                               PP  ********..*******.*****************.*.**.999999.99
URS00006DBC20_12908/1407                                        GACCUUCU..CCCGAAG.CACAUCUUUCAUAAAUC.C.AC.AUUUGC.UA
#=GR URS00006DBC20_12908/1407                               PP  ********..*******.*****************.*.**.**9999.99
#=GC SS_cons                                                    >>>>>>>-..-------.->>>>>>>>>,,,,,,,.,.,,.,,,,,,.,,
#=GC RF                                                         aagCugcu..ggcGaAG.CaCgaCucccaaaauuc.a.aa.aauuaa.ua

KY555147.1c103258-102772-102772-103258-2                        AGUGGUAGUG.CAACAGCCGUCCUAGCUGucggucgcggg..........
#=GR KY555147.1c103258-102772-102772-103258-2               PP  8888888777.7666666666655555559**********..........
JX163858.1-105042-105528-105042-105528-1                        AGUGGUAGUG.CAACAGCCGUCCUAGCUGucggucgcggg..........
#=GR JX163858.1-105042-105528-105042-105528-1               PP  8888888777.7666666666655555559**********..........
KY555146.1c102818-102332-102332-102818-2                        AGUGGUAGUG.CAACAGCCGUCCUAGCUGucggucgcggg..........
#=GR KY555146.1c102818-102332-102332-102818-2               PP  8888888777.7666666666655555559**********..........
KY555145.1c107179-106693-106693-107179-2                        AGUGGUAGUG.CAACAGCCGUCCUAGCUGucggucgcggg..........
#=GR KY555145.1c107179-106693-106693-107179-2               PP  8888888777.7666666666655555559**********..........
JX100813.1c102774-102288-102288-102774-2                        AGUGGUAGUG.CAACAGCCGUCCUAGCUGucggucgcggg..........
#=GR JX100813.1c102774-102288-102288-102774-2               PP  8888888777.7666666666655555559**********..........
NC_019405.1c102774-102288-102288-102774-2                       AGUGGUAGUG.CAACAGCCGUCCUAGCUGucggucgcggg..........
#=GR NC_019405.1c102774-102288-102288-102774-2              PP  8888888777.7666666666655555559**********..........
KY555143.1c102646-102160-102160-102646-2                        AGUGGUAGUG.CAACAGCCGUCCUAGCUGucggucgcggg..........
#=GR KY555143.1c102646-102160-102160-102646-2               PP  8888888777.7666666666655555559**********..........
KY555142.1c102171-101685-101685-102171-2                        AGUGGUAGUG.CAACAGCCGUCCUAGCUGucggucgcggg..........
#=GR KY555142.1c102171-101685-101685-102171-2               PP  8888888777.7666666666655555559**********..........
KY555144.1c102532-102046-102046-102532-2                        AGUGGUAGUG.CAACAGCCUCUUAAGCUGucggucgcggg..........
#=GR KY555144.1c102532-102046-102046-102532-2               PP  9999999999.999999999998888888***********..........
JX100811.1c103342-102856-102856-103342-2                        AGUGGUAGUG.CAACAGCCUCUUAAGCUGucggucgcggg..........
#=GR JX100811.1c103342-102856-102856-103342-2               PP  9999999999.999999999998888888***********..........
NC_019410.1c103342-102856-102856-103342-2                       AGUGGUAGUG.CAACAGCCUCUUAAGCUGucggucgcggg..........
#=GR NC_019410.1c103342-102856-102856-103342-2              PP  9999999999.999999999998888888***********..........
JX100812.1c101498-101012-101012-101498-2                        AGUGGUAGUG.CAACAGCCUCUUAAGCUGucggucgcggg..........
#=GR JX100812.1c101498-101012-101012-101498-2               PP  9999999999.999999999998888888***********..........
NC_019407.1c101498-101012-101012-101498-2                       AGUGGUAGUG.CAACAGCCUCUUAAGCUGucggucgcggg..........
#=GR NC_019407.1c101498-101012-101012-101498-2              PP  9999999999.999999999998888888***********..........
JX100809.1c102064-101578-101578-102064-2                        AGUGGUAGUG.CAACAGCCUCUUAAGCUGucggucgcggg..........
#=GR JX100809.1c102064-101578-101578-102064-2               PP  9999999999.999999999998888888***********..........
NC_019411.1c102064-101578-101578-102064-2                       AGUGGUAGUG.CAACAGCCUCUUAAGCUGucggucgcggg..........
#=GR NC_019411.1c102064-101578-101578-102064-2              PP  9999999999.999999999998888888***********..........
MT188704.1-38211-38671-38211-38671-1                            GUGGUAGUGC.AAUGGUUUCAGGAACCAUcggucgccggu..........
#=GR MT188704.1-38211-38671-38211-38671-1                   PP  9999999998.88888888887777777799*********..........
KT870145.1-8467-8900-8467-8900-1                                AAGGGCGUUU.GAUUUAGGAU--------.....................
#=GR KT870145.1-8467-8900-8467-8900-1                       PP  7666666666.5555555444.............................
MH015255.1-8577-9010-8577-9010-1                                AAGGACGUUU.GAUUUAGGAU--------.....................
#=GR MH015255.1-8577-9010-8577-9010-1                       PP  6666666555.5555555444.............................
MN602268.1-7420-7883-7420-7883-1                                AGGUUAGAGC.AAUGGUCGUCUAAACCAUcgguagcgggu..........
#=GR MN602268.1-7420-7883-7420-7883-1                       PP  8888888888.888888877777777777***********..........
MT270409.1c22806-22339-22339-22806-2                            AUAGGAUAGA.GCAAUGGUCGUCUAAACCaucgguagcggg.........
#=GR MT270409.1c22806-22339-22339-22806-2                   PP  9999999888.77666665555544444479**********.........
OL955261.1-69523-70013-69523-70013-1                            AGUUGGAUAG.AGCAUCGCCCUGUUCAAAggcgacggucaaa........
#=GR OL955261.1-69523-70013-69523-70013-1                   PP  9999988887.7776666666655555559************........
NC_048041.1c38601-38184-38184-38601-2                           AUUAUGAAUA.--UUUGGUUUUCAUACAA.....................
#=GR NC_048041.1c38601-38184-38184-38601-2                  PP  6666665555...5566666666666677.....................
MH645904.1c38601-38184-38184-38601-2                            AUUAUGAAUA.--UUUGGUUUUCAUACAA.....................
#=GR MH645904.1c38601-38184-38184-38601-2                   PP  6666665555...5566666666666677.....................
MT442039.1-45336-45756-45336-45756-1                            AACUAGACAG.UUAAUCUAAUCUUCAUAG.....................
#=GR MT442039.1-45336-45756-45336-45756-1                   PP  3333333334.444444444444445555.....................
MN871510.1-14327-14747-14327-14747-1                            AACUAGACAG.UUAAUCUAAUCUUCAUAG.....................
#=GR MN871510.1-14327-14747-14327-14747-1                   PP  4444444444.444444455555555555.....................
MH925094.1-44407-44827-44407-44827-1                            AACUAGACAG.UUAAUCUAAUCUUCAUAG.....................
#=GR MH925094.1-44407-44827-44407-44827-1                   PP  4444444444.444444455555555555.....................
NC_048151.1-44407-44827-44407-44827-1                           AACUAGACAG.UUAAUCUAAUCUUCAUAG.....................
#=GR NC_048151.1-44407-44827-44407-44827-1                  PP  4444444444.444444455555555555.....................
MN871511.1-25762-26182-25762-26182-1                            AACUAGACAG.UUAAUCUAAUCUUCAUAG.....................
#=GR MN871511.1-25762-26182-25762-26182-1                   PP  4444444444.444444455555555555.....................
MN871505.1-44399-44819-44399-44819-1                            AACUAGACAG.UUAAUCUAAUCUUCAUAG.....................
#=GR MN871505.1-44399-44819-44399-44819-1                   PP  4444444444.444444455555555555.....................
MW824424.1-74754-75174-74754-75174-1                            AAACUUGAAU.CUGUUAAAUUCGAAA---.....................
#=GR MW824424.1-74754-75174-74754-75174-1                   PP  4444444444.444445545554444........................
MW824415.1-71203-71623-71203-71623-1                            AAACUUGAAU.CUGUUAAAUUCGAAA---.....................
#=GR MW824415.1-71203-71623-71203-71623-1                   PP  4444444444.444445545554444........................
MW824416.1-62454-62874-62454-62874-1                            AAACUUGAAU.CUGUUAAAUUCGAAA---.....................
#=GR MW824416.1-62454-62874-62454-62874-1                   PP  4444444444.444445545554444........................
MW824422.1-75094-75514-75094-75514-1                            AAACUUGAAU.CUGUUAAAUUCGAAA---.....................
#=GR MW824422.1-75094-75514-75094-75514-1                   PP  4444444444.444445545554444........................
MW824426.1-110836-111256-110836-111256-1                        AAACUUGAAU.CUGUUAAAUUCGAAA---.....................
#=GR MW824426.1-110836-111256-110836-111256-1               PP  4444444444.444445545554444........................
MW824423.1-75246-75666-75246-75666-1                            AAACUUGAAU.CUGUUAAAUUCGAAA---.....................
#=GR MW824423.1-75246-75666-75246-75666-1                   PP  4444444444.444445545554444........................
MW824425.1c68223-67803-67803-68223-2                            AAACUUGAAU.CUGUUAAAUUCGAAA---.....................
#=GR MW824425.1c68223-67803-67803-68223-2                   PP  4444444444.444445545554444........................
MW824419.1c35663-35243-35243-35663-2                            AAACUUGAAU.CUGUUAAAUUCGAAA---.....................
#=GR MW824419.1c35663-35243-35243-35663-2                   PP  4444444444.444445545554444........................
OR521083.1-56102-56515-56102-56515-1                            UUGGUUA-GC.AAACUGUCCUGAACACAGuuguag...............
#=GR OR521083.1-56102-56515-56102-56515-1                   PP  6655554.45.55555555555555555579****...............
MK937612.1-56586-56999-56586-56999-1                            UUGGUUA-GC.AAACUGUCCUGAACACAGuuguag...............
#=GR MK937612.1-56586-56999-56586-56999-1                   PP  6655554.45.55555555555555555579****...............
OR253916.1-56103-56516-56103-56516-1                            UUGGUUA-GC.AAACUGUCCUGAACACAGuuguag...............
#=GR OR253916.1-56103-56516-56103-56516-1                   PP  6655554.45.55555555555555555579****...............
NC_021299.1-55846-56259-55846-56259-1                           UUGGUUA-GC.AAACUGUCCUGAACACAGuuguag...............
#=GR NC_021299.1-55846-56259-55846-56259-1                  PP  6655554.45.55555555555555555579****...............
MH697587.1-56107-56520-56107-56520-1                            UUGGUUA-GC.AAACUGUCCUGAACACAGuuguag...............
#=GR MH697587.1-56107-56520-56107-56520-1                   PP  6655554.45.55555555555555555579****...............
NC_041970.1-56107-56520-56107-56520-1                           UUGGUUA-GC.AAACUGUCCUGAACACAGuuguag...............
#=GR NC_041970.1-56107-56520-56107-56520-1                  PP  6655554.45.55555555555555555579****...............
MW713383.1-56974-57387-56974-57387-1                            UUGGUUA-GC.AAACUGUCCUGAACACAGuuguag...............
#=GR MW713383.1-56974-57387-56974-57387-1                   PP  6655554.45.55555555555555555579****...............
OP297551.1-57015-57428-57015-57428-1                            UUGGUUA-GC.AAACUGUCCUGAACACAGuuguag...............
#=GR OP297551.1-57015-57428-57015-57428-1                   PP  6655554.45.55555555555555555579****...............
OR553916.1-56103-56516-56103-56516-1                            UUGGUUA-GC.AAACUGUCCUGAACACAGuuguag...............
#=GR OR553916.1-56103-56516-56103-56516-1                   PP  6655554.45.55555555555555555579****...............
JN699628.3-56107-56520-56107-56520-1                            UUGGUUA-GC.AAACUGUCCUGAACACAGuuguag...............
#=GR JN699628.3-56107-56520-56107-56520-1                   PP  6655554.45.55555555555555555579****...............
MN586024.1-56110-56523-56110-56523-1                            UUGGUUA-GC.AAACUGUCCUGAACACAGuuguag...............
#=GR MN586024.1-56110-56523-56110-56523-1                   PP  6655554.45.55555555555555555579****...............
KC900379.1-55846-56259-55846-56259-1                            UUGGUUA-GC.AAACUGUCCUGAACACAGuuguag...............
#=GR KC900379.1-55846-56259-55846-56259-1                   PP  6655554.45.55555555555555555579****...............
OR553909.1-56275-56688-56275-56688-1                            UUGGUU-AGC.AAACUGUCCUGAACACAGuuguag...............
#=GR OR553909.1-56275-56688-56275-56688-1                   PP  655555.555.55555555555555566689****...............
KT591491.1-55871-56284-55871-56284-1                            UUGGUU-AGC.AAACUGUCCUGAACACAGuuguag...............
#=GR KT591491.1-55871-56284-55871-56284-1                   PP  655555.555.55555555555555566689****...............
OQ995428.1-57254-57667-57254-57667-1                            UUGGUUA-GC.AAACUGUCCUGAACACAGuuguag...............
#=GR OQ995428.1-57254-57667-57254-57667-1                   PP  6655554.45.55555555555555555579****...............
NC_053516.1-57539-57953-57539-57953-1                           UUGGUUAGCA.AACUGUCAUUGAACACAGuuguag...............
#=GR NC_053516.1-57539-57953-57539-57953-1                  PP  9999999999.999999999999999999******...............
MT658803.1-57539-57953-57539-57953-1                            UUGGUUAGCA.AACUGUCAUUGAACACAGuuguag...............
#=GR MT658803.1-57539-57953-57539-57953-1                   PP  9999999999.999999999999999999******...............
MT658802.1-58109-58522-58109-58522-1                            AUUGGUUAGC.AAACUGUCUUGAACACAGuuguc................
#=GR MT658802.1-58109-58522-58109-58522-1                   PP  9999999999.999999999999999999*****................
NC_053513.1-58109-58522-58109-58522-1                           AUUGGUUAGC.AAACUGUCUUGAACACAGuuguc................
#=GR NC_053513.1-58109-58522-58109-58522-1                  PP  9999999999.999999999999999999*****................
MF319184.1-58109-58522-58109-58522-1                            AUUGGUUAGC.AAACUGUCUUGAACACAGuuguc................
#=GR MF319184.1-58109-58522-58109-58522-1                   PP  9999999999.999999999999999999*****................
NC_053515.1-58277-58694-58277-58694-1                           AUUGGUUAGC.AAACUGUCUUGAACACAGuuguc................
#=GR NC_053515.1-58277-58694-58277-58694-1                  PP  9999999999.999999999999999999*****................
KY783914.1-58277-58694-58277-58694-1                            AUUGGUUAGC.AAACUGUCUUGAACACAGuuguc................
#=GR KY783914.1-58277-58694-58277-58694-1                   PP  9999999999.999999999999999999*****................
KY223999.1-58277-58694-58277-58694-1                            AUUGGUUAGC.AAACUGUCUUGAACACAGuuguc................
#=GR KY223999.1-58277-58694-58277-58694-1                   PP  9999999999.999999999999999999*****................
NC_053514.1-58180-58601-58180-58601-1                           CA--GAAGAG.CAUCUGUUUUAGGAACAGgcggcggugg...........
#=GR NC_053514.1-58180-58601-58180-58601-1                  PP  33..333333.333444444444444444589*******...........
MT657341.1-58180-58601-58180-58601-1                            CA--GAAGAG.CAUCUGUUUUAGGAACAGgcggcggugg...........
#=GR MT657341.1-58180-58601-58180-58601-1                   PP  33..333333.333444444444444444589*******...........
JF937105.1-58409-58832-58409-58832-1                            CAGUAGAGCA.UCUCUUUGGAAUA--G--agacggcggcg..........
#=GR JF937105.1-58409-58832-58409-58832-1                   PP  5544444333.3333333333322..2..336699*****..........
NC_041971.1-58409-58832-58409-58832-1                           CAGUAGAGCA.UCUCUUUGGAAUA--G--agacggcggcg..........
#=GR NC_041971.1-58409-58832-58409-58832-1                  PP  5544444333.3333333333322..2..336699*****..........
MW578836.1-57985-58362-57985-58362-1                            ---------C.UA----------------.....................
#=GR MW578836.1-57985-58362-57985-58362-1                   PP  .........2.22.....................................
OQ417962.1-62184-62627-62184-62627-1                            GUGAGAAUGA.CG--UAGACCAAC-----gguaggucaccaguuauugga
#=GR OQ417962.1-62184-62627-62184-62627-1                   PP  3333333333.22..222222222.....2345688**************
MW584160.1-62659-63102-62659-63102-1                            GUGAGA--AU.GACGUAGACCAACG----guaggucaccaguuauuggaa
#=GR MW584160.1-62659-63102-62659-63102-1                   PP  333333..33.33333333333333....345589***************
MW584202.1-62181-62624-62181-62624-1                            CUGCGAGAAU.GACGUAGACCAACGG---uaggucaccaguuauuggaaa
#=GR MW584202.1-62181-62624-62181-62624-1                   PP  4444444444.444444444443333...45599****************
QMEV01000001.1-33743-34186-33743-34186-1                        GCUCAUUGGC.AGAGCAUUGAU-AUUU--ggaaucaacggaguggguucg
#=GR QMEV01000001.1-33743-34186-33743-34186-1               PP  3333333333.32222222222.2222..2357888**************
AP024266.1c1566111-1565652-1565652-1566111-2                    UCAGUUUGGC.AGAGCAUUGGUAUUUGGAaccaacggucgcggguucgau
#=GR AP024266.1c1566111-1565652-1565652-1566111-2           PP  9999999888.888877777776666666*********************
MBEU01000044.1c49064-48667-48667-49064-2                        AUAUUUCACC.AUUUCCUGUUU-----UG.....................
#=GR MBEU01000044.1c49064-48667-48667-49064-2               PP  9999998777.66555555544.....44.....................
MVHD01000081.1-9868-10317-9868-10317-1                          AUGAAGGCGA.UUAGC-----UCAAAUGGuagagcgcaucccuguggagg
#=GR MVHD01000081.1-9868-10317-9868-10317-1                 PP  5555554444.43333.....3333333345677****************
JACKVH010000022.1-9915-10364-9915-10364-1                       AUGAAGGCGA.UUAGC-----UCAAAUGGuagagcgcaucccuguggagg
#=GR JACKVH010000022.1-9915-10364-9915-10364-1              PP  5555554444.43333.....3333333345677****************
AP024244.1-1366586-1367047-1366586-1367047-1                    CGGUGUCAAC.AUAGCUCAAUUGG-----cagagcgcauguauugugaac
#=GR AP024244.1-1366586-1367047-1366586-1367047-1           PP  7777777777.6555555444444.....55566****************
MAEX01000011.1c683-254-254-683-2                                AAUUGGCAGA.GCAAUCGUUUCUGGAACGauaggucgcc...........
#=GR MAEX01000011.1c683-254-254-683-2                       PP  7777777776.6666655555555555559*********...........
JMHR01000081.1-45723-46149-45723-46149-1                        CAGGCAGAGC.AAUCGUUCCUAAACGA--ugggucgccgg..........
#=GR JMHR01000081.1-45723-46149-45723-46149-1               PP  5555555555.5444444444444444..46*********..........
JAUUEX010000029.1c142448-142022-142022-142448-2                 CAGGCAGAGC.AAUCGUUCCUAAACGA--ugggucgccgg..........
#=GR JAUUEX010000029.1c142448-142022-142022-142448-2        PP  5555555555.5444444444444444..46*********..........
JAFBMT010000002.1-493073-493499-493073-493499-1                 CAGGCAGAGC.AAUCGUUCCUAAACGA--ugggucgccgg..........
#=GR JAFBMT010000002.1-493073-493499-493073-493499-1        PP  5555555555.5444444444444444..46*********..........
LT906454.1-1007838-1008238-1007838-1008238-1                    AUGUGGUUUA.UAUACAUAUUUU------ggaauga..............
#=GR LT906454.1-1007838-1008238-1007838-1008238-1           PP  4444433333.333333322222......2445557..............
CP022601.1-536498-536873-536498-536873-1                        UAUUUGGUGA.A-----------------.....................
#=GR CP022601.1-536498-536873-536498-536873-1               PP  6666665555.5......................................
UHFG01000004.1c1527014-1526639-1526639-1527014-2                AUUUGUUGAA.A-----------------.....................
#=GR UHFG01000004.1c1527014-1526639-1526639-1527014-2       PP  4444444444.3......................................
OQ633473.1c20708-20333-20333-20708-2                            AUUUGUUGAA.A-----------------.....................
#=GR OQ633473.1c20708-20333-20333-20708-2                   PP  4444444444.3......................................
KV793856.1c18382-18007-18007-18382-2                            AUUUGUUGAA.A-----------------.....................
#=GR KV793856.1c18382-18007-18007-18382-2                   PP  5555544444.4......................................
CP033809.1c53599-53224-53224-53599-2                            AUUUGUUGAA.A-----------------.....................
#=GR CP033809.1c53599-53224-53224-53599-2                   PP  5555544444.4......................................
JX409895.1c544-169-169-544-2                                    AUUUGUUGAA.A-----------------.....................
#=GR JX409895.1c544-169-169-544-2                           PP  5555544444.4......................................
JX409894.1c31726-31351-31351-31726-2                            AUUUGUUGAA.A-----------------.....................
#=GR JX409894.1c31726-31351-31351-31726-2                   PP  5555544444.4......................................
CAKODQ010000005.1c111592-111192-111192-111592-2                 UAUGUGGUUU.AU-AUACAUAU---UUUGgaauga...............
#=GR CAKODQ010000005.1c111592-111192-111192-111592-2        PP  5444444333.33.33322222...2222456899...............
MK448806.1-20250-20640-20250-20640-1                            UGUGU--GUG.UUAUAUGAUUCAACAAAA.....................
#=GR MK448806.1-20250-20640-20250-20640-1                   PP  44444..444.444444444455555555.....................
MK448990.1-22299-22689-22299-22689-1                            UGUGU--GUG.UUAUAUGAUUCAACAAAA.....................
#=GR MK448990.1-22299-22689-22299-22689-1                   PP  44444..444.444444444455555555.....................
MK448812.1-19963-20354-19963-20354-1                            UGUGUGUGUU.-AUAUGAUUCAACAAAAA.....................
#=GR MK448812.1-19963-20354-19963-20354-1                   PP  3333333333..33444444444444444.....................
CP118735.1-455056-455445-455056-455445-1                        GAGUUUAUUA.UGUUUGGAAUAAAA----.....................
#=GR CP118735.1-455056-455445-455056-455445-1               PP  9988888888.88888888888887.........................
KE384089.1-235426-235814-235426-235814-1                        GAGCUUAUUA.UGUUUGGAAUAAAA----.....................
#=GR KE384089.1-235426-235814-235426-235814-1               PP  9999999888.88888888888887.........................
AQYB01000019.1-3096-3493-3096-3493-1                            UUGUGUUAUU.UAUAUUUUAUGAAAUAA-uaa..................
#=GR AQYB01000019.1-3096-3493-3096-3493-1                   PP  6666666666.55555555555555544.599..................
JADFBF010000006.1c160502-160118-160118-160502-2                 CUAUAU---U.GGAUUUAAUAUGAAC---.....................
#=GR JADFBF010000006.1c160502-160118-160118-160502-2        PP  222222...2.222222222222222........................
JATH01000009.1c73545-73161-73161-73545-2                        AUGCUAUAUU.GGAUUUAAUAUGAAC---.....................
#=GR JATH01000009.1c73545-73161-73161-73545-2               PP  2222222222.222222222222222........................
MK448998.1-15786-16170-15786-16170-1                            AUGCUAUAUU.GGAUUUAAUAUGAAC---.....................
#=GR MK448998.1-15786-16170-15786-16170-1                   PP  2222222222.222222222222222........................
JALLFC010000003.1-180892-181276-180892-181276-1                 AUGCUAUAUU.GGAUUUAAUAUGAAC---.....................
#=GR JALLFC010000003.1-180892-181276-180892-181276-1        PP  2222222222.222222222222222........................
JANLBM010000007.1c41806-41422-41422-41806-2                     AUGCUAUAUU.GGAUUUAAUAUGAAU---.....................
#=GR JANLBM010000007.1c41806-41422-41422-41806-2            PP  3333333333.333333333333333........................
JALLFN010000002.1c228205-227819-227819-228205-2                 CAUGGCUAUA.UGUAAGUUAAU------G.....................
#=GR JALLFN010000002.1c228205-227819-227819-228205-2        PP  7777776666.55444444333......3.....................
CAMILF010000010.1-15699-16093-15699-16093-1                     UUUAUAUUUU.AAAAGCUAUUCAAGAUAGa....................
#=GR CAMILF010000010.1-15699-16093-15699-16093-1            PP  9999999888.8888888888877777777....................
CAMHVX010000010.1-15699-16093-15699-16093-1                     UUUAUAUUUU.AAAAGCUAUUCAAGAUAGa....................
#=GR CAMHVX010000010.1-15699-16093-15699-16093-1            PP  9999999888.8888888888877777777....................
JANTXE010000010.1-15699-16093-15699-16093-1                     UUUAUAUUUU.AAAAGCUAUUCAAGAUAGa....................
#=GR JANTXE010000010.1-15699-16093-15699-16093-1            PP  9999999888.8888888888877777777....................
JVYJ01000071.1c26220-25826-25826-26220-2                        UUUAUAUUUU.AAAAGCUAUUCAAGAUAGa....................
#=GR JVYJ01000071.1c26220-25826-25826-26220-2               PP  9999999888.8888888888877777777....................
VMMD01000021.1-514-908-514-908-1                                UUAUAUUUUA.AAAGCUAUUCAAGAUAGAa....................
#=GR VMMD01000021.1-514-908-514-908-1                       PP  9988887777.6655555544444444446....................
VMMU01000024.1-20211-20605-20211-20605-1                        UUAUAUUUUA.AAAGCUAUUCAAGAUAGAa....................
#=GR VMMU01000024.1-20211-20605-20211-20605-1               PP  9988887777.6655555544444444446....................
VMMI01000041.1-503-897-503-897-1                                UUAUAUUUUA.AAAGCUAUUCAAGAUAGAa....................
#=GR VMMI01000041.1-503-897-503-897-1                       PP  9988887777.6655555544444444446....................
VMMN01000055.1c4594-4200-4200-4594-2                            UUAUAUUUUA.AAAGCUAUUCAAGAUAGAa....................
#=GR VMMN01000055.1c4594-4200-4200-4594-2                   PP  9988887777.6655555544444444446....................
VMMO01000052.1c23689-23295-23295-23689-2                        UUAUAUUUUA.AAAGCUAUUCAAGAUAGAa....................
#=GR VMMO01000052.1c23689-23295-23295-23689-2               PP  9988887777.6655555544444444446....................
VMLD01000017.1-1382-1776-1382-1776-1                            UUAUAUUUUA.AAAGCUAUUCAAGAUAGAa....................
#=GR VMLD01000017.1-1382-1776-1382-1776-1                   PP  9988887777.6655555544444444446....................
CAMPPR010000002.1c25637-25243-25243-25637-2                     UUAUAUUUUA.AAAGCUAUUCAAGAUAGAa....................
#=GR CAMPPR010000002.1c25637-25243-25243-25637-2            PP  9988887777.6655555544444444446....................
VMMC01000014.1c25181-24787-24787-25181-2                        UUAUAUUUUA.AAAGCUAUUCAAGAUAGAa....................
#=GR VMMC01000014.1c25181-24787-24787-25181-2               PP  9988887777.6655555544444444446....................
JANTWT010000010.1c46037-45643-45643-46037-2                     UUAUAUUUUA.AAAGCUAUUCAAGAUAGAa....................
#=GR JANTWT010000010.1c46037-45643-45643-46037-2            PP  9988887777.6655555544444444446....................
CAMIOR010000010.1c46037-45643-45643-46037-2                     UUAUAUUUUA.AAAGCUAUUCAAGAUAGAa....................
#=GR CAMIOR010000010.1c46037-45643-45643-46037-2            PP  9988887777.6655555544444444446....................
CAMHVF010000010.1c46037-45643-45643-46037-2                     UUAUAUUUUA.AAAGCUAUUCAAGAUAGAa....................
#=GR CAMHVF010000010.1c46037-45643-45643-46037-2            PP  9988887777.6655555544444444446....................
JAOTCE010000051.1-866-1260-866-1260-1                           UUAUAUUUUA.AAAGCUAUUCAAGAUAGAa....................
#=GR JAOTCE010000051.1-866-1260-866-1260-1                  PP  9988887777.6655555544444444446....................
CAMHYJ010000022.1c20764-20370-20370-20764-2                     UUAUAUUUUA.AAAGCUAUUCAAGAUAGAa....................
#=GR CAMHYJ010000022.1c20764-20370-20370-20764-2            PP  9988887777.6655555544444444446....................
JANTXB010000018.1c44861-44467-44467-44861-2                     UUAUAUUUUA.AAAGCUAUUCAAGAUAGAa....................
#=GR JANTXB010000018.1c44861-44467-44467-44861-2            PP  9988887777.6655555544444444446....................
CAMHVW010000018.1c44861-44467-44467-44861-2                     UUAUAUUUUA.AAAGCUAUUCAAGAUAGAa....................
#=GR CAMHVW010000018.1c44861-44467-44467-44861-2            PP  9988887777.6655555544444444446....................
CAMIJZ010000022.1c20764-20370-20370-20764-2                     UUAUAUUUUA.AAAGCUAUUCAAGAUAGAa....................
#=GR CAMIJZ010000022.1c20764-20370-20370-20764-2            PP  9988887777.6655555544444444446....................
VMLG01000038.1-4943-5337-4943-5337-1                            UUAUAUUUUA.AAAGCUAUUCAAGAUAGAa....................
#=GR VMLG01000038.1-4943-5337-4943-5337-1                   PP  9988887777.6655555544444444446....................
CAMIJP010000014.1c37231-36837-36837-37231-2                     UUAUAUUUUA.AAAGCUAUUCAAGAUAGAa....................
#=GR CAMIJP010000014.1c37231-36837-36837-37231-2            PP  9988887777.6655555544444444446....................
CAMHYO010000014.1c37231-36837-36837-37231-2                     UUAUAUUUUA.AAAGCUAUUCAAGAUAGAa....................
#=GR CAMHYO010000014.1c37231-36837-36837-37231-2            PP  9988887777.6655555544444444446....................
JAOTCJ010000070.1-1294-1688-1294-1688-1                         UUAUAUUUUA.AAAGCUAUUCAAGAUAGAa....................
#=GR JAOTCJ010000070.1-1294-1688-1294-1688-1                PP  9988887777.6655555544444444446....................
RMVN01000015.1-10107-10501-10107-10501-1                        UUAUAUUUUA.AAAGCUAUUCAAGAUAGAa....................
#=GR RMVN01000015.1-10107-10501-10107-10501-1               PP  9988887777.6655555544444444446....................
JAOTCS010000047.1-3937-4331-3937-4331-1                         UUAUAUUUUA.AAAGCUAUUCAAGAUAGAa....................
#=GR JAOTCS010000047.1-3937-4331-3937-4331-1                PP  9988887777.6655555544444444446....................
CAMIMH010000017.1-18974-19368-18974-19368-1                     UUAUAUUUUA.AAAGCUAUUCAAGAUAGAa....................
#=GR CAMIMH010000017.1-18974-19368-18974-19368-1            PP  9988887777.6655555544444444446....................
CAMHYG010000017.1-18974-19368-18974-19368-1                     UUAUAUUUUA.AAAGCUAUUCAAGAUAGAa....................
#=GR CAMHYG010000017.1-18974-19368-18974-19368-1            PP  9988887777.6655555544444444446....................
CAMILH010000002.1-145956-146350-145956-146350-1                 UUAUAUUUUA.AAAGCUAUUCAAGAUAGAa....................
#=GR CAMILH010000002.1-145956-146350-145956-146350-1        PP  9888887776.6655555444444444446....................
CAMHCC010000001.1c725678-725284-725284-725678-2                 UUAUAUUUUA.AAAGCUAUUCAAGAUAGAa....................
#=GR CAMHCC010000001.1c725678-725284-725284-725678-2        PP  9888887776.6655555444444444446....................
JAOTDJ010000042.1-679-1073-679-1073-1                           UUAUAUUUUA.AAAGCUAUUCAAGAUAGAa....................
#=GR JAOTDJ010000042.1-679-1073-679-1073-1                  PP  9888887776.6655555444444444446....................
CAMHQU010000002.1-145956-146350-145956-146350-1                 UUAUAUUUUA.AAAGCUAUUCAAGAUAGAa....................
#=GR CAMHQU010000002.1-145956-146350-145956-146350-1        PP  9888887776.6655555444444444446....................
JANTXU010000001.1c725678-725284-725284-725678-2                 UUAUAUUUUA.AAAGCUAUUCAAGAUAGAa....................
#=GR JANTXU010000001.1c725678-725284-725284-725678-2        PP  9888887776.6655555444444444446....................
JASOOK010000013.1c31824-31430-31430-31824-2                     UUAUGUUUUA.AGGCUAUUCAAGAUAGAAa....................
#=GR JASOOK010000013.1c31824-31430-31430-31824-2            PP  **********.********99999999998....................
MK044829.1-18639-19033-18639-19033-1                            UUAUAUUUUA.AGGCUAUUCAAGAUAGAAa....................
#=GR MK044829.1-18639-19033-18639-19033-1                   PP  **********.********99999999998....................
JAPAHU010000348.1c255-116-116-255-2                             ----------.------------------.....................
#=GR JAPAHU010000348.1c255-116-116-255-2                    PP  ..................................................
JASOIB010000011.1c53144-52749-52749-53144-2                     UUAUAUUUUA.AAAGCUAUUCAAGAUAGAa....................
#=GR JASOIB010000011.1c53144-52749-52749-53144-2            PP  9988888777.6655555544444444447....................
JAWFGK010000003.1-23558-23951-23558-23951-1                     UUAUAUUUUA.AGGCUAUUCAAGAUAGAA.....................
#=GR JAWFGK010000003.1-23558-23951-23558-23951-1            PP  **********.***********9999999.....................
JVFV01000023.1c20383-19990-19990-20383-2                        UUAUAUUUUA.AGGCUAUUCAAGAUAGAA.....................
#=GR JVFV01000023.1c20383-19990-19990-20383-2               PP  **********.***********9999999.....................
KT337365.1c17794-17402-17402-17794-2                            UUAUAUUUUA.AGGCUAUUCAAGAUAGAA.....................
#=GR KT337365.1c17794-17402-17402-17794-2                   PP  **********.******************.....................
HG799496.1c23475-23083-23083-23475-2                            UUAUAUUUUA.AGGCUAUUCAAGAUAGAA.....................
#=GR HG799496.1c23475-23083-23083-23475-2                   PP  **********.******************.....................
NC_024357.1c23475-23083-23083-23475-2                           UUAUAUUUUA.AGGCUAUUCAAGAUAGAA.....................
#=GR NC_024357.1c23475-23083-23083-23475-2                  PP  **********.******************.....................
KY065451.1-17470-17862-17470-17862-1                            UUAUAUUUUA.AGGCUAUUCAAGAUAGAA.....................
#=GR KY065451.1-17470-17862-17470-17862-1                   PP  **********.******************.....................
KT337362.1c19393-19001-19001-19393-2                            UUAUAUUUUA.AGGCUAUUCAAGAUAGAA.....................
#=GR KT337362.1c19393-19001-19001-19393-2                   PP  **********.******************.....................
NC_024370.1c23999-23607-23607-23999-2                           UUAUAUUUUA.AGGCUAUUCAAGAUAGAA.....................
#=GR NC_024370.1c23999-23607-23607-23999-2                  PP  **********.******************.....................
NC_031907.1c17794-17402-17402-17794-2                           UUAUAUUUUA.AGGCUAUUCAAGAUAGAA.....................
#=GR NC_031907.1c17794-17402-17402-17794-2                  PP  **********.******************.....................
HG799490.1c23999-23607-23607-23999-2                            UUAUAUUUUA.AGGCUAUUCAAGAUAGAA.....................
#=GR HG799490.1c23999-23607-23607-23999-2                   PP  **********.******************.....................
FR671410.1c20109-19717-19717-20109-2                            UUAUAUUUUA.AGGCUAUUCAAGAUAGAA.....................
#=GR FR671410.1c20109-19717-19717-20109-2                   PP  **********.******************.....................
FR671405.1c21512-21120-21120-21512-2                            UUAUAUUUUA.AGGCUAUUCAAGAUAGAA.....................
#=GR FR671405.1c21512-21120-21120-21512-2                   PP  **********.******************.....................
OK173051.1c23747-23355-23355-23747-2                            UUAUAUUUUA.AGGCUAUUCAAGAUAGAA.....................
#=GR OK173051.1c23747-23355-23355-23747-2                   PP  **********.******************.....................
KY065496.1-17361-17753-17361-17753-1                            UUAUAUUUUA.AGGCUAUUCAAGAUAGAA.....................
#=GR KY065496.1-17361-17753-17361-17753-1                   PP  **********.******************.....................
KY065450.1-16794-17186-16794-17186-1                            UUAUAUUUUA.AGGCUAUUCAAGAUAGAA.....................
#=GR KY065450.1-16794-17186-16794-17186-1                   PP  **********.******************.....................
JANTVP010000002.1c197732-197340-197340-197732-2                 UUAUAUUUUA.AGGCUAUUCAAGAUAGAA.....................
#=GR JANTVP010000002.1c197732-197340-197340-197732-2        PP  **********.******************.....................
CAMHVK010000002.1c197732-197340-197340-197732-2                 UUAUAUUUUA.AGGCUAUUCAAGAUAGAA.....................
#=GR CAMHVK010000002.1c197732-197340-197340-197732-2        PP  **********.******************.....................
CAMIAU010000002.1c197732-197340-197340-197732-2                 UUAUAUUUUA.AGGCUAUUCAAGAUAGAA.....................
#=GR CAMIAU010000002.1c197732-197340-197340-197732-2        PP  **********.******************.....................
CAMHOC010000002.1-42833-43225-42833-43225-1                     UUAUAUUUUA.AGGCUAUUCAAGAUAGAA.....................
#=GR CAMHOC010000002.1-42833-43225-42833-43225-1            PP  **********.******************.....................
JAOTDL010000046.1c941-549-549-941-2                             UUAUAUUUUA.AGGCUAUUCAAGAUAGAA.....................
#=GR JAOTDL010000046.1c941-549-549-941-2                    PP  **********.******************.....................
CAMIEM010000002.1-42833-43225-42833-43225-1                     UUAUAUUUUA.AGGCUAUUCAAGAUAGAA.....................
#=GR CAMIEM010000002.1-42833-43225-42833-43225-1            PP  **********.******************.....................
JAWHCT010000007.1-20470-20862-20470-20862-1                     UUAUAUUUUA.AGGCUAUUCAAGAUAGAA.....................
#=GR JAWHCT010000007.1-20470-20862-20470-20862-1            PP  **********.******************.....................
CAMICD010000003.1-120608-121000-120608-121000-1                 UUAUAUUUUA.AGGCUAUUCAAGAUAGAA.....................
#=GR CAMICD010000003.1-120608-121000-120608-121000-1        PP  **********.******************.....................
CAMHXJ010000003.1-120608-121000-120608-121000-1                 UUAUAUUUUA.AGGCUAUUCAAGAUAGAA.....................
#=GR CAMHXJ010000003.1-120608-121000-120608-121000-1        PP  **********.******************.....................
JANTWN010000003.1-120608-121000-120608-121000-1                 UUAUAUUUUA.AGGCUAUUCAAGAUAGAA.....................
#=GR JANTWN010000003.1-120608-121000-120608-121000-1        PP  **********.******************.....................
CP067992.1c1354330-1353938-1353938-1354330-2                    UUAUAUUUUA.AGGCUAUUCAAGAUAGAA.....................
#=GR CP067992.1c1354330-1353938-1353938-1354330-2           PP  **********.******************.....................
CABEHV010000004.1-190089-190482-190089-190482-1                 UUAUAUUUUAaAAGCUAUUCAAGAUAGAA.....................
#=GR CABEHV010000004.1-190089-190482-190089-190482-1        PP  88877665550556677777777777777.....................
AYRS01000016.1-17991-18384-17991-18384-1                        UUAUAUUUUAaAAGCUAUUCAAGAUAGAA.....................
#=GR AYRS01000016.1-17991-18384-17991-18384-1               PP  88877665550556677777777777777.....................
CAMHTP010000007.1c49672-49279-49279-49672-2                     UUAUAUUUUAaAAGCUAUUCAAGAUAGAA.....................
#=GR CAMHTP010000007.1c49672-49279-49279-49672-2            PP  88877665550556677777777777777.....................
CAMIEV010000007.1c49672-49279-49279-49672-2                     UUAUAUUUUAaAAGCUAUUCAAGAUAGAA.....................
#=GR CAMIEV010000007.1c49672-49279-49279-49672-2            PP  88877665550556677777777777777.....................
JANTYL010000007.1c49672-49279-49279-49672-2                     UUAUAUUUUAaAAGCUAUUCAAGAUAGAA.....................
#=GR JANTYL010000007.1c49672-49279-49279-49672-2            PP  88877665550556677777777777777.....................
CAMIIX010000007.1c32363-31970-31970-32363-2                     UUAUAUUUUAaAAGCUAUUCAAGAUAGAA.....................
#=GR CAMIIX010000007.1c32363-31970-31970-32363-2            PP  88877665550556677777777777777.....................
JAOTDS010000038.1-740-1133-740-1133-1                           UUAUAUUUUAaAAGCUAUUCAAGAUAGAA.....................
#=GR JAOTDS010000038.1-740-1133-740-1133-1                  PP  88877665550556677777777777777.....................
CAMHTM010000007.1c32363-31970-31970-32363-2                     UUAUAUUUUAaAAGCUAUUCAAGAUAGAA.....................
#=GR CAMHTM010000007.1c32363-31970-31970-32363-2            PP  88877665550556677777777777777.....................
JAWECY010000062.1-403-796-403-796-1                             UUAUAUUUUAaAAGCUAUUCAAGAUAGAA.....................
#=GR JAWECY010000062.1-403-796-403-796-1                    PP  88877665550556677777777777777.....................
VMMI01000047.1-514-909-514-909-1                                UUUAUAUUUU.AAAAGCUAUUCAAGAUAGa....................
#=GR VMMI01000047.1-514-909-514-909-1                       PP  ****999999.9999999999999999999....................
VMMO01000044.1-2309-2704-2309-2704-1                            UUUAUAUUUU.AAAAGCUAUUCAAGAUAGa....................
#=GR VMMO01000044.1-2309-2704-2309-2704-1                   PP  ****999999.9999999999999999999....................
VMLD01000030.1-2311-2706-2311-2706-1                            UUUAUAUUUU.AAAAGCUAUUCAAGAUAGa....................
#=GR VMLD01000030.1-2311-2706-2311-2706-1                   PP  ****999999.9999999999999999999....................
JANTUI010000020.1-19913-20308-19913-20308-1                     UUUAUAUUUU.AAAAGCUAUUCAAGAUAGa....................
#=GR JANTUI010000020.1-19913-20308-19913-20308-1            PP  ****999999.9999999999999999999....................
CAMHZQ010000020.1-19913-20308-19913-20308-1                     UUUAUAUUUU.AAAAGCUAUUCAAGAUAGa....................
#=GR CAMHZQ010000020.1-19913-20308-19913-20308-1            PP  ****999999.9999999999999999999....................
JANTUL010000021.1c19333-18938-18938-19333-2                     UUUAUAUUUU.AAAAGCUAUUCAAGAUAGa....................
#=GR JANTUL010000021.1c19333-18938-18938-19333-2            PP  ****999999.9999999999999999999....................
JAWETZ010000031.1c16645-16250-16250-16645-2                     UUUAUAUUUU.AAAAGCUAUUCAAGAUAGa....................
#=GR JAWETZ010000031.1c16645-16250-16250-16645-2            PP  ****999999.9999999999999999999....................
CAKMPA010000036.1-11919-12312-11919-12312-1                     UUAUAUUUUA.AGGCUAUUCAAGAUAGAA.....................
#=GR CAKMPA010000036.1-11919-12312-11919-12312-1            PP  **********.*************99999.....................
JAHZPF010000005.1-29809-30200-29809-30200-1                     UUAUAUUUUA.AGGCUAUUCAAGAUAGA-.....................
#=GR JAHZPF010000005.1-29809-30200-29809-30200-1            PP  **********.99999998888888776......................
JAHZPG010000006.1-29809-30200-29809-30200-1                     UUAUAUUUUA.AGGCUAUUCAAGAUAGA-.....................
#=GR JAHZPG010000006.1-29809-30200-29809-30200-1            PP  **********.99999998888888776......................
JAKUWX010000007.1c43351-42960-42960-43351-2                     UUAUAUUUUU.AGGCUAUUCAAGAUAGA-.....................
#=GR JAKUWX010000007.1c43351-42960-42960-43351-2            PP  **********.*9999999888888776......................
NCUD01000040.1-15735-16126-15735-16126-1                        UUAUAUUUUA.AGGCUAUUCAAGAUAGA-.....................
#=GR NCUD01000040.1-15735-16126-15735-16126-1               PP  **********.99999998888888776......................
JAGSFX010000009.1c45543-45152-45152-45543-2                     UUUAUAUUUA.AUGCUAUUCAAGAUAGA-.....................
#=GR JAGSFX010000009.1c45543-45152-45152-45543-2            PP  **********.99999998888887776......................
MK448733.1-13972-14363-13972-14363-1                            UUAUAU-UUA.AUGCUAUUCAAAAUAGAA.....................
#=GR MK448733.1-13972-14363-13972-14363-1                   PP  776666.566.677888888888999999.....................
AP017652.1-40687-41079-40687-41079-1                            UUAUAUUUAA.UGCUAUUCAAAAUAGAAA.....................
#=GR AP017652.1-40687-41079-40687-41079-1                   PP  **99999999.999999988888888888.....................
CAJZLM010000050.1-1393-1790-1393-1790-1                         UUUAAUAUUU.UAAAAGCUAUUCAAGAUAga...................
#=GR CAJZLM010000050.1-1393-1790-1393-1790-1                PP  8887777777.77777766666666666689...................
JUUO01000127.1c102942-102546-102546-102942-2                    UUUAAUAUUU.UAAAAGCUAUUCAAGAUAga...................
#=GR JUUO01000127.1c102942-102546-102546-102942-2           PP  8887777777.77777766666666666679...................
WIJZ01000002.1-106850-107246-106850-107246-1                    UUUAAUAUUU.UAAAAGAUAUUCAAGAUAga...................
#=GR WIJZ01000002.1-106850-107246-106850-107246-1           PP  6666666666.55555555555555554469...................
CAUUFJ010000120.1-466-865-466-865-1                             UUAUAUUUUU.AUAUUUUAAUGCUAUUCAaaau.................
#=GR CAUUFJ010000120.1-466-865-466-865-1                    PP  *****99999.9999999988888888889***.................
JAXELB010000036.1-778-1149-778-1149-1                           ----------.------------------.....................
#=GR JAXELB010000036.1-778-1149-778-1149-1                  PP  ..................................................
RBKM01001353.1c3086-2698-2698-3086-2                            CAUAUGGUUU.-UUAUAUUUAAGA-----.....................
#=GR RBKM01001353.1c3086-2698-2698-3086-2                   PP  5444443333..333333333333..........................
JAWCTQ010000016.1-80058-80457-80058-80457-1                     AGGUAGAUAA.UA----UUAAUAAUACUG.....................
#=GR JAWCTQ010000016.1-80058-80457-80058-80457-1            PP  4333333333.32....222233333333.....................
JF704112.1-51205-51666-51205-51666-1                            CCUAAGGGAC.CACC--------AAA---gcgcucaggcaagagcacuac
#=GR JF704112.1-51205-51666-51205-51666-1                   PP  2222222222.2222........222...23466777888**********
NC_042033.1-51205-51666-51205-51666-1                           CCUAAGGGAC.CACC--------AAA---gcgcucaggcaagagcacuac
#=GR NC_042033.1-51205-51666-51205-51666-1                  PP  2222222222.2222........222...23466777888**********
NC_022053.1-50837-51296-50837-51296-1                           CCUAAGGGAC.CACC--------AAA---gcgcucaggcaagagcacuac
#=GR NC_022053.1-50837-51296-50837-51296-1                  PP  2222222222.2222........222...23466777888**********
KF416342.1-50837-51296-50837-51296-1                            CCUAAGGGAC.CACC--------AAA---gcgcucaggcaagagcacuac
#=GR KF416342.1-50837-51296-50837-51296-1                   PP  2222222222.2222........222...23466777888**********
MK757446.1-51228-51687-51228-51687-1                            CCUAAGGGAC.CACC--------AAA---gcgcucaggcaagagcacuac
#=GR MK757446.1-51228-51687-51228-51687-1                   PP  2222222222.2222........222...23466777888**********
MT684602.1-50829-51289-50829-51289-1                            CCUAAGGGAC.CACC--------AAA---gcgcucaggcaagagcacuac
#=GR MT684602.1-50829-51289-50829-51289-1                   PP  2222222222.2222........222...23466777888**********
MH001447.1-51226-51687-51226-51687-1                            CCUAAGGGAC.CACC--------AAA---gcgcucaggcaagagcacuac
#=GR MH001447.1-51226-51687-51226-51687-1                   PP  2222222222.2222........222...23466777888**********
KY969628.1-51234-51693-51234-51693-1                            CCUAAGGGAC.CACC--------AAA---gcgcucaggcaagagcacuac
#=GR KY969628.1-51234-51693-51234-51693-1                   PP  2222222222.2222........222...23466777888**********
MH926059.1-50674-51133-50674-51133-1                            CCUAAGGGAC.CACC--------AAA---gcgcucaggcaagagcacuac
#=GR MH926059.1-50674-51133-50674-51133-1                   PP  2222222222.2222........222...23466777888**********
KT591076.1-50911-51370-50911-51370-1                            CCUAAGGGAC.CACC--------AAA---gcgcucaggcaagagcacuac
#=GR KT591076.1-50911-51370-50911-51370-1                   PP  2222222222.2222........222...23466777888**********
JAOTPD010000002.1c1020178-1019718-1019718-1020178-2             CAACUUGGUA.GAGCGUAUGCCUGAUAAGcauaaugcugcgggu......
#=GR JAOTPD010000002.1c1020178-1019718-1019718-1020178-2    PP  ******9999.999999999999999999***************......
JAQFNK010000001.1c1085298-1084850-1084850-1085298-2             AUUUAUAAAU.AUUAA-------AAUUCGuggugaauuuau.........
#=GR JAQFNK010000001.1c1085298-1084850-1084850-1085298-2    PP  4444443333.32222.......22222234456789999*.........
NVMX01000136.1c562-115-115-562-2                                AUAUUAAAAG.AUUAAAAAUUCUUGG---ugaauuuacu...........
#=GR NVMX01000136.1c562-115-115-562-2                       PP  8877776666.555444444444444...466*******...........
NUJB01000036.1c150791-150344-150344-150791-2                    AUAUUAAAAG.AUUAAAAAUUCUUG----gugaauuuacu..........
#=GR NUJB01000036.1c150791-150344-150344-150791-2           PP  7777666555.54444444444333....4566*******..........
JAQFNK010000001.1c1079592-1079156-1079156-1079592-2             UAAAAAUUCA.AUUGGUGAAUUUACUUUAuua..................
#=GR JAQFNK010000001.1c1079592-1079156-1079156-1079592-2    PP  6666666666.66666666666666666689*..................
NUVX01000081.1c45083-44635-44635-45083-2                        AUAUUAAUAU.UAAAAAAUUCA--UAUGGcgaauuuacu...........
#=GR NUVX01000081.1c45083-44635-44635-45083-2               PP  4444444444.44433333333..3333367********...........
NVMX01000137.1c1922-1474-1474-1922-2                            AUAUUAAUAU.UAAAAAAUUCAUAUGG--cgaauuuacu...........
#=GR NVMX01000137.1c1922-1474-1474-1922-2                   PP  7666666666.5555555555555555..55********...........
NUJB01000036.1c156502-156054-156054-156502-2                    AUAUUAAUAU.UAAAAAAUUCAUAUGG--cgaauuuacu...........
#=GR NUJB01000036.1c156502-156054-156054-156502-2           PP  7666666666.5555555555555555..55********...........
JAOTPD010000002.1c1026103-1025655-1025655-1026103-2             AUAUUAUAAU.GUUAAAAAAUUCAAUGGUgaauuuacu............
#=GR JAOTPD010000002.1c1026103-1025655-1025655-1026103-2    PP  7777777777.666666666666666655*********............
JXAB01000014.1c1009651-1009190-1009190-1009651-2                GCUCAAUGGU.AGAGCAUUUGCCCCAAAAgcaaaacgcuggagg......
#=GR JXAB01000014.1c1009651-1009190-1009190-1009651-2       PP  8888777777.7777777777777776669**************......
JXAB01000014.1c1012972-1012510-1012510-1012972-2                AAUAAUUCUA.UUACAGAGAUUAAGUGAUacaaugacuaacacu......
#=GR JXAB01000014.1c1012972-1012510-1012510-1012972-2       PP  8888888888.77777776666666666699*************......
NTVZ01000052.1-129368-129823-129368-129823-1                    CAGGUAUUAG.AUAUGAUAAUCUAAAAAGaugauuaaua...........
#=GR NTVZ01000052.1-129368-129823-129368-129823-1           PP  6666666666.66666666666666666677********...........
JAUCEM010000005.1c86497-86042-86042-86497-2                     CAGGUAUUAG.AUAUGGUAAUCUAAAAAGaugauuaaua...........
#=GR JAUCEM010000005.1c86497-86042-86042-86497-2            PP  5555555555.55555555555555555566********...........
DAOIIY010000010.1-125861-126316-125861-126316-1                 CAGGUAUUAG.AUAUGGUAAUCUAAAAAGaugauuaaua...........
#=GR DAOIIY010000010.1-125861-126316-125861-126316-1        PP  5555555555.55555555555555555566********...........
ABLMFJ010000012.1-39880-40337-39880-40337-1                     CAGGUAUUAG.AUAUGGUAAUCUAAAAAGaugauuaaua...........
#=GR ABLMFJ010000012.1-39880-40337-39880-40337-1            PP  5555555555.55555555555555555566********...........
NVCO01000007.1c24112-23655-23655-24112-2                        CAGGUAUUAG.AUAUGGUAAUCUAAAAAGaugauuaaua...........
#=GR NVCO01000007.1c24112-23655-23655-24112-2               PP  5555555555.55555555555555555566********...........
NVFN01000012.1c24108-23651-23651-24108-2                        CAGGUAUUAG.AUAUGGUAAUCUAAAAAGaugauuaaua...........
#=GR NVFN01000012.1c24108-23651-23651-24108-2               PP  5555555555.55555555555555555566********...........
KB976126.1-123016-123474-123016-123474-1                        AGAUGUUAGA.UAUGGUAAUCCAA-AGAGaugauuaaaaua.........
#=GR KB976126.1-123016-123474-123016-123474-1               PP  3333333333.3333333333333.3333588*********.........
OP883945.1-177525-177950-177525-177950-1                        UCAUUUUGGU.UGAAAAC-----------.....................
#=GR OP883945.1-177525-177950-177525-177950-1               PP  9999998888.8888888................................
AP018399.1-38572-38983-38572-38983-1                            AUAGGUUAAU.G-----------------.....................
#=GR AP018399.1-38572-38983-38572-38983-1                   PP  4444444444.3......................................
AP018399.1-357367-357778-357367-357778-1                        AUAGGUUAAU.G-----------------.....................
#=GR AP018399.1-357367-357778-357367-357778-1               PP  4444444444.3......................................
ON758385.1c149720-149293-149293-149720-2                        ACGGUUAAUC.------------------.....................
#=GR ON758385.1c149720-149293-149293-149720-2               PP  3333333333........................................
OQ427096.1-138361-138790-138361-138790-1                        ACGGUUAAUC.AA----------------.....................
#=GR OQ427096.1-138361-138790-138361-138790-1               PP  3333333333.33.....................................
JATABP010002447.1-370-525-370-525-1                             UAACAUAAGA.UAGAUAAUACGCACUGAU.....................
#=GR JATABP010002447.1-370-525-370-525-1                    PP  ******9999.999999999999988888.....................
RGZR01000249.1-618-1026-618-1026-1                              AUUUUUAAUU.A-----------------.....................
#=GR RGZR01000249.1-618-1026-618-1026-1                     PP  ****999988.8......................................
DKIN01000094.1-28003-28160-28003-28160-1                        CUAUUUUUUC.UUAACUAAUGCGUAAA--uucgucacgccaa........
#=GR DKIN01000094.1-28003-28160-28003-28160-1               PP  8887777766.5544433333333333..3367*********........
PHUE01000001.1-219570-219718-219570-219718-1                    UUUCUUUUUU.UUCUUUUAAAA-------.....................
#=GR PHUE01000001.1-219570-219718-219570-219718-1           PP  8888888888.88888887777............................
SFMS01000010.1c7455-7056-7056-7455-2                            AUACACCAUA.AA----------------.....................
#=GR SFMS01000010.1c7455-7056-7056-7455-2                   PP  9999999999.88.....................................
OR180307.1-93095-93461-93095-93461-1                            UAG-------.------------------.....................
#=GR OR180307.1-93095-93461-93095-93461-1                   PP  222...............................................
NC_027332.1-16682-17048-16682-17048-1                           UAG-------.------------------.....................
#=GR NC_027332.1-16682-17048-16682-17048-1                  PP  222...............................................
KM672662.1-16682-17048-16682-17048-1                            UAG-------.------------------.....................
#=GR KM672662.1-16682-17048-16682-17048-1                   PP  222...............................................
MW316733.1-26528-26894-26528-26894-1                            -----UUUAG.------------------.....................
#=GR MW316733.1-26528-26894-26528-26894-1                   PP  .....22222........................................
MW316732.1-26253-26621-26253-26621-1                            UUAGG-----.------------------.....................
#=GR MW316732.1-26253-26621-26253-26621-1                   PP  55554.............................................
KY000079.2-25213-25581-25213-25581-1                            UUUAGG----.------------------.....................
#=GR KY000079.2-25213-25581-25213-25581-1                   PP  777777............................................
QTUT01000013.1c59866-59684-59684-59866-2                        CUAACCUGAA.GUCUAAA-------UUG-gcugcuc..............
#=GR QTUT01000013.1c59866-59684-59684-59866-2               PP  3333333222.2222222.......222.2334444..............
DYBD01000099.1-226-408-226-408-1                                CUAACCUGAA.GUCUAAA-------UUG-gcugcuc..............
#=GR DYBD01000099.1-226-408-226-408-1                       PP  3333333222.2222222.......222.2334444..............
QTYS01000009.1-80157-80339-80157-80339-1                        CUAACCUGAA.GUCUAAA-------UUG-gcugcuc..............
#=GR QTYS01000009.1-80157-80339-80157-80339-1               PP  3333333222.2222222.......222.2334444..............
QTUN01000016.1-42121-42303-42121-42303-1                        CUAACCUGAA.GUCUAAA-------UUG-gcugcuc..............
#=GR QTUN01000016.1-42121-42303-42121-42303-1               PP  3333333222.2222222.......222.2334444..............
DXRI01000097.1-226-408-226-408-1                                CUAACCUGAA.GUCUAAA-------UUG-gcugcuc..............
#=GR DXRI01000097.1-226-408-226-408-1                       PP  3333333222.2222222.......222.2334444..............
DXRP01000014.1-42211-42393-42211-42393-1                        CUAACCUGAA.GUCUAAA-------UUG-gcugcuc..............
#=GR DXRP01000014.1-42211-42393-42211-42393-1               PP  3333333222.2222222.......222.2344444..............
FR903294.1-62091-62273-62091-62273-1                            CUAACCUGAA.GUCUAAA-------UUG-gcugcuc..............
#=GR FR903294.1-62091-62273-62091-62273-1                   PP  3333333222.2222222.......222.2344444..............
ABHI01000002.1c126521-126020-126020-126521-2                    CUAGGUUCGA.UUCCUAGUAUCUCAACCGaaaaggggauauaguucaac.
#=GR ABHI01000002.1c126521-126020-126020-126521-2           PP  **********.**************9999********************.
JALEGO010000118.1-1663-2109-1663-2109-1                         ACUUUUUUAU.CCAAAAAAAC--------.....................
#=GR JALEGO010000118.1-1663-2109-1663-2109-1                PP  7777776555.4433333222.............................
QVMJ01000007.1c135152-134774-134774-135152-2                    AUACUGAAAA.AAUAAACGGUUGUUUUUUcaaaggguuaaaaacg.....
#=GR QVMJ01000007.1c135152-134774-134774-135152-2           PP  6666666555.5555555555555544446666666666666666.....
MZ574433.1c80879-80462-80462-80879-2                            GGGCGUAAAC.CAACCUCCAA--------ucauca...............
#=GR MZ574433.1c80879-80462-80462-80879-2                   PP  4444444333.3333333222........223355...............
MZ574430.2c81270-80853-80853-81270-2                            GGGCGUAAAC.CAACCUCCAA--------ucauca...............
#=GR MZ574430.2c81270-80853-80853-81270-2                   PP  4444444333.3333333222........223355...............
OP620777.1c80593-80176-80176-80593-2                            GGGCGUAAAC.CAACCUCCAA--------ucauca...............
#=GR OP620777.1c80593-80176-80176-80593-2                   PP  4444444333.3333333222........223355...............
MZ574432.2c86048-85631-85631-86048-2                            GGGCGUAAAC.CAACCUCCAA--------ucauca...............
#=GR MZ574432.2c86048-85631-85631-86048-2                   PP  4444444333.3333333222........223355...............
OP620778.1c80532-80115-80115-80532-2                            GGGCGUAAAC.CAACCUCCAA--------ucauca...............
#=GR OP620778.1c80532-80115-80115-80532-2                   PP  4444444333.3333333222........223355...............
MZ574429.2c80530-80113-80113-80530-2                            GGGCGUAAAC.CAACCUCCAA--------ucauca...............
#=GR MZ574429.2c80530-80113-80113-80530-2                   PP  4444444333.3333333222........223355...............
MZ574431.2c80604-80187-80187-80604-2                            GGGCGUAAAC.CAACCUCCAA--------ucauca...............
#=GR MZ574431.2c80604-80187-80187-80604-2                   PP  4444444333.3333333222........223355...............
MH588547.2c83776-83361-83361-83776-2                            GGCUUAAACC.AACCCCGAUCAUCAUUGG.....................
#=GR MH588547.2c83776-83361-83361-83776-2                   PP  9999999999.888888888888888888.....................
NC_048048.2c83776-83361-83361-83776-2                           GGCUUAAACC.AACCCCGAUCAUCAUUGG.....................
#=GR NC_048048.2c83776-83361-83361-83776-2                  PP  9999999999.888888888888888888.....................
NC_048047.1c84405-83990-83990-84405-2                           GGCUUAAACC.AACCCCGAUCAUCAUUGG.....................
#=GR NC_048047.1c84405-83990-83990-84405-2                  PP  9999999999.888888888888888888.....................
MH588546.1c84405-83990-83990-84405-2                            GGCUUAAACC.AACCCCGAUCAUCAUUGG.....................
#=GR MH588546.1c84405-83990-83990-84405-2                   PP  9999999999.888888888888888888.....................
ON529858.1c191902-191484-191484-191902-2                        GUAGGUAGCC.CGUGUCAAACAGGC---A.....................
#=GR ON529858.1c191902-191484-191484-191902-2               PP  4444443333.33333222222222...2.....................
JAAJBU010000003.1c271544-271256-271256-271544-2                 GAAAAUAAUA.GUAAGUUUUGAUAAGCAAagcgcuuaucg..........
#=GR JAAJBU010000003.1c271544-271256-271256-271544-2        PP  6666666666.5555555555555555559**********..........
GOLLD_env-38_3end                                               CUUAUAUUUG.CAUUUAGGAUUGCAAAAUca...................
#=GR GOLLD_env-38_3end                                      PP  9999999999.99999998888888888899...................
URS0000710B35_12908/1408                                        CAUUGUUUUC.GGGUUAAAUCCCACUUAAc....................
#=GR URS0000710B35_12908/1408                               PP  9999999999.9999999999999999998....................
URS0000D6852E_12908/5498                                        AUACUCCGUU.GGGUUGUAGCUCAUUUGGguagagcacucguuuuuggaa
#=GR URS0000D6852E_12908/5498                               PP  **********.***************************************
ABOX02000006.1/193416192978                                     CAACUGUAGC.ACCUGACUGAA-------.....................
#=GR ABOX02000006.1/193416192978                            PP  **********.**999999999............................
ABHI01000002.1/126521126020                                     CUAGGUUCGA.UUCCUAGUAUCUCAACCGaaaaggggauauaguucaac.
#=GR ABHI01000002.1/126521126020                            PP  **********.**************9999********************.
URS0000D6AFE5_12908/1419                                        GGAAGUGGUU.------------------.....................
#=GR URS0000D6AFE5_12908/1419                               PP  4444444444........................................
URS0000D6B11A_12908/2427                                        GCAAACACUA.CGGAU-------------.....................
#=GR URS0000D6B11A_12908/2427                               PP  9999999888.88877..................................
URS000070F468_12908/1413                                        ACGAUUA---.------------------.....................
#=GR URS000070F468_12908/1413                               PP  8888887...........................................
URS0000D66A22_12908/2459                                        AAUGGUAGAU.CGUCUGUCUCUUAAACAGgauguugcgg...........
#=GR URS0000D66A22_12908/2459                               PP  **********.****************************...........
URS0000624918_12908/1465                                        AUGGUAAGGC.AUCAGUCGCUUAAACUGGagacuguagguu.........
#=GR URS0000624918_12908/1465                               PP  **********.**9999999999999999************.........
CP000416.1/11188831118471                                       CCUAGCUAAG.GAAUAGUAUGUUAAACCAuuaaa................
#=GR CP000416.1/11188831118471                              PP  **********.****************99*****................
URS00006982F9_12908/1422                                        AUAAUCCUUG.UUUAGCCAAAAGGCGUAGauaac................
#=GR URS00006982F9_12908/1422                               PP  ******9998.887777777777777776*****................
JX409894.1/3172631351                                           AUUUGUUGAA.A-----------------.....................
#=GR JX409894.1/3172631351                                  PP  5555544444.4......................................
HG799490.1/2399923607                                           UUAUAUUUUA.AGGCUAUUCAAGAUAGAA.....................
#=GR HG799490.1/2399923607                                  PP  **********.******************.....................
HG799496.1/2347523083                                           UUAUAUUUUA.AGGCUAUUCAAGAUAGAA.....................
#=GR HG799496.1/2347523083                                  PP  **********.******************.....................
KT337365.1/1779417402                                           UUAUAUUUUA.AGGCUAUUCAAGAUAGAA.....................
#=GR KT337365.1/1779417402                                  PP  **********.******************.....................
URS00006D7BBB_12908/1421                                        GAUUAAUUAA.AAAUU-------------.....................
#=GR URS00006D7BBB_12908/1421                               PP  8888888877.77777..................................
URS00006945ED_12908/1421                                        AUUUAUUUAU.GAAAAAA-----------.....................
#=GR URS00006945ED_12908/1421                               PP  9999998888.8777777................................
URS000072C429_12908/1421                                        AUUUAUUAUG.AAAAAAU-----------.....................
#=GR URS000072C429_12908/1421                               PP  9999999999.8888888................................
URS000063E4BF_12908/1412                                        AAUUUCUAAC.UGUUAAUUGGAAACAUUU.....................
#=GR URS000063E4BF_12908/1412                               PP  5555566666.666677777777888888.....................
URS000065D934_12908/1396                                        AAUUUCUAAC.UU----------------.....................
#=GR URS000065D934_12908/1396                               PP  *******999.99.....................................
URS000066C161_12908/1412                                        CUUAUGGAAA.CUAUUAAUUCCCAAAUUA.....................
#=GR URS000066C161_12908/1412                               PP  **********.******************.....................
URS000065E4E8_12908/1405                                        CUUAAAAUGA.AUUUAAGUCAAAU-----.....................
#=GR URS000065E4E8_12908/1405                               PP  8888887777.6666665555544..........................
URS00006C3EDA_12908/1411                                        ACUUAUGACA.CUGAUUAAGUCAAAUUAA.....................
#=GR URS00006C3EDA_12908/1411                               PP  7777776666.666666666666666655.....................
URS00006B2A5C_12908/1412                                        CUUAUGACUC.UGAUUAAGUCAAAUUAAU.....................
#=GR URS00006B2A5C_12908/1412                               PP  **********.******************.....................
URS00006672EE_12908/1413                                        UUUAUUUUAC.GUUCAGAAGUAAAAUUCAu....................
#=GR URS00006672EE_12908/1413                               PP  **********.*******999999999999....................
URS0000627B57_12908/1410                                        ACUUUGCAUU.UUUGAAGUAUGCAAAU--.....................
#=GR URS0000627B57_12908/1410                               PP  *****99999.9999999999999999.......................
URS0000668E35_12908/1407                                        UUGGAAUUGC.AAUGUCCAAAACAU----.....................
#=GR URS0000668E35_12908/1407                               PP  9999999998.88777777777777.........................
URS000072667B_12908/1411                                        CUUUGUUAAU.UAAGGUUUAACAACUU--.....................
#=GR URS000072667B_12908/1411                               PP  **********.9999999999999999.......................
URS00006D2122_12908/1411                                        UUUUACUUUC.AAAUGGUGAAAAC-----.....................
#=GR URS00006D2122_12908/1411                               PP  ******9999.9999888888877..........................
URS00006C4A8F_12908/1413                                        CUUAUAUUUG.CAUUUAGGAUUGCAAAAUca...................
#=GR URS00006C4A8F_12908/1413                               PP  9999999999.99999998888888888899...................
URS0000647792_12908/1413                                        CUUAAUUGUU.AAUUCUGGUUUAACAACUa....................
#=GR URS0000647792_12908/1413                               PP  9999998888.7777666666666655555....................
URS000070E2B3_12908/1426                                        AUUAUCCUGC.AACGAUAAUGUUACU---.....................
#=GR URS000070E2B3_12908/1426                               PP  **********.**9999999999999........................
URS0000648352_12908/1424                                        AUUAUCCUGC.AACGAUAAUGUUAC----.....................
#=GR URS0000648352_12908/1424                               PP  **********.*******9999999.........................
URS0000631864_12908/1406                                        UUACUA----.------------------.....................
#=GR URS0000631864_12908/1406                               PP  999999............................................
URS00006DBC20_12908/1407                                        ACUUUUAAUU.C-----------------.....................
#=GR URS00006DBC20_12908/1407                               PP  9999999888.7......................................
#=GC SS_cons                                                    ,,,,,,,,,,.,,,,,,,,,,,,,,,,,,.....................
#=GC RF                                                         auuuuuuuuu.auuuuauauauuAaauag.....................

KY555147.1c103258-102772-102772-103258-2                        ............................uucaauccccgcUUCGAUGAAA
#=GR KY555147.1c103258-102772-102772-103258-2               PP  ............................************9999******
JX163858.1-105042-105528-105042-105528-1                        ............................uucaauccccgcUUCGAUGAAA
#=GR JX163858.1-105042-105528-105042-105528-1               PP  ............................************9999******
KY555146.1c102818-102332-102332-102818-2                        ............................uucaauccccgcUUCGAUGAAA
#=GR KY555146.1c102818-102332-102332-102818-2               PP  ............................************9999******
KY555145.1c107179-106693-106693-107179-2                        ............................uucaauccccgcUUCGAUGAAA
#=GR KY555145.1c107179-106693-106693-107179-2               PP  ............................************9999******
JX100813.1c102774-102288-102288-102774-2                        ............................uucaauccccgcUUCGAUGAAA
#=GR JX100813.1c102774-102288-102288-102774-2               PP  ............................************9999******
NC_019405.1c102774-102288-102288-102774-2                       ............................uucaauccccgcUUCGAUGAAA
#=GR NC_019405.1c102774-102288-102288-102774-2              PP  ............................************9999******
KY555143.1c102646-102160-102160-102646-2                        ............................uucaauccccgcUUCGAUGAAA
#=GR KY555143.1c102646-102160-102160-102646-2               PP  ............................************9999******
KY555142.1c102171-101685-101685-102171-2                        ............................uucaauccccgcUUCGAUGAAA
#=GR KY555142.1c102171-101685-101685-102171-2               PP  ............................************9999******
KY555144.1c102532-102046-102046-102532-2                        ............................uucaauccccgcUUCGAUGAAA
#=GR KY555144.1c102532-102046-102046-102532-2               PP  ............................************9999******
JX100811.1c103342-102856-102856-103342-2                        ............................uucaauccccgcUUCGAUGAAA
#=GR JX100811.1c103342-102856-102856-103342-2               PP  ............................************9999******
NC_019410.1c103342-102856-102856-103342-2                       ............................uucaauccccgcUUCGAUGAAA
#=GR NC_019410.1c103342-102856-102856-103342-2              PP  ............................************9999******
JX100812.1c101498-101012-101012-101498-2                        ............................uucaauccccgcUUCGAUGAAA
#=GR JX100812.1c101498-101012-101012-101498-2               PP  ............................************9999******
NC_019407.1c101498-101012-101012-101498-2                       ............................uucaauccccgcUUCGAUGAAA
#=GR NC_019407.1c101498-101012-101012-101498-2              PP  ............................************9999******
JX100809.1c102064-101578-101578-102064-2                        ............................uucaauccccgcUUCGAUGAAA
#=GR JX100809.1c102064-101578-101578-102064-2               PP  ............................************9999******
NC_019411.1c102064-101578-101578-102064-2                       ............................uucaauccccgcUUCGAUGAAA
#=GR NC_019411.1c102064-101578-101578-102064-2              PP  ............................************9999******
MT188704.1-38211-38671-38211-38671-1                            ............................ucaaucccggccUCAGAUAACA
#=GR MT188704.1-38211-38671-38211-38671-1                   PP  ............................************999999999*
KT870145.1-8467-8900-8467-8900-1                                ........................................CAAAUCUAGU
#=GR KT870145.1-8467-8900-8467-8900-1                       PP  ........................................7888999999
MH015255.1-8577-9010-8577-9010-1                                ........................................CAAAUCUAGU
#=GR MH015255.1-8577-9010-8577-9010-1                       PP  ........................................7888999999
MN602268.1-7420-7883-7420-7883-1                                .............................ucaaaucccguCUGAUCUUAA
#=GR MN602268.1-7420-7883-7420-7883-1                       PP  .............................***********9999******
MT270409.1c22806-22339-22339-22806-2                            ............................uucaaaucccguCUGAUCUUAA
#=GR MT270409.1c22806-22339-22339-22806-2                   PP  ............................************9999******
OL955261.1-69523-70013-69523-70013-1                            ...........................gguucaaauccuuUGUUUGUCAA
#=GR OL955261.1-69523-70013-69523-70013-1                   PP  ...........................*************9999******
NC_048041.1c38601-38184-38184-38601-2                           ........................................CUAACUUACA
#=GR NC_048041.1c38601-38184-38184-38601-2                  PP  ........................................99********
MH645904.1c38601-38184-38184-38601-2                            ........................................CUAACUUACA
#=GR MH645904.1c38601-38184-38184-38601-2                   PP  ........................................99********
MT442039.1-45336-45756-45336-45756-1                            ........................................GAUUUAUAUA
#=GR MT442039.1-45336-45756-45336-45756-1                   PP  ........................................9*********
MN871510.1-14327-14747-14327-14747-1                            ........................................GAUUUAUAUA
#=GR MN871510.1-14327-14747-14327-14747-1                   PP  ........................................9*********
MH925094.1-44407-44827-44407-44827-1                            ........................................GAUUUAUAUA
#=GR MH925094.1-44407-44827-44407-44827-1                   PP  ........................................9*********
NC_048151.1-44407-44827-44407-44827-1                           ........................................GAUUUAUAUA
#=GR NC_048151.1-44407-44827-44407-44827-1                  PP  ........................................9*********
MN871511.1-25762-26182-25762-26182-1                            ........................................GAUUUAUAUA
#=GR MN871511.1-25762-26182-25762-26182-1                   PP  ........................................9*********
MN871505.1-44399-44819-44399-44819-1                            ........................................GAUUUAUAUA
#=GR MN871505.1-44399-44819-44399-44819-1                   PP  ........................................9*********
MW824424.1-74754-75174-74754-75174-1                            ........................................GAUAUUAUAC
#=GR MW824424.1-74754-75174-74754-75174-1                   PP  ........................................8889999999
MW824415.1-71203-71623-71203-71623-1                            ........................................GAUAUUAUAC
#=GR MW824415.1-71203-71623-71203-71623-1                   PP  ........................................8889999999
MW824416.1-62454-62874-62454-62874-1                            ........................................GAUAUUAUAC
#=GR MW824416.1-62454-62874-62454-62874-1                   PP  ........................................8889999999
MW824422.1-75094-75514-75094-75514-1                            ........................................GAUAUUAUAC
#=GR MW824422.1-75094-75514-75094-75514-1                   PP  ........................................8889999999
MW824426.1-110836-111256-110836-111256-1                        ........................................GAUAUUAUAC
#=GR MW824426.1-110836-111256-110836-111256-1               PP  ........................................8889999999
MW824423.1-75246-75666-75246-75666-1                            ........................................GAUAUUAUAC
#=GR MW824423.1-75246-75666-75246-75666-1                   PP  ........................................8889999999
MW824425.1c68223-67803-67803-68223-2                            ........................................GAUAUUAUAC
#=GR MW824425.1c68223-67803-67803-68223-2                   PP  ........................................8889999999
MW824419.1c35663-35243-35243-35663-2                            ........................................GAUAUUAUAC
#=GR MW824419.1c35663-35243-35243-35663-2                   PP  ........................................8889999999
OR521083.1-56102-56515-56102-56515-1                            ..................................agguucGACUCCUCAC
#=GR OR521083.1-56102-56515-56102-56515-1                   PP  ..................................******9999999***
MK937612.1-56586-56999-56586-56999-1                            ..................................agguucGACUCCUCAC
#=GR MK937612.1-56586-56999-56586-56999-1                   PP  ..................................******9999999***
OR253916.1-56103-56516-56103-56516-1                            ..................................agguucGACUCCUCAC
#=GR OR253916.1-56103-56516-56103-56516-1                   PP  ..................................******9999999***
NC_021299.1-55846-56259-55846-56259-1                           ..................................agguucGACUCCUCAC
#=GR NC_021299.1-55846-56259-55846-56259-1                  PP  ..................................******9999999***
MH697587.1-56107-56520-56107-56520-1                            ..................................agguucGACUCCUCAC
#=GR MH697587.1-56107-56520-56107-56520-1                   PP  ..................................******9999999***
NC_041970.1-56107-56520-56107-56520-1                           ..................................agguucGACUCCUCAC
#=GR NC_041970.1-56107-56520-56107-56520-1                  PP  ..................................******9999999***
MW713383.1-56974-57387-56974-57387-1                            ..................................agguucGACUCCUCAC
#=GR MW713383.1-56974-57387-56974-57387-1                   PP  ..................................******9999999***
OP297551.1-57015-57428-57015-57428-1                            ..................................agguucGACUCCUCAC
#=GR OP297551.1-57015-57428-57015-57428-1                   PP  ..................................******9999999***
OR553916.1-56103-56516-56103-56516-1                            ..................................agguucGACUCCUCAC
#=GR OR553916.1-56103-56516-56103-56516-1                   PP  ..................................******9999999***
JN699628.3-56107-56520-56107-56520-1                            ..................................agguucGACUCCUCAC
#=GR JN699628.3-56107-56520-56107-56520-1                   PP  ..................................******9999999***
MN586024.1-56110-56523-56110-56523-1                            ..................................agguucGACUCCUCAC
#=GR MN586024.1-56110-56523-56110-56523-1                   PP  ..................................******9999999***
KC900379.1-55846-56259-55846-56259-1                            ..................................agguucGACUCCUCAC
#=GR KC900379.1-55846-56259-55846-56259-1                   PP  ..................................******9999999***
OR553909.1-56275-56688-56275-56688-1                            ..................................agguucGACUCCUCAC
#=GR OR553909.1-56275-56688-56275-56688-1                   PP  ..................................******9999999***
KT591491.1-55871-56284-55871-56284-1                            ..................................agguucGACUCCUCAC
#=GR KT591491.1-55871-56284-55871-56284-1                   PP  ..................................******9999999***
OQ995428.1-57254-57667-57254-57667-1                            ..................................agguucGACUCCUCAC
#=GR OQ995428.1-57254-57667-57254-57667-1                   PP  ..................................******9999999***
NC_053516.1-57539-57953-57539-57953-1                           ..................................agguucGACUCCUCGC
#=GR NC_053516.1-57539-57953-57539-57953-1                  PP  ..................................******9999999***
MT658803.1-57539-57953-57539-57953-1                            ..................................agguucGACUCCUCGC
#=GR MT658803.1-57539-57953-57539-57953-1                   PP  ..................................******9999999***
MT658802.1-58109-58522-58109-58522-1                            ..................................gggguuCAAUUCCCCA
#=GR MT658802.1-58109-58522-58109-58522-1                   PP  ..................................******9999999999
NC_053513.1-58109-58522-58109-58522-1                           ..................................gggguuCAAUUCCCCA
#=GR NC_053513.1-58109-58522-58109-58522-1                  PP  ..................................******9999999999
MF319184.1-58109-58522-58109-58522-1                            ..................................gggguuCAAUUCCCCA
#=GR MF319184.1-58109-58522-58109-58522-1                   PP  ..................................******9999999999
NC_053515.1-58277-58694-58277-58694-1                           ..................................gggguuCAAUUCCCCA
#=GR NC_053515.1-58277-58694-58277-58694-1                  PP  ..................................******9999999999
KY783914.1-58277-58694-58277-58694-1                            ..................................gggguuCAAUUCCCCA
#=GR KY783914.1-58277-58694-58277-58694-1                   PP  ..................................******9999999999
KY223999.1-58277-58694-58277-58694-1                            ..................................gggguuCAAUUCCCCA
#=GR KY223999.1-58277-58694-58277-58694-1                   PP  ..................................******9999999999
NC_053514.1-58180-58601-58180-58601-1                           ..............................ugcgaauccaCCAAUGUAAC
#=GR NC_053514.1-58180-58601-58180-58601-1                  PP  ..............................**********99999*****
MT657341.1-58180-58601-58180-58601-1                            ..............................ugcgaauccaCCAAUGUAAC
#=GR MT657341.1-58180-58601-58180-58601-1                   PP  ..............................**********99999*****
JF937105.1-58409-58832-58409-58832-1                            .............................gugcgauuccgCCAAUGUAAC
#=GR JF937105.1-58409-58832-58409-58832-1                   PP  .............................***********999*******
NC_041971.1-58409-58832-58409-58832-1                           .............................gugcgauuccgCCAAUGUAAC
#=GR NC_041971.1-58409-58832-58409-58832-1                  PP  .............................***********999*******
MW578836.1-57985-58362-57985-58362-1                            ........................................UAGGAAAUAA
#=GR MW578836.1-57985-58362-57985-58362-1                   PP  ........................................6677788899
OQ417962.1-62184-62627-62184-62627-1                            aa..............cuggaugugcggguucaagucccgUCGUCAAUUA
#=GR OQ417962.1-62184-62627-62184-62627-1                   PP  **..............************************899999999*
MW584160.1-62659-63102-62659-63102-1                            ac...............uggaugugcggguucaagucccgUCGUCAAUUA
#=GR MW584160.1-62659-63102-62659-63102-1                   PP  **...............***********************899999999*
MW584202.1-62181-62624-62181-62624-1                            c................uggaugugcggguucaagucccgUCGUCAAUAA
#=GR MW584202.1-62181-62624-62181-62624-1                   PP  *................***********************99999999**
QMEV01000001.1-33743-34186-33743-34186-1                        au...............ccccacaguguaaucaucgcuauAUGGUUAUAU
#=GR QMEV01000001.1-33743-34186-33743-34186-1               PP  **...............***********************9999******
AP024266.1c1566111-1565652-1565652-1566111-2                    ucccgu.......aaguguauucaccacaacauucaugcgAUGAAUACUA
#=GR AP024266.1c1566111-1565652-1565652-1566111-2           PP  ******.......*************************************
MBEU01000044.1c49064-48667-48667-49064-2                        ........................................AGAACAGAAA
#=GR MBEU01000044.1c49064-48667-48667-49064-2               PP  ........................................99********
MVHD01000081.1-9868-10317-9868-10317-1                          au..............gagguugcggacucgaaauccguaUCGUCAGUUA
#=GR MVHD01000081.1-9868-10317-9868-10317-1                 PP  **..............************************9999999***
JACKVH010000022.1-9915-10364-9915-10364-1                       au..............gagguugcggacucgaaauccguaUCGUCAGUUA
#=GR JACKVH010000022.1-9915-10364-9915-10364-1              PP  **..............************************9999999***
AP024244.1-1366586-1367047-1366586-1367047-1                    augagguugcggguucgaaucccguuguuggguaugcaauUACUCAAUGA
#=GR AP024244.1-1366586-1367047-1366586-1367047-1           PP  ***************************************9999999999*
MAEX01000011.1c683-254-254-683-2                                .............................ggaucgaauccGGCGUGCUAC
#=GR MAEX01000011.1c683-254-254-683-2                       PP  .............................***********7777888899
JMHR01000081.1-45723-46149-45723-46149-1                        ............................uucaaauccggcGUGCAUCCAA
#=GR JMHR01000081.1-45723-46149-45723-46149-1               PP  ............................************999*******
JAUUEX010000029.1c142448-142022-142022-142448-2                 ............................uucaaauccggcGUGCAUCCAA
#=GR JAUUEX010000029.1c142448-142022-142022-142448-2        PP  ............................************999*******
JAFBMT010000002.1-493073-493499-493073-493499-1                 ............................uucaaauccggcGUGCAUCCAA
#=GR JAFBMT010000002.1-493073-493499-493073-493499-1        PP  ............................************999*******
LT906454.1-1007838-1008238-1007838-1008238-1                    .................................uauaaaaAAUAUUGAAU
#=GR LT906454.1-1007838-1008238-1007838-1008238-1           PP  .................................8****************
CP022601.1-536498-536873-536498-536873-1                        ........................................AUAUUGUAAU
#=GR CP022601.1-536498-536873-536498-536873-1               PP  ........................................999999****
UHFG01000004.1c1527014-1526639-1526639-1527014-2                ........................................AUAUUGUAAU
#=GR UHFG01000004.1c1527014-1526639-1526639-1527014-2       PP  ........................................999999****
OQ633473.1c20708-20333-20333-20708-2                            ........................................AUAUUGGAAU
#=GR OQ633473.1c20708-20333-20333-20708-2                   PP  ........................................99999*****
KV793856.1c18382-18007-18007-18382-2                            ........................................AUAUUGGAAU
#=GR KV793856.1c18382-18007-18007-18382-2                   PP  ........................................99999*****
CP033809.1c53599-53224-53224-53599-2                            ........................................AUAUUGGAAU
#=GR CP033809.1c53599-53224-53224-53599-2                   PP  ........................................99999*****
JX409895.1c544-169-169-544-2                                    ........................................AUAUUGGAAU
#=GR JX409895.1c544-169-169-544-2                           PP  ........................................99999*****
JX409894.1c31726-31351-31351-31726-2                            ........................................AUAUUGGAAU
#=GR JX409894.1c31726-31351-31351-31726-2                   PP  ........................................99999*****
CAKODQ010000005.1c111592-111192-111192-111592-2                 ..................................uauaaaAAAUAUUGAA
#=GR CAKODQ010000005.1c111592-111192-111192-111592-2        PP  ..................................9*****99999999**
MK448806.1-20250-20640-20250-20640-1                            ........................................ACAUUAUUUA
#=GR MK448806.1-20250-20640-20250-20640-1                   PP  ........................................999999999*
MK448990.1-22299-22689-22299-22689-1                            ........................................ACAUUAUUUA
#=GR MK448990.1-22299-22689-22299-22689-1                   PP  ........................................999999999*
MK448812.1-19963-20354-19963-20354-1                            ........................................ACAUUAUUUA
#=GR MK448812.1-19963-20354-19963-20354-1                   PP  ........................................7778888899
CP118735.1-455056-455445-455056-455445-1                        ........................................AUAUUGUUUU
#=GR CP118735.1-455056-455445-455056-455445-1               PP  ........................................99999999**
KE384089.1-235426-235814-235426-235814-1                        ........................................AUAUUGUUUU
#=GR KE384089.1-235426-235814-235426-235814-1               PP  ........................................99999999**
AQYB01000019.1-3096-3493-3096-3493-1                            .....................................ggaAUAUAUAUAA
#=GR AQYB01000019.1-3096-3493-3096-3493-1                   PP  .....................................**99999999***
JADFBF010000006.1c160502-160118-160118-160502-2                 ........................................AGAUUAUUAA
#=GR JADFBF010000006.1c160502-160118-160118-160502-2        PP  ........................................8888899999
JATH01000009.1c73545-73161-73161-73545-2                        ........................................AGAUUAUUAA
#=GR JATH01000009.1c73545-73161-73161-73545-2               PP  ........................................8888899999
MK448998.1-15786-16170-15786-16170-1                            ........................................AGAUUAUUAA
#=GR MK448998.1-15786-16170-15786-16170-1                   PP  ........................................8888899999
JALLFC010000003.1-180892-181276-180892-181276-1                 ........................................AAAUUAUUAA
#=GR JALLFC010000003.1-180892-181276-180892-181276-1        PP  ........................................99999999**
JANLBM010000007.1c41806-41422-41422-41806-2                     ........................................AAAUUAUUAA
#=GR JANLBM010000007.1c41806-41422-41422-41806-2            PP  ........................................9999999***
JALLFN010000002.1c228205-227819-227819-228205-2                 ........................................AAUAUUAUUG
#=GR JALLFN010000002.1c228205-227819-227819-228205-2        PP  ........................................99999*****
CAMILF010000010.1-15699-16093-15699-16093-1                     .......................................aAAAACUCAAA
#=GR CAMILF010000010.1-15699-16093-15699-16093-1            PP  .......................................7999*******
CAMHVX010000010.1-15699-16093-15699-16093-1                     .......................................aAAAACUCAAA
#=GR CAMHVX010000010.1-15699-16093-15699-16093-1            PP  .......................................7999*******
JANTXE010000010.1-15699-16093-15699-16093-1                     .......................................aAAAACUCAAA
#=GR JANTXE010000010.1-15699-16093-15699-16093-1            PP  .......................................7999*******
JVYJ01000071.1c26220-25826-25826-26220-2                        .......................................aAAAACUCAAA
#=GR JVYJ01000071.1c26220-25826-25826-26220-2               PP  .......................................7999*******
VMMD01000021.1-514-908-514-908-1                                .......................................aAAACUCAAAA
#=GR VMMD01000021.1-514-908-514-908-1                       PP  .......................................8889999999*
VMMU01000024.1-20211-20605-20211-20605-1                        .......................................aAAACUCAAAA
#=GR VMMU01000024.1-20211-20605-20211-20605-1               PP  .......................................8889999999*
VMMI01000041.1-503-897-503-897-1                                .......................................aAAACUCAAAA
#=GR VMMI01000041.1-503-897-503-897-1                       PP  .......................................8889999999*
VMMN01000055.1c4594-4200-4200-4594-2                            .......................................aAAACUCAAAA
#=GR VMMN01000055.1c4594-4200-4200-4594-2                   PP  .......................................8889999999*
VMMO01000052.1c23689-23295-23295-23689-2                        .......................................aAAACUCAAAA
#=GR VMMO01000052.1c23689-23295-23295-23689-2               PP  .......................................8889999999*
VMLD01000017.1-1382-1776-1382-1776-1                            .......................................aAAACUCAAAA
#=GR VMLD01000017.1-1382-1776-1382-1776-1                   PP  .......................................8889999999*
CAMPPR010000002.1c25637-25243-25243-25637-2                     .......................................aAAACUCAAAA
#=GR CAMPPR010000002.1c25637-25243-25243-25637-2            PP  .......................................8889999999*
VMMC01000014.1c25181-24787-24787-25181-2                        .......................................aAAACUCAAAA
#=GR VMMC01000014.1c25181-24787-24787-25181-2               PP  .......................................8889999999*
JANTWT010000010.1c46037-45643-45643-46037-2                     .......................................aAAACUCAAAA
#=GR JANTWT010000010.1c46037-45643-45643-46037-2            PP  .......................................8889999999*
CAMIOR010000010.1c46037-45643-45643-46037-2                     .......................................aAAACUCAAAA
#=GR CAMIOR010000010.1c46037-45643-45643-46037-2            PP  .......................................8889999999*
CAMHVF010000010.1c46037-45643-45643-46037-2                     .......................................aAAACUCAAAA
#=GR CAMHVF010000010.1c46037-45643-45643-46037-2            PP  .......................................8889999999*
JAOTCE010000051.1-866-1260-866-1260-1                           .......................................aAAACUCAAAA
#=GR JAOTCE010000051.1-866-1260-866-1260-1                  PP  .......................................8889999999*
CAMHYJ010000022.1c20764-20370-20370-20764-2                     .......................................aAAACUCAAAA
#=GR CAMHYJ010000022.1c20764-20370-20370-20764-2            PP  .......................................8889999999*
JANTXB010000018.1c44861-44467-44467-44861-2                     .......................................aAAACUCAAAA
#=GR JANTXB010000018.1c44861-44467-44467-44861-2            PP  .......................................8889999999*
CAMHVW010000018.1c44861-44467-44467-44861-2                     .......................................aAAACUCAAAA
#=GR CAMHVW010000018.1c44861-44467-44467-44861-2            PP  .......................................8889999999*
CAMIJZ010000022.1c20764-20370-20370-20764-2                     .......................................aAAACUCAAAA
#=GR CAMIJZ010000022.1c20764-20370-20370-20764-2            PP  .......................................8889999999*
VMLG01000038.1-4943-5337-4943-5337-1                            .......................................aAAACUCAAAA
#=GR VMLG01000038.1-4943-5337-4943-5337-1                   PP  .......................................8889999999*
CAMIJP010000014.1c37231-36837-36837-37231-2                     .......................................aAAACUCAAAA
#=GR CAMIJP010000014.1c37231-36837-36837-37231-2            PP  .......................................8889999999*
CAMHYO010000014.1c37231-36837-36837-37231-2                     .......................................aAAACUCAAAA
#=GR CAMHYO010000014.1c37231-36837-36837-37231-2            PP  .......................................8889999999*
JAOTCJ010000070.1-1294-1688-1294-1688-1                         .......................................aAAACUCAAAA
#=GR JAOTCJ010000070.1-1294-1688-1294-1688-1                PP  .......................................8889999999*
RMVN01000015.1-10107-10501-10107-10501-1                        .......................................aAAACUCAAAA
#=GR RMVN01000015.1-10107-10501-10107-10501-1               PP  .......................................8889999999*
JAOTCS010000047.1-3937-4331-3937-4331-1                         .......................................aAAACUCAAAA
#=GR JAOTCS010000047.1-3937-4331-3937-4331-1                PP  .......................................8889999999*
CAMIMH010000017.1-18974-19368-18974-19368-1                     .......................................aAAACUCAAAA
#=GR CAMIMH010000017.1-18974-19368-18974-19368-1            PP  .......................................8889999999*
CAMHYG010000017.1-18974-19368-18974-19368-1                     .......................................aAAACUCAAAA
#=GR CAMHYG010000017.1-18974-19368-18974-19368-1            PP  .......................................8889999999*
CAMILH010000002.1-145956-146350-145956-146350-1                 .......................................aAAACUCAAAA
#=GR CAMILH010000002.1-145956-146350-145956-146350-1        PP  .......................................8889999999*
CAMHCC010000001.1c725678-725284-725284-725678-2                 .......................................aAAACUCAAAA
#=GR CAMHCC010000001.1c725678-725284-725284-725678-2        PP  .......................................8889999999*
JAOTDJ010000042.1-679-1073-679-1073-1                           .......................................aAAACUCAAAA
#=GR JAOTDJ010000042.1-679-1073-679-1073-1                  PP  .......................................8889999999*
CAMHQU010000002.1-145956-146350-145956-146350-1                 .......................................aAAACUCAAAA
#=GR CAMHQU010000002.1-145956-146350-145956-146350-1        PP  .......................................8889999999*
JANTXU010000001.1c725678-725284-725284-725678-2                 .......................................aAAACUCAAAA
#=GR JANTXU010000001.1c725678-725284-725284-725678-2        PP  .......................................8889999999*
JASOOK010000013.1c31824-31430-31430-31824-2                     .......................................aAAAUUCGAAA
#=GR JASOOK010000013.1c31824-31430-31430-31824-2            PP  .......................................88999999***
MK044829.1-18639-19033-18639-19033-1                            .......................................aAAAUUCGAAA
#=GR MK044829.1-18639-19033-18639-19033-1                   PP  .......................................88999999***
JAPAHU010000348.1c255-116-116-255-2                             ........................................----------
#=GR JAPAHU010000348.1c255-116-116-255-2                    PP  ..................................................
JASOIB010000011.1c53144-52749-52749-53144-2                     ......................................aaAAACUCAAAA
#=GR JASOIB010000011.1c53144-52749-52749-53144-2            PP  ......................................98999999****
JAWFGK010000003.1-23558-23951-23558-23951-1                     .......................................aAAAACUCAAA
#=GR JAWFGK010000003.1-23558-23951-23558-23951-1            PP  .......................................8999999****
JVFV01000023.1c20383-19990-19990-20383-2                        .......................................aAAAACUCAAA
#=GR JVFV01000023.1c20383-19990-19990-20383-2               PP  .......................................8999999****
KT337365.1c17794-17402-17402-17794-2                            ........................................AAAACUCAAA
#=GR KT337365.1c17794-17402-17402-17794-2                   PP  ........................................**********
HG799496.1c23475-23083-23083-23475-2                            ........................................AAAACUCAAA
#=GR HG799496.1c23475-23083-23083-23475-2                   PP  ........................................**********
NC_024357.1c23475-23083-23083-23475-2                           ........................................AAAACUCAAA
#=GR NC_024357.1c23475-23083-23083-23475-2                  PP  ........................................**********
KY065451.1-17470-17862-17470-17862-1                            ........................................AAAACUCAAA
#=GR KY065451.1-17470-17862-17470-17862-1                   PP  ........................................**********
KT337362.1c19393-19001-19001-19393-2                            ........................................AAAACUCAAA
#=GR KT337362.1c19393-19001-19001-19393-2                   PP  ........................................**********
NC_024370.1c23999-23607-23607-23999-2                           ........................................AAAACUCAAA
#=GR NC_024370.1c23999-23607-23607-23999-2                  PP  ........................................**********
NC_031907.1c17794-17402-17402-17794-2                           ........................................AAAACUCAAA
#=GR NC_031907.1c17794-17402-17402-17794-2                  PP  ........................................**********
HG799490.1c23999-23607-23607-23999-2                            ........................................AAAACUCAAA
#=GR HG799490.1c23999-23607-23607-23999-2                   PP  ........................................**********
FR671410.1c20109-19717-19717-20109-2                            ........................................AAAACUCAAA
#=GR FR671410.1c20109-19717-19717-20109-2                   PP  ........................................**********
FR671405.1c21512-21120-21120-21512-2                            ........................................AAAACUCAAA
#=GR FR671405.1c21512-21120-21120-21512-2                   PP  ........................................**********
OK173051.1c23747-23355-23355-23747-2                            ........................................AAAACUCAAA
#=GR OK173051.1c23747-23355-23355-23747-2                   PP  ........................................**********
KY065496.1-17361-17753-17361-17753-1                            ........................................AAAACUCAAA
#=GR KY065496.1-17361-17753-17361-17753-1                   PP  ........................................**********
KY065450.1-16794-17186-16794-17186-1                            ........................................AAAACUCAAA
#=GR KY065450.1-16794-17186-16794-17186-1                   PP  ........................................**********
JANTVP010000002.1c197732-197340-197340-197732-2                 ........................................AAAACUCAAA
#=GR JANTVP010000002.1c197732-197340-197340-197732-2        PP  ........................................**********
CAMHVK010000002.1c197732-197340-197340-197732-2                 ........................................AAAACUCAAA
#=GR CAMHVK010000002.1c197732-197340-197340-197732-2        PP  ........................................**********
CAMIAU010000002.1c197732-197340-197340-197732-2                 ........................................AAAACUCAAA
#=GR CAMIAU010000002.1c197732-197340-197340-197732-2        PP  ........................................**********
CAMHOC010000002.1-42833-43225-42833-43225-1                     ........................................AAAACUCAAA
#=GR CAMHOC010000002.1-42833-43225-42833-43225-1            PP  ........................................**********
JAOTDL010000046.1c941-549-549-941-2                             ........................................AAAACUCAAA
#=GR JAOTDL010000046.1c941-549-549-941-2                    PP  ........................................**********
CAMIEM010000002.1-42833-43225-42833-43225-1                     ........................................AAAACUCAAA
#=GR CAMIEM010000002.1-42833-43225-42833-43225-1            PP  ........................................**********
JAWHCT010000007.1-20470-20862-20470-20862-1                     ........................................AAAACUCAAA
#=GR JAWHCT010000007.1-20470-20862-20470-20862-1            PP  ........................................**********
CAMICD010000003.1-120608-121000-120608-121000-1                 ........................................AAAACUCAAA
#=GR CAMICD010000003.1-120608-121000-120608-121000-1        PP  ........................................**********
CAMHXJ010000003.1-120608-121000-120608-121000-1                 ........................................AAAACUCAAA
#=GR CAMHXJ010000003.1-120608-121000-120608-121000-1        PP  ........................................**********
JANTWN010000003.1-120608-121000-120608-121000-1                 ........................................AAAACUCAAA
#=GR JANTWN010000003.1-120608-121000-120608-121000-1        PP  ........................................**********
CP067992.1c1354330-1353938-1353938-1354330-2                    ........................................AAAACUCAAA
#=GR CP067992.1c1354330-1353938-1353938-1354330-2           PP  ........................................**********
CABEHV010000004.1-190089-190482-190089-190482-1                 ........................................AAAACUCAAA
#=GR CABEHV010000004.1-190089-190482-190089-190482-1        PP  ........................................**********
AYRS01000016.1-17991-18384-17991-18384-1                        ........................................AAAACUCAAA
#=GR AYRS01000016.1-17991-18384-17991-18384-1               PP  ........................................**********
CAMHTP010000007.1c49672-49279-49279-49672-2                     ........................................AAAACUCAAA
#=GR CAMHTP010000007.1c49672-49279-49279-49672-2            PP  ........................................**********
CAMIEV010000007.1c49672-49279-49279-49672-2                     ........................................AAAACUCAAA
#=GR CAMIEV010000007.1c49672-49279-49279-49672-2            PP  ........................................**********
JANTYL010000007.1c49672-49279-49279-49672-2                     ........................................AAAACUCAAA
#=GR JANTYL010000007.1c49672-49279-49279-49672-2            PP  ........................................**********
CAMIIX010000007.1c32363-31970-31970-32363-2                     ........................................AAAACUCAAA
#=GR CAMIIX010000007.1c32363-31970-31970-32363-2            PP  ........................................**********
JAOTDS010000038.1-740-1133-740-1133-1                           ........................................AAAACUCAAA
#=GR JAOTDS010000038.1-740-1133-740-1133-1                  PP  ........................................**********
CAMHTM010000007.1c32363-31970-31970-32363-2                     ........................................AAAACUCAAA
#=GR CAMHTM010000007.1c32363-31970-31970-32363-2            PP  ........................................**********
JAWECY010000062.1-403-796-403-796-1                             ........................................AAAACUCAAA
#=GR JAWECY010000062.1-403-796-403-796-1                    PP  ........................................**********
VMMI01000047.1-514-909-514-909-1                                ......................................aaAAACUCAAAA
#=GR VMMI01000047.1-514-909-514-909-1                       PP  ......................................999999999***
VMMO01000044.1-2309-2704-2309-2704-1                            ......................................aaAAACUCAAAA
#=GR VMMO01000044.1-2309-2704-2309-2704-1                   PP  ......................................999999999***
VMLD01000030.1-2311-2706-2311-2706-1                            ......................................aaAAACUCAAAA
#=GR VMLD01000030.1-2311-2706-2311-2706-1                   PP  ......................................999999999***
JANTUI010000020.1-19913-20308-19913-20308-1                     ......................................aaAAACUCAAAA
#=GR JANTUI010000020.1-19913-20308-19913-20308-1            PP  ......................................999999999***
CAMHZQ010000020.1-19913-20308-19913-20308-1                     ......................................aaAAACUCAAAA
#=GR CAMHZQ010000020.1-19913-20308-19913-20308-1            PP  ......................................999999999***
JANTUL010000021.1c19333-18938-18938-19333-2                     ......................................aaAAACUCAAAA
#=GR JANTUL010000021.1c19333-18938-18938-19333-2            PP  ......................................999999999***
JAWETZ010000031.1c16645-16250-16250-16645-2                     ......................................aaAAACUCAAAA
#=GR JAWETZ010000031.1c16645-16250-16250-16645-2            PP  ......................................999999999***
CAKMPA010000036.1-11919-12312-11919-12312-1                     .......................................aAAACUCAAAA
#=GR CAKMPA010000036.1-11919-12312-11919-12312-1            PP  .......................................77777888999
JAHZPF010000005.1-29809-30200-29809-30200-1                     ........................................AAAAACUCAA
#=GR JAHZPF010000005.1-29809-30200-29809-30200-1            PP  ........................................6777778889
JAHZPG010000006.1-29809-30200-29809-30200-1                     ........................................AAAAACUCAA
#=GR JAHZPG010000006.1-29809-30200-29809-30200-1            PP  ........................................6777778889
JAKUWX010000007.1c43351-42960-42960-43351-2                     ........................................AAAAACUCAA
#=GR JAKUWX010000007.1c43351-42960-42960-43351-2            PP  ........................................6777778889
NCUD01000040.1-15735-16126-15735-16126-1                        ........................................AAAAACUCAA
#=GR NCUD01000040.1-15735-16126-15735-16126-1               PP  ........................................6777778889
JAGSFX010000009.1c45543-45152-45152-45543-2                     ........................................AAAAACUCAA
#=GR JAGSFX010000009.1c45543-45152-45152-45543-2            PP  ........................................6777778889
MK448733.1-13972-14363-13972-14363-1                            ........................................AAAAACUCAA
#=GR MK448733.1-13972-14363-13972-14363-1                   PP  ........................................**********
AP017652.1-40687-41079-40687-41079-1                            ........................................AAAACUCAAA
#=GR AP017652.1-40687-41079-40687-41079-1                   PP  ........................................**********
CAJZLM010000050.1-1393-1790-1393-1790-1                         .....................................aaaAAUUCAAAAA
#=GR CAJZLM010000050.1-1393-1790-1393-1790-1                PP  .....................................*************
JUUO01000127.1c102942-102546-102546-102942-2                    ......................................aaAAAAUUCAAA
#=GR JUUO01000127.1c102942-102546-102546-102942-2           PP  ......................................9***********
WIJZ01000002.1-106850-107246-106850-107246-1                    ......................................aaAAAUUCAAAA
#=GR WIJZ01000002.1-106850-107246-106850-107246-1           PP  ......................................99999999****
CAUUFJ010000120.1-466-865-466-865-1                             ....................................agaaAAAACUCAAA
#=GR CAUUFJ010000120.1-466-865-466-865-1                    PP  ....................................**************
JAXELB010000036.1-778-1149-778-1149-1                           ........................................----------
#=GR JAXELB010000036.1-778-1149-778-1149-1                  PP  ..................................................
RBKM01001353.1c3086-2698-2698-3086-2                            ........................................UUCAUUUUAA
#=GR RBKM01001353.1c3086-2698-2698-3086-2                   PP  ........................................88999999**
JAWCTQ010000016.1-80058-80457-80058-80457-1                     .......................................uUAAUGUAUAA
#=GR JAWCTQ010000016.1-80058-80457-80058-80457-1            PP  .......................................38888899999
JF704112.1-51205-51666-51205-51666-1                            cauugggag.guagcaacgguguaaaagccguuuccgguuCGACUCCGGC
#=GR JF704112.1-51205-51666-51205-51666-1                   PP  *********.*****************************97788888889
NC_042033.1-51205-51666-51205-51666-1                           cauugggag.guagcaacgguguaaaagccguuuccgguuCGACUCCGGC
#=GR NC_042033.1-51205-51666-51205-51666-1                  PP  *********.*****************************97788888889
NC_022053.1-50837-51296-50837-51296-1                           cauugggag.guagcaacgguguaaaagccguuuccgguuCGACUCCGGC
#=GR NC_022053.1-50837-51296-50837-51296-1                  PP  *********.*****************************97788888889
KF416342.1-50837-51296-50837-51296-1                            cauugggag.guagcaacgguguaaaagccguuuccgguuCGACUCCGGC
#=GR KF416342.1-50837-51296-50837-51296-1                   PP  *********.*****************************97788888889
MK757446.1-51228-51687-51228-51687-1                            cauugggag.guagcaacgguguaaaagccguuuccgguuCGACUCCGGC
#=GR MK757446.1-51228-51687-51228-51687-1                   PP  *********.*****************************97788888889
MT684602.1-50829-51289-50829-51289-1                            cauugggag.guagcaacgguguaaaagccguuuccgguuCGACUCCGGC
#=GR MT684602.1-50829-51289-50829-51289-1                   PP  *********.*****************************97788888889
MH001447.1-51226-51687-51226-51687-1                            cauugggag.guagcaacgguguaaaagccguuccgguucGACUCCGGCA
#=GR MH001447.1-51226-51687-51226-51687-1                   PP  *********.******************************8888888889
KY969628.1-51234-51693-51234-51693-1                            cauugggag.guagcaacgguguaaaagccguuccgguucGACUCCGGCA
#=GR KY969628.1-51234-51693-51234-51693-1                   PP  *********.******************************8888888889
MH926059.1-50674-51133-50674-51133-1                            cauugggag.guagcaacgguguaaaagccguuccgguucGACUCCGGCA
#=GR MH926059.1-50674-51133-50674-51133-1                   PP  *********.******************************8888888889
KT591076.1-50911-51370-50911-51370-1                            cauugggag.guagcaacgguguaaaagccguuccgguucGACUCCGGCA
#=GR KT591076.1-50911-51370-50911-51370-1                   PP  *********.******************************8888888889
JAOTPD010000002.1c1020178-1019718-1019718-1020178-2             ........................ucaaaucccguugcugUAACCUUACA
#=GR JAOTPD010000002.1c1020178-1019718-1019718-1020178-2    PP  ........................**************************
JAQFNK010000001.1c1085298-1084850-1084850-1085298-2             ...........................aauaaguauauucAACGAUACAA
#=GR JAQFNK010000001.1c1085298-1084850-1084850-1085298-2    PP  ...........................*************9*********
NVMX01000136.1c562-115-115-562-2                                .............................uuaauaaguauAUCUAAUACA
#=GR NVMX01000136.1c562-115-115-562-2                       PP  .............................***********9999999999
NUJB01000036.1c150791-150344-150344-150791-2                    .............................uuaauaaguauAUCUAAUACA
#=GR NUJB01000036.1c150791-150344-150344-150791-2           PP  .............................***********9999999999
JAQFNK010000001.1c1079592-1079156-1079156-1079592-2             ....................................aguaUAUCUAAUAC
#=GR JAQFNK010000001.1c1079592-1079156-1079156-1079592-2    PP  ....................................****9*********
NUVX01000081.1c45083-44635-44635-45083-2                        ..............................uuaauaaguaUAUCUAAUAC
#=GR NUVX01000081.1c45083-44635-44635-45083-2               PP  ..............................**********9*********
NVMX01000137.1c1922-1474-1474-1922-2                            ..............................uuaauaaguaUAUCUAAUAC
#=GR NVMX01000137.1c1922-1474-1474-1922-2                   PP  ..............................**********9*********
NUJB01000036.1c156502-156054-156054-156502-2                    ..............................uuaauaaguaUAUCUAAUAC
#=GR NUJB01000036.1c156502-156054-156054-156502-2           PP  ..............................**********9*********
JAOTPD010000002.1c1026103-1025655-1025655-1026103-2             ...............................uaauaaguaUAUCUAAUAC
#=GR JAOTPD010000002.1c1026103-1025655-1025655-1026103-2    PP  ...............................*********9*********
JXAB01000014.1c1009651-1009190-1009190-1009651-2                ........................uucaauuccuccuaucUAACCCAACU
#=GR JXAB01000014.1c1009651-1009190-1009190-1009651-2       PP  ........................****************9999999999
JXAB01000014.1c1012972-1012510-1012510-1012972-2                ........................uuauuaguauugagaaUACUUCCUAA
#=GR JXAB01000014.1c1012972-1012510-1012510-1012972-2       PP  ........................***************99999999***
NTVZ01000052.1-129368-129823-129368-129823-1                    .............................uaugacuaauuAAAAUUCAUA
#=GR NTVZ01000052.1-129368-129823-129368-129823-1           PP  .............................*********************
JAUCEM010000005.1c86497-86042-86042-86497-2                     .............................uaugacuaauuAAAAUUCAUA
#=GR JAUCEM010000005.1c86497-86042-86042-86497-2            PP  .............................*********************
DAOIIY010000010.1-125861-126316-125861-126316-1                 .............................uaugacuaauuAAAAUUCAUA
#=GR DAOIIY010000010.1-125861-126316-125861-126316-1        PP  .............................*********************
ABLMFJ010000012.1-39880-40337-39880-40337-1                     .............................uaugacuaauuAAAAUUCAUA
#=GR ABLMFJ010000012.1-39880-40337-39880-40337-1            PP  .............................*********************
NVCO01000007.1c24112-23655-23655-24112-2                        .............................uaugacuaauuAAAAUUCAUA
#=GR NVCO01000007.1c24112-23655-23655-24112-2               PP  .............................*********************
NVFN01000012.1c24108-23651-23651-24108-2                        .............................uaugacuaauuAAAAUUCAUA
#=GR NVFN01000012.1c24108-23651-23651-24108-2               PP  .............................*********************
KB976126.1-123016-123474-123016-123474-1                        ...........................ugacuaauuaaaaUUCAUACAUA
#=GR KB976126.1-123016-123474-123016-123474-1               PP  ...........................************99999999***
OP883945.1-177525-177950-177525-177950-1                        ........................................UAUACUAUUA
#=GR OP883945.1-177525-177950-177525-177950-1               PP  ........................................**********
AP018399.1-38572-38983-38572-38983-1                            ........................................AAAUUAAUUA
#=GR AP018399.1-38572-38983-38572-38983-1                   PP  ........................................99999999**
AP018399.1-357367-357778-357367-357778-1                        ........................................AAAUUAAUUA
#=GR AP018399.1-357367-357778-357367-357778-1               PP  ........................................99999999**
ON758385.1c149720-149293-149293-149720-2                        ........................................AAAACUUAAA
#=GR ON758385.1c149720-149293-149293-149720-2               PP  ........................................99********
OQ427096.1-138361-138790-138361-138790-1                        ........................................AACUACGAAA
#=GR OQ427096.1-138361-138790-138361-138790-1               PP  ........................................9999******
JATABP010002447.1-370-525-370-525-1                             .......................................uUUGUUAUAAC
#=GR JATABP010002447.1-370-525-370-525-1                    PP  .......................................8888999999*
RGZR01000249.1-618-1026-618-1026-1                              ........................................AACAAUUAAA
#=GR RGZR01000249.1-618-1026-618-1026-1                     PP  ........................................99********
DKIN01000094.1-28003-28160-28003-28160-1                        ..........................cgcuuuuaucaauuUAAAAAAAAA
#=GR DKIN01000094.1-28003-28160-28003-28160-1               PP  ..........................**************9*********
PHUE01000001.1-219570-219718-219570-219718-1                    ........................................AAUUAUGAUA
#=GR PHUE01000001.1-219570-219718-219570-219718-1           PP  ........................................9999999999
SFMS01000010.1c7455-7056-7056-7455-2                            ........................................AUAAUUAUUG
#=GR SFMS01000010.1c7455-7056-7056-7455-2                   PP  ........................................9999******
OR180307.1-93095-93461-93095-93461-1                            ........................................GAAAAAAUUA
#=GR OR180307.1-93095-93461-93095-93461-1                   PP  ........................................8889999999
NC_027332.1-16682-17048-16682-17048-1                           ........................................GAAAAAAUUA
#=GR NC_027332.1-16682-17048-16682-17048-1                  PP  ........................................8889999999
KM672662.1-16682-17048-16682-17048-1                            ........................................GAAAAAAUUA
#=GR KM672662.1-16682-17048-16682-17048-1                   PP  ........................................8889999999
MW316733.1-26528-26894-26528-26894-1                            ........................................GAAAAAAUUA
#=GR MW316733.1-26528-26894-26528-26894-1                   PP  ........................................8999999999
MW316732.1-26253-26621-26253-26621-1                            ........................................AAAAAUUUAA
#=GR MW316732.1-26253-26621-26253-26621-1                   PP  ........................................999999****
KY000079.2-25213-25581-25213-25581-1                            ........................................AAAAAUUUAA
#=GR KY000079.2-25213-25581-25213-25581-1                   PP  ........................................9*********
QTUT01000013.1c59866-59684-59684-59866-2                        .................................auauuagCAAGCUCGCU
#=GR QTUT01000013.1c59866-59684-59684-59866-2               PP  .................................45555553333333333
DYBD01000099.1-226-408-226-408-1                                .................................auauuagCAAGCUCGCU
#=GR DYBD01000099.1-226-408-226-408-1                       PP  .................................45555553333333333
QTYS01000009.1-80157-80339-80157-80339-1                        .................................auauuagCAAGCUCGCU
#=GR QTYS01000009.1-80157-80339-80157-80339-1               PP  .................................45555553333333333
QTUN01000016.1-42121-42303-42121-42303-1                        .................................auauuagCAAGCUCGCU
#=GR QTUN01000016.1-42121-42303-42121-42303-1               PP  .................................45555553333333333
DXRI01000097.1-226-408-226-408-1                                .................................auauuagCAAGCUCGCU
#=GR DXRI01000097.1-226-408-226-408-1                       PP  .................................45555553333333333
DXRP01000014.1-42211-42393-42211-42393-1                        .................................acauuagCAAGCUCGCU
#=GR DXRP01000014.1-42211-42393-42211-42393-1               PP  .................................45555553333333333
FR903294.1-62091-62273-62091-62273-1                            .................................acauuagCAAGCUCGCU
#=GR FR903294.1-62091-62273-62091-62273-1                   PP  .................................45555553333333333
ABHI01000002.1c126521-126020-126020-126521-2                    ....................ugguagagcacuguauuuuuCAUACAGCGA
#=GR ABHI01000002.1c126521-126020-126020-126521-2           PP  ....................******************************
JALEGO010000118.1-1663-2109-1663-2109-1                         ........................................GUAGUCUAUU
#=GR JALEGO010000118.1-1663-2109-1663-2109-1                PP  ........................................7788889999
QVMJ01000007.1c135152-134774-134774-135152-2                    .......................guuagagaaggaaauccCAUAAGUUUG
#=GR QVMJ01000007.1c135152-134774-134774-135152-2           PP  .......................666666666666666666666666666
MZ574433.1c80879-80462-80462-80879-2                            ..................................uuuggcUGACGAAGCA
#=GR MZ574433.1c80879-80462-80462-80879-2                   PP  ..................................5688896666666678
MZ574430.2c81270-80853-80853-81270-2                            ..................................uuuggcUGACGAAGCA
#=GR MZ574430.2c81270-80853-80853-81270-2                   PP  ..................................5688896666666678
OP620777.1c80593-80176-80176-80593-2                            ..................................uuuggcUGACGAAGCA
#=GR OP620777.1c80593-80176-80176-80593-2                   PP  ..................................5688896666666678
MZ574432.2c86048-85631-85631-86048-2                            ..................................uuuggcUGACGAAGCA
#=GR MZ574432.2c86048-85631-85631-86048-2                   PP  ..................................5688896666666678
OP620778.1c80532-80115-80115-80532-2                            ..................................uuuggcUGACGAAGCA
#=GR OP620778.1c80532-80115-80115-80532-2                   PP  ..................................5688896666666678
MZ574429.2c80530-80113-80113-80530-2                            ..................................uuuggcUGACGAAGCA
#=GR MZ574429.2c80530-80113-80113-80530-2                   PP  ..................................5688896666666678
MZ574431.2c80604-80187-80187-80604-2                            ..................................uuuggcUGACGAAGCA
#=GR MZ574431.2c80604-80187-80187-80604-2                   PP  ..................................5688896666666678
MH588547.2c83776-83361-83361-83776-2                            .......................................cUGACGAAGCA
#=GR MH588547.2c83776-83361-83361-83776-2                   PP  .......................................54444444457
NC_048048.2c83776-83361-83361-83776-2                           .......................................cUGACGAAGCA
#=GR NC_048048.2c83776-83361-83361-83776-2                  PP  .......................................54444444457
NC_048047.1c84405-83990-83990-84405-2                           .......................................cUGACGAAGCA
#=GR NC_048047.1c84405-83990-83990-84405-2                  PP  .......................................54444444457
MH588546.1c84405-83990-83990-84405-2                            .......................................cUGACGAAGCA
#=GR MH588546.1c84405-83990-83990-84405-2                   PP  .......................................54444444457
ON529858.1c191902-191484-191484-191902-2                        ........................................UUUUUGUCAA
#=GR ON529858.1c191902-191484-191484-191902-2               PP  ........................................89999999**
JAAJBU010000003.1c271544-271256-271256-271544-2                 ............................uauugaaucuuuAAAUUACGAU
#=GR JAAJBU010000003.1c271544-271256-271256-271544-2        PP  ............................************8888888999
GOLLD_env-38_3end                                               ......................................uaAAAAUCAAAA
#=GR GOLLD_env-38_3end                                      PP  ......................................9999********
URS0000710B35_12908/1408                                        .......................................aAUUAAAAAAU
#=GR URS0000710B35_12908/1408                               PP  .......................................899********
URS0000D6852E_12908/5498                                        cgaaugguagccgguucaaauccggucaacucauccuugaAAGAUGAAAA
#=GR URS0000D6852E_12908/5498                               PP  **************************************************
ABOX02000006.1/193416192978                                     ........................................AAUCAGGCUA
#=GR ABOX02000006.1/193416192978                            PP  ........................................**********
ABHI01000002.1/126521126020                                     ....................ugguagagcacuguauuuuuCAUACAGCGA
#=GR ABHI01000002.1/126521126020                            PP  ....................******************************
URS0000D6AFE5_12908/1419                                        ........................................GCGAACCAUU
#=GR URS0000D6AFE5_12908/1419                               PP  ........................................8889999***
URS0000D6B11A_12908/2427                                        ........................................GUUCUUGUUA
#=GR URS0000D6B11A_12908/2427                               PP  ........................................899999****
URS000070F468_12908/1413                                        ........................................UGAAAAUAAA
#=GR URS000070F468_12908/1413                               PP  ........................................88899999**
URS0000D66A22_12908/2459                                        .............................guucgauccccGCCGUAAUAA
#=GR URS0000D66A22_12908/2459                               PP  .............................***********7778888999
URS0000624918_12908/1465                                        ...........................caaauccuacauuGUAAAUCAAA
#=GR URS0000624918_12908/1465                               PP  ...........................*************9*********
CP000416.1/11188831118471                                       ...................................uauaaCAUUAUCUAA
#=GR CP000416.1/11188831118471                              PP  ...................................*****9*********
URS00006982F9_12908/1422                                        ..................................aaguucAUUAACAAGA
#=GR URS00006982F9_12908/1422                               PP  ..................................****************
JX409894.1/3172631351                                           ........................................AUAUUGGAAU
#=GR JX409894.1/3172631351                                  PP  ........................................99999*****
HG799490.1/2399923607                                           ........................................AAAACUCAAA
#=GR HG799490.1/2399923607                                  PP  ........................................**********
HG799496.1/2347523083                                           ........................................AAAACUCAAA
#=GR HG799496.1/2347523083                                  PP  ........................................**********
KT337365.1/1779417402                                           ........................................AAAACUCAAA
#=GR KT337365.1/1779417402                                  PP  ........................................**********
URS00006D7BBB_12908/1421                                        ........................................AAAACUACAG
#=GR URS00006D7BBB_12908/1421                               PP  ........................................99********
URS00006945ED_12908/1421                                        ........................................UAAACUACAG
#=GR URS00006945ED_12908/1421                               PP  ........................................**********
URS000072C429_12908/1421                                        ........................................AAACUACAGA
#=GR URS000072C429_12908/1421                               PP  ........................................**********
URS000063E4BF_12908/1412                                        ........................................AAAAAAGAAG
#=GR URS000063E4BF_12908/1412                               PP  ........................................**********
URS000065D934_12908/1396                                        ........................................UAAAAAGAAG
#=GR URS000065D934_12908/1396                               PP  ........................................**********
URS000066C161_12908/1412                                        ........................................AAAAGAUCAU
#=GR URS000066C161_12908/1412                               PP  ........................................**********
URS000065E4E8_12908/1405                                        ........................................UAAAUACAAU
#=GR URS000065E4E8_12908/1405                               PP  ........................................99********
URS00006C3EDA_12908/1411                                        .......................................uUAUUAAGAAA
#=GR URS00006C3EDA_12908/1411                               PP  .......................................69*********
URS00006B2A5C_12908/1412                                        ........................................UAUUAUGAAG
#=GR URS00006B2A5C_12908/1412                               PP  ........................................**********
URS00006672EE_12908/1413                                        .......................................gAUAUAAACAU
#=GR URS00006672EE_12908/1413                               PP  .......................................99999******
URS0000627B57_12908/1410                                        ........................................ACUAAGAGAC
#=GR URS0000627B57_12908/1410                               PP  ........................................999*******
URS0000668E35_12908/1407                                        ........................................UAAAAUUAAC
#=GR URS0000668E35_12908/1407                               PP  ........................................99********
URS000072667B_12908/1411                                        ........................................AUAAAUCAAU
#=GR URS000072667B_12908/1411                               PP  ........................................99********
URS00006D2122_12908/1411                                        ........................................UAAUAAAUUA
#=GR URS00006D2122_12908/1411                               PP  ........................................8899999999
URS00006C4A8F_12908/1413                                        ......................................uaAAAAUCAAAA
#=GR URS00006C4A8F_12908/1413                               PP  ......................................9999********
URS0000647792_12908/1413                                        .......................................uUAAUUAAAAU
#=GR URS0000647792_12908/1413                               PP  .......................................58999999999
URS000070E2B3_12908/1426                                        ........................................AAUAAUUAUG
#=GR URS000070E2B3_12908/1426                               PP  ........................................9*********
URS0000648352_12908/1424                                        ........................................AUAAGAUAAU
#=GR URS0000648352_12908/1424                               PP  ........................................8888999999
URS0000631864_12908/1406                                        ........................................AAACUAAAAG
#=GR URS0000631864_12908/1406                               PP  ........................................99********
URS00006DBC20_12908/1407                                        ........................................AAUGAUUAAA
#=GR URS00006DBC20_12908/1407                               PP  ........................................9999******
#=GC SS_cons                                                    ........................................,,,,,,,,,,
#=GC RF                                                         ........................................aAaAaaaAAa

KY555147.1c103258-102772-102772-103258-2                        AACGCA-.AAGA.CUGGUCC..AGUGG.C..G.G.A.C...GUAAGUC.G
#=GR KY555147.1c103258-102772-102772-103258-2               PP  ******..****.*******..*****.*..*.*.*.*...*******.*
JX163858.1-105042-105528-105042-105528-1                        AACGCA-.AAGA.CUGGUCC..AGUGG.C..G.G.A.C...GUAAGUC.G
#=GR JX163858.1-105042-105528-105042-105528-1               PP  ******..****.*******..*****.*..*.*.*.*...*******.*
KY555146.1c102818-102332-102332-102818-2                        AACGCA-.AAGA.CUGGUCC..AGUGG.C..G.G.A.C...GUAAGUC.G
#=GR KY555146.1c102818-102332-102332-102818-2               PP  ******..****.*******..*****.*..*.*.*.*...*******.*
KY555145.1c107179-106693-106693-107179-2                        AACGCA-.AAGA.CUGGUCC..AGUGG.C..G.G.A.C...GUAAGUC.G
#=GR KY555145.1c107179-106693-106693-107179-2               PP  ******..****.*******..*****.*..*.*.*.*...*******.*
JX100813.1c102774-102288-102288-102774-2                        AACGCA-.AAGA.CUGGUCC..AGUGG.C..G.G.A.C...GUAAGUC.G
#=GR JX100813.1c102774-102288-102288-102774-2               PP  ******..****.*******..*****.*..*.*.*.*...*******.*
NC_019405.1c102774-102288-102288-102774-2                       AACGCA-.AAGA.CUGGUCC..AGUGG.C..G.G.A.C...GUAAGUC.G
#=GR NC_019405.1c102774-102288-102288-102774-2              PP  ******..****.*******..*****.*..*.*.*.*...*******.*
KY555143.1c102646-102160-102160-102646-2                        AACGCA-.AAGA.CUGGUCC..AGUGG.C..G.G.A.C...GUAAGUC.G
#=GR KY555143.1c102646-102160-102160-102646-2               PP  ******..****.*******..*****.*..*.*.*.*...*******.*
KY555142.1c102171-101685-101685-102171-2                        AACGCA-.AAGA.CUGGUCC..AGUGG.C..G.G.A.C...GUAAGUC.G
#=GR KY555142.1c102171-101685-101685-102171-2               PP  ******..****.*******..*****.*..*.*.*.*...*******.*
KY555144.1c102532-102046-102046-102532-2                        AACGCA-.AAGA.CUGGUCC..AGUGG.C..G.G.A.C...GUAAGUC.G
#=GR KY555144.1c102532-102046-102046-102532-2               PP  ******..****.*******..*****.*..*.*.*.*...*******.*
JX100811.1c103342-102856-102856-103342-2                        AACGCA-.AAGA.CUGGUCC..AGUGG.C..G.G.A.C...GUAAGUC.G
#=GR JX100811.1c103342-102856-102856-103342-2               PP  ******..****.*******..*****.*..*.*.*.*...*******.*
NC_019410.1c103342-102856-102856-103342-2                       AACGCA-.AAGA.CUGGUCC..AGUGG.C..G.G.A.C...GUAAGUC.G
#=GR NC_019410.1c103342-102856-102856-103342-2              PP  ******..****.*******..*****.*..*.*.*.*...*******.*
JX100812.1c101498-101012-101012-101498-2                        AACGCA-.AAGA.CUGGUCC..AGUGG.C..G.G.A.C...GUAAGUC.G
#=GR JX100812.1c101498-101012-101012-101498-2               PP  ******..****.*******..*****.*..*.*.*.*...*******.*
NC_019407.1c101498-101012-101012-101498-2                       AACGCA-.AAGA.CUGGUCC..AGUGG.C..G.G.A.C...GUAAGUC.G
#=GR NC_019407.1c101498-101012-101012-101498-2              PP  ******..****.*******..*****.*..*.*.*.*...*******.*
JX100809.1c102064-101578-101578-102064-2                        AACGCA-.AAGA.CUGGUCC..AGUGG.C..G.G.A.C...GUAAGUC.G
#=GR JX100809.1c102064-101578-101578-102064-2               PP  ******..****.*******..*****.*..*.*.*.*...*******.*
NC_019411.1c102064-101578-101578-102064-2                       AACGCA-.AAGA.CUGGUCC..AGUGG.C..G.G.A.C...GUAAGUC.G
#=GR NC_019411.1c102064-101578-101578-102064-2              PP  ******..****.*******..*****.*..*.*.*.*...*******.*
MT188704.1-38211-38671-38211-38671-1                            AACGCA-.AAGA.CUGACCC..GGUUA.C..G.U.G.U...GUAAGAU.G
#=GR MT188704.1-38211-38671-38211-38671-1                   PP  ******..****.*******..*****.*..*.*.*.*...*******.*
KT870145.1-8467-8900-8467-8900-1                                GAAGCAA.AAGA.CUGGCAC..GGUGC.C..G.U.G.A...GAAAGGU.G
#=GR KT870145.1-8467-8900-8467-8900-1                       PP  9******.****.*******..*****.*..*.*.*.*...*******.*
MH015255.1-8577-9010-8577-9010-1                                GAAGCAA.AAGA.CUGGCAC..GGUGC.C..G.U.G.A...GAAAGGU.G
#=GR MH015255.1-8577-9010-8577-9010-1                       PP  9******.****.*******..*****.*..*.*.*.*...*******.*
MN602268.1-7420-7883-7420-7883-1                                AAAGCAA.AAGA.CUGGCUC..GGUGC.C..A.C.G.U...GAAAGGU.G
#=GR MN602268.1-7420-7883-7420-7883-1                       PP  *******.****.*******..*****.*..*.*.*.*...*******.*
MT270409.1c22806-22339-22339-22806-2                            AAAGCAA.AAGA.CUGGCUC..GGUGC.C..A.C.G.U...GAAAGGU.G
#=GR MT270409.1c22806-22339-22339-22806-2                   PP  *******.****.*******..*****.*..*.*.*.*...*******.*
OL955261.1-69523-70013-69523-70013-1                            AACGCA-.AAGA.UUGCCAC..GGCAG.U..A.U.G.U...GAAAGAC.G
#=GR OL955261.1-69523-70013-69523-70013-1                   PP  ******..****.*******..*****.*..*.*.*.*...*******.*
NC_048041.1c38601-38184-38184-38601-2                           AAAGCAA.AAGA.GCCCCAC..GGUAC.A..U.G.U.U...GAAAGGC.G
#=GR NC_048041.1c38601-38184-38184-38601-2                  PP  *******.****.*******..*****.*..*.*.*.*...*******.*
MH645904.1c38601-38184-38184-38601-2                            AAAGCAA.AAGA.GCCCCAC..GGUAC.A..U.G.U.U...GAAAGGC.G
#=GR MH645904.1c38601-38184-38184-38601-2                   PP  *******.****.*******..*****.*..*.*.*.*...*******.*
MT442039.1-45336-45756-45336-45756-1                            AAAGCAA.AAGA.GCCCCAC..GGUAC.A..U.G.U.U...GAAAGGC.G
#=GR MT442039.1-45336-45756-45336-45756-1                   PP  *******.****.*******..*****.*..*.*.*.*...*******.*
MN871510.1-14327-14747-14327-14747-1                            AAAGCAA.AAGA.GCCCCAC..GGUAC.A..U.G.U.U...GAAAGGC.G
#=GR MN871510.1-14327-14747-14327-14747-1                   PP  *******.****.*******..*****.*..*.*.*.*...*******.*
MH925094.1-44407-44827-44407-44827-1                            AAAGCAA.AAGA.GCCCCAC..GGUAC.A..U.G.U.U...GAAAGGC.G
#=GR MH925094.1-44407-44827-44407-44827-1                   PP  *******.****.*******..*****.*..*.*.*.*...*******.*
NC_048151.1-44407-44827-44407-44827-1                           AAAGCAA.AAGA.GCCCCAC..GGUAC.A..U.G.U.U...GAAAGGC.G
#=GR NC_048151.1-44407-44827-44407-44827-1                  PP  *******.****.*******..*****.*..*.*.*.*...*******.*
MN871511.1-25762-26182-25762-26182-1                            AAAGCAA.AAGA.GCCCCAC..GGUAC.A..U.G.U.U...GAAAGGC.G
#=GR MN871511.1-25762-26182-25762-26182-1                   PP  *******.****.*******..*****.*..*.*.*.*...*******.*
MN871505.1-44399-44819-44399-44819-1                            AAAGCAA.AAGA.GCCCCAC..GGUAC.A..U.G.U.U...GAAAGGC.G
#=GR MN871505.1-44399-44819-44399-44819-1                   PP  *******.****.*******..*****.*..*.*.*.*...*******.*
MW824424.1-74754-75174-74754-75174-1                            UUAGCUC.AAGC.UUCCGAC..GGUAC.A..U.A.A.U...GAAAGGC.A
#=GR MW824424.1-74754-75174-74754-75174-1                   PP  999****.****.*******..*****.*..*.*.*.*...*******.*
MW824415.1-71203-71623-71203-71623-1                            UUAGCUC.AAGC.UUCCGAC..GGUAC.A..U.A.A.U...GAAAGGC.A
#=GR MW824415.1-71203-71623-71203-71623-1                   PP  999****.****.*******..*****.*..*.*.*.*...*******.*
MW824416.1-62454-62874-62454-62874-1                            UUAGCUC.AAGC.UUCCGAC..GGUAC.A..U.A.A.U...GAAAGGC.A
#=GR MW824416.1-62454-62874-62454-62874-1                   PP  999****.****.*******..*****.*..*.*.*.*...*******.*
MW824422.1-75094-75514-75094-75514-1                            UUAGCUC.AAGC.UUCCGAC..GGUAC.A..U.A.A.U...GAAAGGC.A
#=GR MW824422.1-75094-75514-75094-75514-1                   PP  999****.****.*******..*****.*..*.*.*.*...*******.*
MW824426.1-110836-111256-110836-111256-1                        UUAGCUC.AAGC.UUCCGAC..GGUAC.A..U.A.A.U...GAAAGGC.A
#=GR MW824426.1-110836-111256-110836-111256-1               PP  999****.****.*******..*****.*..*.*.*.*...*******.*
MW824423.1-75246-75666-75246-75666-1                            UUAGCUC.AAGC.UUCCGAC..GGUAC.A..U.A.A.U...GAAAGGC.A
#=GR MW824423.1-75246-75666-75246-75666-1                   PP  999****.****.*******..*****.*..*.*.*.*...*******.*
MW824425.1c68223-67803-67803-68223-2                            UUAGCUC.AAGC.UUCCGAC..GGUAC.A..U.A.A.U...GAAAGGC.A
#=GR MW824425.1c68223-67803-67803-68223-2                   PP  999****.****.*******..*****.*..*.*.*.*...*******.*
MW824419.1c35663-35243-35243-35663-2                            UUAGCUC.AAGC.UUCCGAC..GGUAC.A..U.A.A.U...GAAAGGC.A
#=GR MW824419.1c35663-35243-35243-35663-2                   PP  999****.****.*******..*****.*..*.*.*.*...*******.*
OR521083.1-56102-56515-56102-56515-1                            AAAGCAA.AAGC.CUUUCCC..UGCCG.G.uA.A.G.C...GAAAGCGcC
#=GR OR521083.1-56102-56515-56102-56515-1                   PP  *******.****.*******..****8.6.49.9.*.*...*****7625
MK937612.1-56586-56999-56586-56999-1                            AAAGCAA.AAGC.CUUUCCC..UGCCG.G.uA.A.G.C...GAAAGCGcC
#=GR MK937612.1-56586-56999-56586-56999-1                   PP  *******.****.*******..****8.6.49.9.*.*...*****7625
OR253916.1-56103-56516-56103-56516-1                            AAAGCAA.AAGC.CUUUCCC..UGCCG.G.uA.A.G.C...GAAAGCGcC
#=GR OR253916.1-56103-56516-56103-56516-1                   PP  *******.****.*******..****8.6.49.9.*.*...*****7625
NC_021299.1-55846-56259-55846-56259-1                           AAAGCAA.AAGC.CUUUCCC..UGCCG.G.uA.A.G.C...GAAAGCGcC
#=GR NC_021299.1-55846-56259-55846-56259-1                  PP  *******.****.*******..****8.6.49.9.*.*...*****7625
MH697587.1-56107-56520-56107-56520-1                            AAAGCAA.AAGC.CUUUCCC..UGCCG.G.uA.A.G.C...GAAAGCGcC
#=GR MH697587.1-56107-56520-56107-56520-1                   PP  *******.****.*******..****8.6.49.9.*.*...*****7625
NC_041970.1-56107-56520-56107-56520-1                           AAAGCAA.AAGC.CUUUCCC..UGCCG.G.uA.A.G.C...GAAAGCGcC
#=GR NC_041970.1-56107-56520-56107-56520-1                  PP  *******.****.*******..****8.6.49.9.*.*...*****7625
MW713383.1-56974-57387-56974-57387-1                            AAAGCAA.AAGC.CUUUCCC..UGCCG.G.uA.A.G.C...GAAAGCGcC
#=GR MW713383.1-56974-57387-56974-57387-1                   PP  *******.****.*******..****8.6.49.9.*.*...*****7625
OP297551.1-57015-57428-57015-57428-1                            AAAGCAA.AAGC.CUUUCCC..UGCCG.G.uA.A.G.C...GAAAGCGcC
#=GR OP297551.1-57015-57428-57015-57428-1                   PP  *******.****.*******..****8.6.49.9.*.*...*****7625
OR553916.1-56103-56516-56103-56516-1                            AAAGCAA.AAGC.CUUUCCC..UGCCG.G.uA.A.G.C...GAAAGCGcC
#=GR OR553916.1-56103-56516-56103-56516-1                   PP  *******.****.*******..****8.6.49.9.*.*...*****7625
JN699628.3-56107-56520-56107-56520-1                            AAAGCAA.AAGC.CUUUCCC..UGCCG.G.uA.A.G.C...GAAAGCGcC
#=GR JN699628.3-56107-56520-56107-56520-1                   PP  *******.****.*******..****8.6.49.9.*.*...*****7625
MN586024.1-56110-56523-56110-56523-1                            AAAGCAA.AAGC.CUUUCCC..UGCCG.G.uA.A.G.C...GAAAGCGcC
#=GR MN586024.1-56110-56523-56110-56523-1                   PP  *******.****.*******..****8.6.49.9.*.*...*****7625
KC900379.1-55846-56259-55846-56259-1                            AAAGCAA.AAGC.CUUUCCC..UGCCG.G.uA.A.G.C...GAAAGCGcC
#=GR KC900379.1-55846-56259-55846-56259-1                   PP  *******.****.*******..****8.6.49.9.*.*...*****7625
OR553909.1-56275-56688-56275-56688-1                            AAAGCAA.AAGC.CUUUCCC..UGCCG.G.uA.A.G.C...GAAAGCGcC
#=GR OR553909.1-56275-56688-56275-56688-1                   PP  *******.****.*******..****8.6.49.9.*.*...*****7625
KT591491.1-55871-56284-55871-56284-1                            AAAGCAA.AAGC.CUUUCCC..UGCCG.G.uA.A.G.C...GAAAGCGcC
#=GR KT591491.1-55871-56284-55871-56284-1                   PP  *******.****.*******..****8.6.49.9.*.*...*****7625
OQ995428.1-57254-57667-57254-57667-1                            AAAGCAA.AAGC.CUUUCCC..UGCCG.G.uA.A.G.C...GAAAGCGcC
#=GR OQ995428.1-57254-57667-57254-57667-1                   PP  *******.****.*******..****8.6.49.9.*.*...*****7625
NC_053516.1-57539-57953-57539-57953-1                           AAAGCAA.AAGC.CUUUCCC..UGCCG.A..UgA.G.C...AAAAGCG.C
#=GR NC_053516.1-57539-57953-57539-57953-1                  PP  *******.****.*******..*****.*..945.6.6...7777777.7
MT658803.1-57539-57953-57539-57953-1                            AAAGCAA.AAGC.CUUUCCC..UGCCG.A..UgA.G.C...AAAAGCG.C
#=GR MT658803.1-57539-57953-57539-57953-1                   PP  *******.****.*******..*****.*..945.6.6...7777777.7
MT658802.1-58109-58522-58109-58522-1                            CAAGCAA.AAGUuCUUCCCC..UGCCGgA..A.A.G.C...AAAAGCG.C
#=GR MT658802.1-58109-58522-58109-58522-1                   PP  *******.***989999999..****736..6.7.8.8...8888888.8
NC_053513.1-58109-58522-58109-58522-1                           CAAGCAA.AAGUuCUUCCCC..UGCCGgA..A.A.G.C...AAAAGCG.C
#=GR NC_053513.1-58109-58522-58109-58522-1                  PP  *******.***989999999..****736..6.7.8.8...8888888.8
MF319184.1-58109-58522-58109-58522-1                            CAAGCAA.AAGUuCUUCCCC..UGCCGgA..A.A.G.C...AAAAGCG.C
#=GR MF319184.1-58109-58522-58109-58522-1                   PP  *******.***989999999..****736..6.7.8.8...8888888.8
NC_053515.1-58277-58694-58277-58694-1                           CAAGCAA.AAGUuCUUCCCC..UGCCG.A.uA.A.G.C...AAAAGCG.C
#=GR NC_053515.1-58277-58694-58277-58694-1                  PP  *******.***989999999..*****.9.66.7.8.8...8888888.8
KY783914.1-58277-58694-58277-58694-1                            CAAGCAA.AAGUuCUUCCCC..UGCCG.A.uA.A.G.C...AAAAGCG.C
#=GR KY783914.1-58277-58694-58277-58694-1                   PP  *******.***989999999..*****.9.66.7.8.8...8888888.8
KY223999.1-58277-58694-58277-58694-1                            CAAGCAA.AAGUuCUUCCCC..UGCCG.A.uA.A.G.C...AAAAGCG.C
#=GR KY223999.1-58277-58694-58277-58694-1                   PP  *******.***989999999..*****.9.66.7.8.8...8888888.8
NC_053514.1-58180-58601-58180-58601-1                           CAAGCAA.AAGUuCUUCCCC..UGCCG.A.uA.A.G.C...AAAAGCG.C
#=GR NC_053514.1-58180-58601-58180-58601-1                  PP  *******.***989999999..*****.9.66.7.8.8...8888888.8
MT657341.1-58180-58601-58180-58601-1                            CAAGCAA.AAGUuCUUCCCC..UGCCG.A.uA.A.G.C...AAAAGCG.C
#=GR MT657341.1-58180-58601-58180-58601-1                   PP  *******.***989999999..*****.9.66.7.8.8...8888888.8
JF937105.1-58409-58832-58409-58832-1                            CAAGCAA.AAGUuCUUCCCC..UGCCG.A.gA.A.G.C...AAAAGCG.C
#=GR JF937105.1-58409-58832-58409-58832-1                   PP  *******.***989999999..*****.9.45.6.7.7...7777777.7
NC_041971.1-58409-58832-58409-58832-1                           CAAGCAA.AAGUuCUUCCCC..UGCCG.A.gA.A.G.C...AAAAGCG.C
#=GR NC_041971.1-58409-58832-58409-58832-1                  PP  *******.***989999999..*****.9.45.6.7.7...7777777.7
MW578836.1-57985-58362-57985-58362-1                            CAAGCAC.AAGC.CUUUCCC..UGCCG.A.gA.A.G.C...AAAAGCG.C
#=GR MW578836.1-57985-58362-57985-58362-1                   PP  9******.****.*******..*****.9.45.6.7.7...7777777.7
OQ417962.1-62184-62627-62184-62627-1                            AAAGCAA.AAGUcCUUCCCC..UGCCG.A..GgA.G.C...AAAAGCG.C
#=GR OQ417962.1-62184-62627-62184-62627-1                   PP  *******.****66777777..*****.9..736.7.7...8888888.8
MW584160.1-62659-63102-62659-63102-1                            AAAGCAA.AAGUcCUUCCCC..UGCCG.A..GgA.G.C...AAAAGCG.C
#=GR MW584160.1-62659-63102-62659-63102-1                   PP  *******.****66777777..*****.9..736.7.7...8888888.8
MW584202.1-62181-62624-62181-62624-1                            AAAGCAA.AAGUcCUUCCCC..UGCCG.A..GgA.G.C...AAAAGCG.C
#=GR MW584202.1-62181-62624-62181-62624-1                   PP  *******.****66777777..*****.9..736.7.7...8888888.8
QMEV01000001.1-33743-34186-33743-34186-1                        AAAGCAA.AAGC.CUUUCCC..UGCUG.U..AaA.G.U...UAAAGCG.U
#=GR QMEV01000001.1-33743-34186-33743-34186-1               PP  *******.****.*******..*****.9..725.7.8...9999999.9
AP024266.1c1566111-1565652-1565652-1566111-2                    AAAGCAA.AAGU.CUUUCCC..CGUCA.CaaU.G.A.C...GAAAGCG.U
#=GR AP024266.1c1566111-1565652-1565652-1566111-2           PP  *******.****.*******..***98.7669.*.*.*...*******.*
MBEU01000044.1c49064-48667-48667-49064-2                        CAAGCCA.AAGUuCUUCCCC..CGCCG.A..G.G.A.G...CAAAAGC.G
#=GR MBEU01000044.1c49064-48667-48667-49064-2               PP  *******.***989999999..*****.*..9.8.7.7...7777777.7
MVHD01000081.1-9868-10317-9868-10317-1                          AAAGCAA.AAGU.CUUUCCC..CGUCG.U..CaG.A.C...GAAAGCG.U
#=GR MVHD01000081.1-9868-10317-9868-10317-1                 PP  *******.****.*******..*****.9..879.9.*...*******.*
JACKVH010000022.1-9915-10364-9915-10364-1                       AAAGCAA.AAGU.CUUUCCC..CGUCG.U..CaG.A.C...GAAAGCG.U
#=GR JACKVH010000022.1-9915-10364-9915-10364-1              PP  *******.****.*******..*****.9..879.9.*...*******.*
AP024244.1-1366586-1367047-1366586-1367047-1                    AAAGCAA.AAGA.CUUCCAC..CGUUG.C.aU.G.A.C...AAAAGGG.C
#=GR AP024244.1-1366586-1367047-1366586-1367047-1           PP  *******.****.*******..*****.9.67.9.9.9...*******.*
MAEX01000011.1c683-254-254-683-2                                CAAGCGA.AAGC.CUUUCCC..UGCCA.C..G.GcU.C...GAAAGCG.C
#=GR MAEX01000011.1c683-254-254-683-2                       PP  9******.****.*******..*****.*..*.*45.5...*******.*
JMHR01000081.1-45723-46149-45723-46149-1                        CAAGCGA.AAGA.CUUUCCC..UGCCA.C..G.G.C.U..cAACAGCG.C
#=GR JMHR01000081.1-45723-46149-45723-46149-1               PP  *******.****.*******..*****.*..*.*.6.5..4999****.*
JAUUEX010000029.1c142448-142022-142022-142448-2                 CAAGCGA.AAGA.CUUUCCC..UGCCA.C..G.G.C.U..cAACAGCG.C
#=GR JAUUEX010000029.1c142448-142022-142022-142448-2        PP  *******.****.*******..*****.*..*.*.6.5..4999****.*
JAFBMT010000002.1-493073-493499-493073-493499-1                 CAAGCGA.AAGA.CUUUCCC..UGCCA.C..G.G.C.U..cAACAGCG.C
#=GR JAFBMT010000002.1-493073-493499-493073-493499-1        PP  *******.****.*******..*****.*..*.*.6.5..4999****.*
LT906454.1-1007838-1008238-1007838-1008238-1                    AAAGCGA.AAGU.CAUUGCC..CGUCG.C..A.A.A.C...GAAAGUG.U
#=GR LT906454.1-1007838-1008238-1007838-1008238-1           PP  *******.****.*******..*****.*..*.*.*.*...*******.*
CP022601.1-536498-536873-536498-536873-1                        AAAGCGA.AAGU.CAUUGCC..CGUUG.C..A.A.A.C...GAAAGUG.U
#=GR CP022601.1-536498-536873-536498-536873-1               PP  *******.****.*******..*****.*..*.*.*.*...*******.*
UHFG01000004.1c1527014-1526639-1526639-1527014-2                AAAGCAA.AAGU.CAUUGCC..CGUCG.C..A.A.A.C...GAAAGUG.U
#=GR UHFG01000004.1c1527014-1526639-1526639-1527014-2       PP  *******.****.*******..*****.*..*.*.*.*...*******.*
OQ633473.1c20708-20333-20333-20708-2                            AAAGCAA.AAGU.CAUUGCC..CGUCG.C..A.A.A.C...GAAAGUG.U
#=GR OQ633473.1c20708-20333-20333-20708-2                   PP  *******.****.*******..*****.*..*.*.*.*...*******.*
KV793856.1c18382-18007-18007-18382-2                            AAAGCAA.AAGU.CAUUGCC..CGUCG.C..A.A.A.C...GAAAGUG.U
#=GR KV793856.1c18382-18007-18007-18382-2                   PP  *******.****.*******..*****.*..*.*.*.*...*******.*
CP033809.1c53599-53224-53224-53599-2                            AAAGCAA.AAGU.CAUUGCC..CGUCG.C..A.A.A.C...GAAAGUG.U
#=GR CP033809.1c53599-53224-53224-53599-2                   PP  *******.****.*******..*****.*..*.*.*.*...*******.*
JX409895.1c544-169-169-544-2                                    AAAGCAA.AAGU.CAUUGCC..CGUCG.C..A.A.A.C...GAAAGUG.U
#=GR JX409895.1c544-169-169-544-2                           PP  *******.****.*******..*****.*..*.*.*.*...*******.*
JX409894.1c31726-31351-31351-31726-2                            AAAGCAA.AAGU.CAUUGCC..CGUCG.C..A.A.A.C...GAAAGUG.U
#=GR JX409894.1c31726-31351-31351-31726-2                   PP  *******.****.*******..*****.*..*.*.*.*...*******.*
CAKODQ010000005.1c111592-111192-111192-111592-2                 AAAGCGA.AAGU.CAUUGCC..CGUCG.C..A.A.A.U...GAAAGUG.U
#=GR CAKODQ010000005.1c111592-111192-111192-111592-2        PP  *******.****.*******..*****.*..*.*.*.*...*******.*
MK448806.1-20250-20640-20250-20640-1                            AAAGCAA.AAGU.CAUUGCC..CGUCA.C..A.A.A.U..gGAAAGUG.U
#=GR MK448806.1-20250-20640-20250-20640-1                   PP  *******.****.*******..*****.*..*.*.*.*..66666666.6
MK448990.1-22299-22689-22299-22689-1                            AAAGCAA.AAGU.CAUUGCC..CGUCA.C..A.A.A.U..gGAAAGUG.U
#=GR MK448990.1-22299-22689-22299-22689-1                   PP  *******.****.*******..*****.*..*.*.*.*..66666666.6
MK448812.1-19963-20354-19963-20354-1                            AAAGCAA.AAGU.CAUUGCC..CGUCA.C..A.A.A.U..gGAAAGUG.U
#=GR MK448812.1-19963-20354-19963-20354-1                   PP  9******.****.*******..*****.*..*.*.*.*..66666666.6
CP118735.1-455056-455445-455056-455445-1                        AAAGCGA.AAGA.CAUCGCC..CGUCG.C..A.A.AaU...GAAAGUG.C
#=GR CP118735.1-455056-455445-455056-455445-1               PP  *******.****.*******..*****.*..8.7.526...*******.*
KE384089.1-235426-235814-235426-235814-1                        AAAGCGA.AAGA.CAUCGCC..CGUUG.C..A.A.G.U...GAAAGUG.U
#=GR KE384089.1-235426-235814-235426-235814-1               PP  *******.****.*******..*****.*..*.*.*.*...*******.*
AQYB01000019.1-3096-3493-3096-3493-1                            AAAGCGA.AAGC.CAUCGCC..CGUCG.C..A.A.A.C...GAAAGUG.U
#=GR AQYB01000019.1-3096-3493-3096-3493-1                   PP  *******.****.*******..*****.*..*.*.*.*...*******.*
JADFBF010000006.1c160502-160118-160118-160502-2                 AAAGCGA.AAGU.CAUUGCC..CGUCU.U..A.A.U.C...GAAAGUG.U
#=GR JADFBF010000006.1c160502-160118-160118-160502-2        PP  *******.****.*******..*****.*..*.*.*.*...*******.*
JATH01000009.1c73545-73161-73161-73545-2                        AAAGCGA.AAGU.CAUUGCC..CGUCU.U..A.A.U.C...GAAAGUG.U
#=GR JATH01000009.1c73545-73161-73161-73545-2               PP  *******.****.*******..*****.*..*.*.*.*...*******.*
MK448998.1-15786-16170-15786-16170-1                            AAAGCGA.AAGU.CAUUGCC..CGUCU.U..A.A.U.C...GAAAGUG.U
#=GR MK448998.1-15786-16170-15786-16170-1                   PP  *******.****.*******..*****.*..*.*.*.*...*******.*
JALLFC010000003.1-180892-181276-180892-181276-1                 AAAGCGA.AAGU.CAUUGCC..CGUCU.U..A.A.U.C...GAAAGUG.U
#=GR JALLFC010000003.1-180892-181276-180892-181276-1        PP  *******.****.*******..*****.*..*.*.*.*...*******.*
JANLBM010000007.1c41806-41422-41422-41806-2                     AAAGCGA.AAGU.CAUUGCC..CGUCU.U..A.A.U.C...GAAAGUG.U
#=GR JANLBM010000007.1c41806-41422-41422-41806-2            PP  *******.****.*******..*****.*..*.*.*.*...*******.*
JALLFN010000002.1c228205-227819-227819-228205-2                 AAAGCAA.AAGU.CAUUGCC..CGUCA.U..A.A.U.U...GAAAAUG.C
#=GR JALLFN010000002.1c228205-227819-227819-228205-2        PP  *******.****.*******..*****.*..*.*.*.*...*******.*
CAMILF010000010.1-15699-16093-15699-16093-1                     AAAGCAA.AAGU.CAUCGCC..CGUCG.U..A.A.A.U...GAAAGUG.U
#=GR CAMILF010000010.1-15699-16093-15699-16093-1            PP  *******.****.*******..*****.*..*.*.*.*...*******.*
CAMHVX010000010.1-15699-16093-15699-16093-1                     AAAGCAA.AAGU.CAUCGCC..CGUCG.U..A.A.A.U...GAAAGUG.U
#=GR CAMHVX010000010.1-15699-16093-15699-16093-1            PP  *******.****.*******..*****.*..*.*.*.*...*******.*
JANTXE010000010.1-15699-16093-15699-16093-1                     AAAGCAA.AAGU.CAUCGCC..CGUCG.U..A.A.A.U...GAAAGUG.U
#=GR JANTXE010000010.1-15699-16093-15699-16093-1            PP  *******.****.*******..*****.*..*.*.*.*...*******.*
JVYJ01000071.1c26220-25826-25826-26220-2                        AAAGCAA.AAGU.CAUCGCC..CGUCG.U..A.A.A.U...GAAAGUG.U
#=GR JVYJ01000071.1c26220-25826-25826-26220-2               PP  *******.****.*******..*****.*..*.*.*.*...*******.*
VMMD01000021.1-514-908-514-908-1                                AAAGCAA.AAGU.CAUCGCC..CGUCA.C..A.A.A.C...GAAAGUG.U
#=GR VMMD01000021.1-514-908-514-908-1                       PP  *******.****.*******..*****.*..*.*.*.*...*******.*
VMMU01000024.1-20211-20605-20211-20605-1                        AAAGCAA.AAGU.CAUCGCC..CGUCA.C..A.A.A.C...GAAAGUG.U
#=GR VMMU01000024.1-20211-20605-20211-20605-1               PP  *******.****.*******..*****.*..*.*.*.*...*******.*
VMMI01000041.1-503-897-503-897-1                                AAAGCAA.AAGU.CAUCGCC..CGUCA.C..A.A.A.C...GAAAGUG.U
#=GR VMMI01000041.1-503-897-503-897-1                       PP  *******.****.*******..*****.*..*.*.*.*...*******.*
VMMN01000055.1c4594-4200-4200-4594-2                            AAAGCAA.AAGU.CAUCGCC..CGUCA.C..A.A.A.C...GAAAGUG.U
#=GR VMMN01000055.1c4594-4200-4200-4594-2                   PP  *******.****.*******..*****.*..*.*.*.*...*******.*
VMMO01000052.1c23689-23295-23295-23689-2                        AAAGCAA.AAGU.CAUCGCC..CGUCA.C..A.A.A.C...GAAAGUG.U
#=GR VMMO01000052.1c23689-23295-23295-23689-2               PP  *******.****.*******..*****.*..*.*.*.*...*******.*
VMLD01000017.1-1382-1776-1382-1776-1                            AAAGCAA.AAGU.CAUCGCC..CGUCA.C..A.A.A.C...GAAAGUG.U
#=GR VMLD01000017.1-1382-1776-1382-1776-1                   PP  *******.****.*******..*****.*..*.*.*.*...*******.*
CAMPPR010000002.1c25637-25243-25243-25637-2                     AAAGCAA.AAGU.CAUCGCC..CGUCA.C..A.A.A.C...GAAAGUG.U
#=GR CAMPPR010000002.1c25637-25243-25243-25637-2            PP  *******.****.*******..*****.*..*.*.*.*...*******.*
VMMC01000014.1c25181-24787-24787-25181-2                        AAAGCAA.AAGU.CAUCGCU..CGUCA.C..A.A.A.C...GAAAGUG.U
#=GR VMMC01000014.1c25181-24787-24787-25181-2               PP  *******.****.*******..*****.*..*.*.*.*...*******.*
JANTWT010000010.1c46037-45643-45643-46037-2                     AAAGCAA.AAGU.CAUCGCC..CGUCG.U..A.A.A.C...GAAAGUG.C
#=GR JANTWT010000010.1c46037-45643-45643-46037-2            PP  *******.****.*******..*****.*..*.*.*.*...*******.*
CAMIOR010000010.1c46037-45643-45643-46037-2                     AAAGCAA.AAGU.CAUCGCC..CGUCG.U..A.A.A.C...GAAAGUG.C
#=GR CAMIOR010000010.1c46037-45643-45643-46037-2            PP  *******.****.*******..*****.*..*.*.*.*...*******.*
CAMHVF010000010.1c46037-45643-45643-46037-2                     AAAGCAA.AAGU.CAUCGCC..CGUCG.U..A.A.A.C...GAAAGUG.C
#=GR CAMHVF010000010.1c46037-45643-45643-46037-2            PP  *******.****.*******..*****.*..*.*.*.*...*******.*
JAOTCE010000051.1-866-1260-866-1260-1                           AAAGCAA.AAGU.CAUCGCC..CGUCA.C..A.A.A.C...GAAAGUG.U
#=GR JAOTCE010000051.1-866-1260-866-1260-1                  PP  *******.****.*******..*****.*..*.*.*.*...*******.*
CAMHYJ010000022.1c20764-20370-20370-20764-2                     AAAGCAA.AAGU.CAUCGCC..CGUCA.C..A.A.A.C...GAAAGUG.U
#=GR CAMHYJ010000022.1c20764-20370-20370-20764-2            PP  *******.****.*******..*****.*..*.*.*.*...*******.*
JANTXB010000018.1c44861-44467-44467-44861-2                     AAAGCAA.AAGU.CAUCGCC..CGUCA.C..A.A.A.C...GAAAGUG.U
#=GR JANTXB010000018.1c44861-44467-44467-44861-2            PP  *******.****.*******..*****.*..*.*.*.*...*******.*
CAMHVW010000018.1c44861-44467-44467-44861-2                     AAAGCAA.AAGU.CAUCGCC..CGUCA.C..A.A.A.C...GAAAGUG.U
#=GR CAMHVW010000018.1c44861-44467-44467-44861-2            PP  *******.****.*******..*****.*..*.*.*.*...*******.*
CAMIJZ010000022.1c20764-20370-20370-20764-2                     AAAGCAA.AAGU.CAUCGCC..CGUCA.C..A.A.A.C...GAAAGUG.U
#=GR CAMIJZ010000022.1c20764-20370-20370-20764-2            PP  *******.****.*******..*****.*..*.*.*.*...*******.*
VMLG01000038.1-4943-5337-4943-5337-1                            AAAGCAA.AAGU.CAUCGCC..CGUCA.C..A.A.A.C...GAAAGUG.U
#=GR VMLG01000038.1-4943-5337-4943-5337-1                   PP  *******.****.*******..*****.*..*.*.*.*...*******.*
CAMIJP010000014.1c37231-36837-36837-37231-2                     AAAGCAA.AAGU.CAUCGCC..CGUCG.U..A.A.A.U...GAAAGUG.U
#=GR CAMIJP010000014.1c37231-36837-36837-37231-2            PP  *******.****.*******..*****.*..*.*.*.*...*******.*
CAMHYO010000014.1c37231-36837-36837-37231-2                     AAAGCAA.AAGU.CAUCGCC..CGUCG.U..A.A.A.U...GAAAGUG.U
#=GR CAMHYO010000014.1c37231-36837-36837-37231-2            PP  *******.****.*******..*****.*..*.*.*.*...*******.*
JAOTCJ010000070.1-1294-1688-1294-1688-1                         AAAGCAA.AAGU.CAUCGCC..CGUCG.U..A.A.A.U...GAAAGUG.U
#=GR JAOTCJ010000070.1-1294-1688-1294-1688-1                PP  *******.****.*******..*****.*..*.*.*.*...*******.*
RMVN01000015.1-10107-10501-10107-10501-1                        AAAGCAA.AAGU.CAUCGCC..CGUCG.U..A.A.A.U...GAAAGUG.U
#=GR RMVN01000015.1-10107-10501-10107-10501-1               PP  *******.****.*******..*****.*..*.*.*.*...*******.*
JAOTCS010000047.1-3937-4331-3937-4331-1                         AAAGCAA.AAGU.CAUCGCC..CGUCG.U..A.A.A.U...GAAAGUG.U
#=GR JAOTCS010000047.1-3937-4331-3937-4331-1                PP  *******.****.*******..*****.*..*.*.*.*...*******.*
CAMIMH010000017.1-18974-19368-18974-19368-1                     AAAGCAA.AAGU.CAUCGCC..CGUCG.U..A.A.A.U...GAAAGUG.U
#=GR CAMIMH010000017.1-18974-19368-18974-19368-1            PP  *******.****.*******..*****.*..*.*.*.*...*******.*
CAMHYG010000017.1-18974-19368-18974-19368-1                     AAAGCAA.AAGU.CAUCGCC..CGUCG.U..A.A.A.U...GAAAGUG.U
#=GR CAMHYG010000017.1-18974-19368-18974-19368-1            PP  *******.****.*******..*****.*..*.*.*.*...*******.*
CAMILH010000002.1-145956-146350-145956-146350-1                 AAAGCAA.AAGU.CAUCGCC..CGUCG.U..A.A.A.U...GAAAGUG.U
#=GR CAMILH010000002.1-145956-146350-145956-146350-1        PP  *******.****.*******..*****.*..*.*.*.*...*******.*
CAMHCC010000001.1c725678-725284-725284-725678-2                 AAAGCAA.AAGU.CAUCGCC..CGUCG.U..A.A.A.U...GAAAGUG.U
#=GR CAMHCC010000001.1c725678-725284-725284-725678-2        PP  *******.****.*******..*****.*..*.*.*.*...*******.*
JAOTDJ010000042.1-679-1073-679-1073-1                           AAAGCAA.AAGU.CAUCGCC..CGUCG.U..A.A.A.U...GAAAGUG.U
#=GR JAOTDJ010000042.1-679-1073-679-1073-1                  PP  *******.****.*******..*****.*..*.*.*.*...*******.*
CAMHQU010000002.1-145956-146350-145956-146350-1                 AAAGCAA.AAGU.CAUCGCC..CGUCG.U..A.A.A.U...GAAAGUG.U
#=GR CAMHQU010000002.1-145956-146350-145956-146350-1        PP  *******.****.*******..*****.*..*.*.*.*...*******.*
JANTXU010000001.1c725678-725284-725284-725678-2                 AAAGCAA.AAGU.CAUCGCC..CGUCG.U..A.A.A.U...GAAAGUG.U
#=GR JANTXU010000001.1c725678-725284-725284-725678-2        PP  *******.****.*******..*****.*..*.*.*.*...*******.*
JASOOK010000013.1c31824-31430-31430-31824-2                     AAAGCAA.AAGU.CAUCGCC..CGUCA.C..A.A.A.C...GAAAGUG.U
#=GR JASOOK010000013.1c31824-31430-31430-31824-2            PP  *******.****.*******..*****.*..*.*.*.*...*******.*
MK044829.1-18639-19033-18639-19033-1                            AAAGCAA.AAGU.CAUCGCC..CGUCG.C..A.A.A.C...GAAAGUG.U
#=GR MK044829.1-18639-19033-18639-19033-1                   PP  *******.****.*******..*****.*..*.*.*.*...*******.*
JAPAHU010000348.1c255-116-116-255-2                             -------.----.-------..-----.-..-.-.-.-...-------.-
#=GR JAPAHU010000348.1c255-116-116-255-2                    PP  ..................................................
JASOIB010000011.1c53144-52749-52749-53144-2                     AAAGCAA.AAGU.CAUCGCC..CGUCA.C..A.A.A.C...GAAAGUG.U
#=GR JASOIB010000011.1c53144-52749-52749-53144-2            PP  *******.****.*******..*****.*..*.*.*.*...*******.*
JAWFGK010000003.1-23558-23951-23558-23951-1                     AAAGCAA.AAGU.CAUCGCC..CGUCA.C..A.A.A.C...GAAAGUG.U
#=GR JAWFGK010000003.1-23558-23951-23558-23951-1            PP  *******.****.*******..*****.*..*.*.*.*...*******.*
JVFV01000023.1c20383-19990-19990-20383-2                        AAAGCAA.AAGU.CAUCGCC..CGUCA.C..A.A.A.C...GAAAGUG.U
#=GR JVFV01000023.1c20383-19990-19990-20383-2               PP  *******.****.*******..*****.*..*.*.*.*...*******.*
KT337365.1c17794-17402-17402-17794-2                            AAAGCAA.AAGU.CAUCGCC..CGUCG.U..A.A.A.C...GAAAGUG.C
#=GR KT337365.1c17794-17402-17402-17794-2                   PP  *******.****.*******..*****.*..*.*.*.*...*******.*
HG799496.1c23475-23083-23083-23475-2                            AAAGCAA.AAGU.CAUCGCC..CGUCG.U..A.A.A.C...GAAAGUG.C
#=GR HG799496.1c23475-23083-23083-23475-2                   PP  *******.****.*******..*****.*..*.*.*.*...*******.*
NC_024357.1c23475-23083-23083-23475-2                           AAAGCAA.AAGU.CAUCGCC..CGUCG.U..A.A.A.C...GAAAGUG.C
#=GR NC_024357.1c23475-23083-23083-23475-2                  PP  *******.****.*******..*****.*..*.*.*.*...*******.*
KY065451.1-17470-17862-17470-17862-1                            AAAGCAA.AAGU.CAUCGCC..CGUCG.U..A.A.A.C...GAAAGUG.C
#=GR KY065451.1-17470-17862-17470-17862-1                   PP  *******.****.*******..*****.*..*.*.*.*...*******.*
KT337362.1c19393-19001-19001-19393-2                            AAAGCAA.AAGU.CAUCGCC..CGUCG.U..A.A.A.C...GAAAGUG.C
#=GR KT337362.1c19393-19001-19001-19393-2                   PP  *******.****.*******..*****.*..*.*.*.*...*******.*
NC_024370.1c23999-23607-23607-23999-2                           AAAGCAA.AAGU.CAUCGCC..CGUCG.U..A.A.A.C...GAAAGUG.C
#=GR NC_024370.1c23999-23607-23607-23999-2                  PP  *******.****.*******..*****.*..*.*.*.*...*******.*
NC_031907.1c17794-17402-17402-17794-2                           AAAGCAA.AAGU.CAUCGCC..CGUCG.U..A.A.A.C...GAAAGUG.C
#=GR NC_031907.1c17794-17402-17402-17794-2                  PP  *******.****.*******..*****.*..*.*.*.*...*******.*
HG799490.1c23999-23607-23607-23999-2                            AAAGCAA.AAGU.CAUCGCC..CGUCG.U..A.A.A.C...GAAAGUG.C
#=GR HG799490.1c23999-23607-23607-23999-2                   PP  *******.****.*******..*****.*..*.*.*.*...*******.*
FR671410.1c20109-19717-19717-20109-2                            AAAGCAA.AAGU.CAUCGCC..CGUCG.U..A.A.A.C...GAAAGUG.C
#=GR FR671410.1c20109-19717-19717-20109-2                   PP  *******.****.*******..*****.*..*.*.*.*...*******.*
FR671405.1c21512-21120-21120-21512-2                            AAAGCAA.AAGU.CAUCGCC..CGUCG.U..A.A.A.C...GAAAGUG.C
#=GR FR671405.1c21512-21120-21120-21512-2                   PP  *******.****.*******..*****.*..*.*.*.*...*******.*
OK173051.1c23747-23355-23355-23747-2                            AAAGCAA.AAGU.CAUCGCC..CGUCG.U..A.A.A.C...GAAAGUG.C
#=GR OK173051.1c23747-23355-23355-23747-2                   PP  *******.****.*******..*****.*..*.*.*.*...*******.*
KY065496.1-17361-17753-17361-17753-1                            AAAGCAA.AAGU.CAUUGCC..CGUCG.U..A.A.A.C...GAAAGUG.C
#=GR KY065496.1-17361-17753-17361-17753-1                   PP  *******.****.*******..*****.*..*.*.*.*...*******.*
KY065450.1-16794-17186-16794-17186-1                            AAAGCAA.AAGU.CAUCGCC..CGUCG.U..A.A.A.C...GAAAGUG.C
#=GR KY065450.1-16794-17186-16794-17186-1                   PP  *******.****.*******..*****.*..*.*.*.*...*******.*
JANTVP010000002.1c197732-197340-197340-197732-2                 AAAGCAA.AAGU.CAUCGCC..CGUCA.C..A.A.A.C...GAAAGUG.U
#=GR JANTVP010000002.1c197732-197340-197340-197732-2        PP  *******.****.*******..*****.*..*.*.*.*...*******.*
CAMHVK010000002.1c197732-197340-197340-197732-2                 AAAGCAA.AAGU.CAUCGCC..CGUCA.C..A.A.A.C...GAAAGUG.U
#=GR CAMHVK010000002.1c197732-197340-197340-197732-2        PP  *******.****.*******..*****.*..*.*.*.*...*******.*
CAMIAU010000002.1c197732-197340-197340-197732-2                 AAAGCAA.AAGU.CAUCGCC..CGUCA.C..A.A.A.C...GAAAGUG.U
#=GR CAMIAU010000002.1c197732-197340-197340-197732-2        PP  *******.****.*******..*****.*..*.*.*.*...*******.*
CAMHOC010000002.1-42833-43225-42833-43225-1                     AAAGCAA.AAGU.CAUCGCC..CGUCA.C..A.A.A.C...GAAAGUG.U
#=GR CAMHOC010000002.1-42833-43225-42833-43225-1            PP  *******.****.*******..*****.*..*.*.*.*...*******.*
JAOTDL010000046.1c941-549-549-941-2                             AAAGCAA.AAGU.CAUCGCC..CGUCA.C..A.A.A.C...GAAAGUG.U
#=GR JAOTDL010000046.1c941-549-549-941-2                    PP  *******.****.*******..*****.*..*.*.*.*...*******.*
CAMIEM010000002.1-42833-43225-42833-43225-1                     AAAGCAA.AAGU.CAUCGCC..CGUCA.C..A.A.A.C...GAAAGUG.U
#=GR CAMIEM010000002.1-42833-43225-42833-43225-1            PP  *******.****.*******..*****.*..*.*.*.*...*******.*
JAWHCT010000007.1-20470-20862-20470-20862-1                     AAAGCAA.AAGU.CAUCGCC..CGUCA.C..A.A.A.C...GAAAGUG.U
#=GR JAWHCT010000007.1-20470-20862-20470-20862-1            PP  *******.****.*******..*****.*..*.*.*.*...*******.*
CAMICD010000003.1-120608-121000-120608-121000-1                 AAAGCAA.AAGU.CAUCGCC..CGUCG.C..A.A.A.U...GAAAGUG.U
#=GR CAMICD010000003.1-120608-121000-120608-121000-1        PP  *******.****.*******..*****.*..*.*.*.*...*******.*
CAMHXJ010000003.1-120608-121000-120608-121000-1                 AAAGCAA.AAGU.CAUCGCC..CGUCG.C..A.A.A.U...GAAAGUG.U
#=GR CAMHXJ010000003.1-120608-121000-120608-121000-1        PP  *******.****.*******..*****.*..*.*.*.*...*******.*
JANTWN010000003.1-120608-121000-120608-121000-1                 AAAGCAA.AAGU.CAUCGCC..CGUCG.C..A.A.A.U...GAAAGUG.U
#=GR JANTWN010000003.1-120608-121000-120608-121000-1        PP  *******.****.*******..*****.*..*.*.*.*...*******.*
CP067992.1c1354330-1353938-1353938-1354330-2                    AAAGCAA.AAGU.CAUCGCC..CGUCA.C..A.A.A.C...GAAAGUG.U
#=GR CP067992.1c1354330-1353938-1353938-1354330-2           PP  *******.****.*******..*****.*..*.*.*.*...*******.*
CABEHV010000004.1-190089-190482-190089-190482-1                 AAAGCAA.AAGG.CAUCGCC..CGUCG.U..A.A.A.U...GAAAGUG.U
#=GR CABEHV010000004.1-190089-190482-190089-190482-1        PP  *******.****.*******..*****.*..*.*.*.*...*******.*
AYRS01000016.1-17991-18384-17991-18384-1                        AAAGCAA.AAGU.CAUCGCC..CGUCA.C..A.A.A.C...GAAAGUG.U
#=GR AYRS01000016.1-17991-18384-17991-18384-1               PP  *******.****.*******..*****.*..*.*.*.*...*******.*
CAMHTP010000007.1c49672-49279-49279-49672-2                     AAAGCAA.AAGU.CAUCGCC..CGUCG.U..A.A.A.U...GAAAGUG.U
#=GR CAMHTP010000007.1c49672-49279-49279-49672-2            PP  *******.****.*******..*****.*..*.*.*.*...*******.*
CAMIEV010000007.1c49672-49279-49279-49672-2                     AAAGCAA.AAGU.CAUCGCC..CGUCG.U..A.A.A.U...GAAAGUG.U
#=GR CAMIEV010000007.1c49672-49279-49279-49672-2            PP  *******.****.*******..*****.*..*.*.*.*...*******.*
JANTYL010000007.1c49672-49279-49279-49672-2                     AAAGCAA.AAGU.CAUCGCC..CGUCG.U..A.A.A.U...GAAAGUG.U
#=GR JANTYL010000007.1c49672-49279-49279-49672-2            PP  *******.****.*******..*****.*..*.*.*.*...*******.*
CAMIIX010000007.1c32363-31970-31970-32363-2                     AAAGCAA.AAGU.CAUCGCC..CGUCG.U..A.A.A.U...GAAAGUG.U
#=GR CAMIIX010000007.1c32363-31970-31970-32363-2            PP  *******.****.*******..*****.*..*.*.*.*...*******.*
JAOTDS010000038.1-740-1133-740-1133-1                           AAAGCAA.AAGU.CAUCGCC..CGUCG.U..A.A.A.U...GAAAGUG.U
#=GR JAOTDS010000038.1-740-1133-740-1133-1                  PP  *******.****.*******..*****.*..*.*.*.*...*******.*
CAMHTM010000007.1c32363-31970-31970-32363-2                     AAAGCAA.AAGU.CAUCGCC..CGUCG.U..A.A.A.U...GAAAGUG.U
#=GR CAMHTM010000007.1c32363-31970-31970-32363-2            PP  *******.****.*******..*****.*..*.*.*.*...*******.*
JAWECY010000062.1-403-796-403-796-1                             AAAGCAA.AAGU.CAUCGCC..CGUCA.C..A.A.A.C...GAAAGUG.U
#=GR JAWECY010000062.1-403-796-403-796-1                    PP  *******.****.*******..*****.*..*.*.*.*...*******.*
VMMI01000047.1-514-909-514-909-1                                AAAGCAA.AAGU.CAUCGCC..CGUCA.C..A.A.A.C...GAAAGUG.U
#=GR VMMI01000047.1-514-909-514-909-1                       PP  *******.****.*******..*****.*..*.*.*.*...*******.*
VMMO01000044.1-2309-2704-2309-2704-1                            AAAGCAA.AAGU.CAUCGCC..CGUCA.C..A.A.A.C...GAAAGUG.U
#=GR VMMO01000044.1-2309-2704-2309-2704-1                   PP  *******.****.*******..*****.*..*.*.*.*...*******.*
VMLD01000030.1-2311-2706-2311-2706-1                            AAAGCAA.AAGU.CAUCGCC..CGUCA.C..A.A.A.C...GAAAGUG.U
#=GR VMLD01000030.1-2311-2706-2311-2706-1                   PP  *******.****.*******..*****.*..*.*.*.*...*******.*
JANTUI010000020.1-19913-20308-19913-20308-1                     AAAGCAA.AAGU.CAUCGCC..CGUCA.C..A.A.A.C...GAAAGUG.U
#=GR JANTUI010000020.1-19913-20308-19913-20308-1            PP  *******.****.*******..*****.*..*.*.*.*...*******.*
CAMHZQ010000020.1-19913-20308-19913-20308-1                     AAAGCAA.AAGU.CAUCGCC..CGUCA.C..A.A.A.C...GAAAGUG.U
#=GR CAMHZQ010000020.1-19913-20308-19913-20308-1            PP  *******.****.*******..*****.*..*.*.*.*...*******.*
JANTUL010000021.1c19333-18938-18938-19333-2                     AAAGCAA.AAGU.CAUCGCC..CGUCA.C..A.A.A.C...GAAAGUG.U
#=GR JANTUL010000021.1c19333-18938-18938-19333-2            PP  *******.****.*******..*****.*..*.*.*.*...*******.*
JAWETZ010000031.1c16645-16250-16250-16645-2                     AAAGCAA.AAGU.CAUCGCC..CGUCG.U..A.A.A.U...GAAAGUG.U
#=GR JAWETZ010000031.1c16645-16250-16250-16645-2            PP  *******.****.*******..*****.*..*.*.*.*...*******.*
CAKMPA010000036.1-11919-12312-11919-12312-1                     AAAGCAA.AAGU.CAUCGCC..CGUCA.C..A.A.A.C...GAAAGUG.U
#=GR CAKMPA010000036.1-11919-12312-11919-12312-1            PP  9******.****.*******..*****.*..*.*.*.*...*******.*
JAHZPF010000005.1-29809-30200-29809-30200-1                     AAAGCAA.AAGU.CAUCGCC..CGUCA.U..A.A.A.U...GAAAGUG.U
#=GR JAHZPF010000005.1-29809-30200-29809-30200-1            PP  99*****.****.*******..*****.*..*.*.*.*...*******.*
JAHZPG010000006.1-29809-30200-29809-30200-1                     AAAGCAA.AAGU.CAUCGCC..CGUCA.U..A.A.A.U...GAAAGUG.U
#=GR JAHZPG010000006.1-29809-30200-29809-30200-1            PP  99*****.****.*******..*****.*..*.*.*.*...*******.*
JAKUWX010000007.1c43351-42960-42960-43351-2                     AAAGCAA.AAGU.CAUCGCC..CGUCA.U..A.A.A.U...GAAAGUG.U
#=GR JAKUWX010000007.1c43351-42960-42960-43351-2            PP  99*****.****.*******..*****.*..*.*.*.*...*******.*
NCUD01000040.1-15735-16126-15735-16126-1                        AAAGCAA.AAGU.CAUCGCC..CGCCA.U..A.A.A.C...GAAAGUG.U
#=GR NCUD01000040.1-15735-16126-15735-16126-1               PP  99*****.****.*******..*****.*..*.*.*.*...*******.*
JAGSFX010000009.1c45543-45152-45152-45543-2                     AAAGCAA.AAGU.CAUCGCC..CGUCA.U..A.A.A.C...GAAAGUG.U
#=GR JAGSFX010000009.1c45543-45152-45152-45543-2            PP  99*****.****.*******..*****.*..*.*.*.*...*******.*
MK448733.1-13972-14363-13972-14363-1                            AAAGCAA.AAGU.CAUCGCC..CGUCA.U..A.A.A.C...GAAAGUG.U
#=GR MK448733.1-13972-14363-13972-14363-1                   PP  *******.****.*******..*****.*..*.*.*.*...*******.*
AP017652.1-40687-41079-40687-41079-1                            AAAGCAA.AAGU.CAUCGCC..CGUCA.U..A.A.A.C...GAAAGUG.U
#=GR AP017652.1-40687-41079-40687-41079-1                   PP  *******.****.*******..*****.*..*.*.*.*...*******.*
CAJZLM010000050.1-1393-1790-1393-1790-1                         AAAGCAA.AAGU.CAUCGCC..CGUCA.C..A.A.A.U...GAAAGUG.U
#=GR CAJZLM010000050.1-1393-1790-1393-1790-1                PP  *******.****.*******..*****.*..*.*.*.*...*******.*
JUUO01000127.1c102942-102546-102546-102942-2                    AAAGCAA.AAGU.CAUCGCC..CGUCA.C..A.A.A.U...GAAAGUG.U
#=GR JUUO01000127.1c102942-102546-102546-102942-2           PP  *******.****.*******..*****.*..*.*.*.*...*******.*
WIJZ01000002.1-106850-107246-106850-107246-1                    AAAGCAA.AAGU.CAUCGCC..CGUCA.C..A.A.A.U...GAAAGUG.U
#=GR WIJZ01000002.1-106850-107246-106850-107246-1           PP  *******.****.*******..*****.*..*.*.*.*...*******.*
CAUUFJ010000120.1-466-865-466-865-1                             AAAGCAA.AAGU.CAUCGCC..CGUCG.U..A.A.A.C...GAAAGUG.C
#=GR CAUUFJ010000120.1-466-865-466-865-1                    PP  *******.****.*******..*****.*..*.*.*.*...*******.*
JAXELB010000036.1-778-1149-778-1149-1                           -------.----.-------..-----.-..-.-.-.-...-------.G
#=GR JAXELB010000036.1-778-1149-778-1149-1                  PP  .................................................2
RBKM01001353.1c3086-2698-2698-3086-2                            AAAGCAA.AAGU.UGUCGUC..CGAUA.G..C.A.A.C...GAAAGUG.C
#=GR RBKM01001353.1c3086-2698-2698-3086-2                   PP  *******.****.*******..*****.*..*.*.*.*...*******.*
JAWCTQ010000016.1-80058-80457-80058-80457-1                     CAAGCAA.AAGC.CUGUGUC..GGGUA.U..G.CuG.U...GAAAGUG.U
#=GR JAWCTQ010000016.1-80058-80457-80058-80457-1            PP  9******.****.*******..*****.*..*.758.9...*******.*
JF704112.1-51205-51666-51205-51666-1                            AAAGCAA.AAGU.CUGUCCC..CGCUA.G..C.A.A.C...GAAAGUA.C
#=GR JF704112.1-51205-51666-51205-51666-1                   PP  9******.****.*******..*****.*..*.*.*.*...*******.*
NC_042033.1-51205-51666-51205-51666-1                           AAAGCAA.AAGU.CUGUCCC..CGCUA.G..C.A.A.C...GAAAGUA.C
#=GR NC_042033.1-51205-51666-51205-51666-1                  PP  9******.****.*******..*****.*..*.*.*.*...*******.*
NC_022053.1-50837-51296-50837-51296-1                           AAAGCAA.AAGU.CUGUCCC..CGCUA.G..C.A.A.C...GAAAGUA.C
#=GR NC_022053.1-50837-51296-50837-51296-1                  PP  9******.****.*******..*****.*..*.*.*.*...*******.*
KF416342.1-50837-51296-50837-51296-1                            AAAGCAA.AAGU.CUGUCCC..CGCUA.G..C.A.A.C...GAAAGUA.C
#=GR KF416342.1-50837-51296-50837-51296-1                   PP  9******.****.*******..*****.*..*.*.*.*...*******.*
MK757446.1-51228-51687-51228-51687-1                            AAAGCAA.AAGU.CUGUCCC..CGCUA.G..C.A.A.C...GAAAGUA.C
#=GR MK757446.1-51228-51687-51228-51687-1                   PP  9******.****.*******..*****.*..*.*.*.*...*******.*
MT684602.1-50829-51289-50829-51289-1                            AAAGCAA.AAGU.CUGUCCC..CGCUA.G..C.A.A.C...GAAAGUA.C
#=GR MT684602.1-50829-51289-50829-51289-1                   PP  9******.****.*******..*****.*..*.*.*.*...*******.*
MH001447.1-51226-51687-51226-51687-1                            AAAGCAA.AAGU.CUGUCCC..CGCUA.G..C.A.A.C...GAAAGUA.C
#=GR MH001447.1-51226-51687-51226-51687-1                   PP  9******.****.*******..*****.*..*.*.*.*...*******.*
KY969628.1-51234-51693-51234-51693-1                            AAAGCAA.AAGU.CUGUCCC..CGCUA.G..C.A.A.C...GAAAGUA.C
#=GR KY969628.1-51234-51693-51234-51693-1                   PP  9******.****.*******..*****.*..*.*.*.*...*******.*
MH926059.1-50674-51133-50674-51133-1                            AAAGCAA.AAGU.CUGUCCC..CGCUA.G..C.A.A.C...GAAAGUA.C
#=GR MH926059.1-50674-51133-50674-51133-1                   PP  9******.****.*******..*****.*..*.*.*.*...*******.*
KT591076.1-50911-51370-50911-51370-1                            AAAGCAA.AAGU.CUGUCCC..CGCUA.G..C.A.A.C...GAAAGUA.C
#=GR KT591076.1-50911-51370-50911-51370-1                   PP  9******.****.*******..*****.*..*.*.*.*...*******.*
JAOTPD010000002.1c1020178-1019718-1019718-1020178-2             AAAGCGA.AAGC.CUGCUCC..UCUAC.G..G.C.A.C...GAAAGCG.A
#=GR JAOTPD010000002.1c1020178-1019718-1019718-1020178-2    PP  *******.****.*******..*****.*..*.*.*.*...*******.*
JAQFNK010000001.1c1085298-1084850-1084850-1085298-2             CAAGCGA.AAGC.CUGCUCC..CCUGC.G..G.C.A.C...GAAAGCG.A
#=GR JAQFNK010000001.1c1085298-1084850-1084850-1085298-2    PP  *******.****.*******..*****.*..*.*.*.*...*******.*
NVMX01000136.1c562-115-115-562-2                                AAAGCGA.AAGC.CUGCUCC..UCUAC.G..G.C.A.C...GAAAGCG.A
#=GR NVMX01000136.1c562-115-115-562-2                       PP  *******.****.*******..*****.*..*.*.*.*...*******.*
NUJB01000036.1c150791-150344-150344-150791-2                    AAAGCGA.AAGC.CUGCUCC..UCUAC.G..G.C.A.C...GAAAGCG.A
#=GR NUJB01000036.1c150791-150344-150344-150791-2           PP  *******.****.*******..*****.*..*.*.*.*...*******.*
JAQFNK010000001.1c1079592-1079156-1079156-1079592-2             AAAGCGA.AAGC.CUGCUCC..UCUAC.G..G.C.A.C...GAAAGCG.A
#=GR JAQFNK010000001.1c1079592-1079156-1079156-1079592-2    PP  *******.****.*******..*****.*..*.*.*.*...*******.*
NUVX01000081.1c45083-44635-44635-45083-2                        AAAGCGA.AAGC.CUGCUCC..CCUAC.G..G.C.A.C...GAAAGCG.A
#=GR NUVX01000081.1c45083-44635-44635-45083-2               PP  *******.****.*******..*****.*..*.*.*.*...*******.*
NVMX01000137.1c1922-1474-1474-1922-2                            AAAGCGA.AAGC.CUGCUCC..CCUAC.G..G.C.A.C...GAAAGCG.A
#=GR NVMX01000137.1c1922-1474-1474-1922-2                   PP  *******.****.*******..*****.*..*.*.*.*...*******.*
NUJB01000036.1c156502-156054-156054-156502-2                    AAAGCGA.AAGC.CUGCUCC..CCUAC.G..G.C.A.C...GAAAGCG.A
#=GR NUJB01000036.1c156502-156054-156054-156502-2           PP  *******.****.*******..*****.*..*.*.*.*...*******.*
JAOTPD010000002.1c1026103-1025655-1025655-1026103-2             AAAGCGA.AAGC.CUGCUCC..CCUAU.G..G.C.A.C...GAAAGCG.A
#=GR JAOTPD010000002.1c1026103-1025655-1025655-1026103-2    PP  *******.****.*******..*****.*..*.*.*.*...*******.*
JXAB01000014.1c1009651-1009190-1009190-1009651-2                AUAGCGA.AAGU.CUGCUCC..GGUAU.A..U.C.A.C...GAAAGCG.A
#=GR JXAB01000014.1c1009651-1009190-1009190-1009651-2       PP  99*****.****.*******..*****.*..*.*.*.*...*******.*
JXAB01000014.1c1012972-1012510-1012510-1012972-2                AAAGCGA.AAGU.CUGCUCC..GGUGU.A..U.C.A.U...GAAAGCG.A
#=GR JXAB01000014.1c1012972-1012510-1012510-1012972-2       PP  *******.****.*******..*****.*..*.*.*.*...*******.*
NTVZ01000052.1-129368-129823-129368-129823-1                    CAAGCGA.AAGC.CUGUCUC..CUUAC.A..U.U.A.C...GAAGGCA.A
#=GR NTVZ01000052.1-129368-129823-129368-129823-1           PP  *******.****.*******..*****.*..*.*.*.*...*******.*
JAUCEM010000005.1c86497-86042-86042-86497-2                     CAAGCGA.AAGC.CUGUCUC..CUUAC.A..U.U.A.C...GAAGGCA.A
#=GR JAUCEM010000005.1c86497-86042-86042-86497-2            PP  *******.****.*******..*****.*..*.*.*.*...*******.*
DAOIIY010000010.1-125861-126316-125861-126316-1                 CAAGCGA.AAGC.CUGUCUC..CUUAC.A..U.U.A.C...GAAGGCA.A
#=GR DAOIIY010000010.1-125861-126316-125861-126316-1        PP  *******.****.*******..*****.*..*.*.*.*...*******.*
ABLMFJ010000012.1-39880-40337-39880-40337-1                     CAAGCGA.AAGC.CUGUCUC..CUUAC.A..U.U.A.C...GAAGGCA.A
#=GR ABLMFJ010000012.1-39880-40337-39880-40337-1            PP  *******.****.*******..*****.*..*.*.*.*...*******.*
NVCO01000007.1c24112-23655-23655-24112-2                        CAAGCGA.AAGC.CUGUCUC..CUUAC.A..U.U.A.C...GAAGGCA.A
#=GR NVCO01000007.1c24112-23655-23655-24112-2               PP  *******.****.*******..*****.*..*.*.*.*...*******.*
NVFN01000012.1c24108-23651-23651-24108-2                        CAAGCGA.AAGC.CUGUCUC..CUUAC.A..U.U.A.C...GAAGGCA.A
#=GR NVFN01000012.1c24108-23651-23651-24108-2               PP  *******.****.*******..*****.*..*.*.*.*...*******.*
KB976126.1-123016-123474-123016-123474-1                        CAAGCGA.AAGC.CUGUCUC..CUUAC.A..U.U.A.C...GAAGGCA.A
#=GR KB976126.1-123016-123474-123016-123474-1               PP  *******.****.*******..*****.*..*.*.*.*...*******.*
OP883945.1-177525-177950-177525-177950-1                        AAUGCA-.AAGU.UGUCGCC..GGAGU.A..U.G.A.U...GAUAGCA.C
#=GR OP883945.1-177525-177950-177525-177950-1               PP  ******..****.*******..*****.*..*.*.*.*...*******.*
AP018399.1-38572-38983-38572-38983-1                            AACGCA-.AAGU.UGUUGCC..GGUGC.A..U.G.A.U...GAAAGUG.A
#=GR AP018399.1-38572-38983-38572-38983-1                   PP  ******..****.*******..*****.*..*.*.*.*...*******.*
AP018399.1-357367-357778-357367-357778-1                        AACGCA-.AAGU.UGUUGCC..GGUGC.A..U.G.A.U...GAAAGUG.A
#=GR AP018399.1-357367-357778-357367-357778-1               PP  ******..****.*******..*****.*..*.*.*.*...*******.*
ON758385.1c149720-149293-149293-149720-2                        AACGCA-.AAGU.CAGGUUC..GGUCG.U..A.A.G.U...GAAAGUG.G
#=GR ON758385.1c149720-149293-149293-149720-2               PP  ******..****.*******..*****.*..*.*.*.*...*******.*
OQ427096.1-138361-138790-138361-138790-1                        AACGCA-.AAGU.CAGGUUC..GGUCG.U..A.A.G.U...GAAAGUG.G
#=GR OQ427096.1-138361-138790-138361-138790-1               PP  ******..****.*******..*****.*..*.*.*.*...*******.*
JATABP010002447.1-370-525-370-525-1                             AAAGCGA.AAAU.GUCCUAA..UAUUA.C..C.A.A.G..uGAAAAUG.U
#=GR JATABP010002447.1-370-525-370-525-1                    PP  *******.****.*******..77777.7..7.6.6.6..6*******.*
RGZR01000249.1-618-1026-618-1026-1                              AAAGCGA.AAGU.CUUCAGG..CGUUG.A..U.G.A.C...GAAAGGU.G
#=GR RGZR01000249.1-618-1026-618-1026-1                     PP  *******.****.*******..*****.*..*.*.*.*...*******.*
DKIN01000094.1-28003-28160-28003-28160-1                        CAAGCAA.AUGA.AAGUAAC..UGUUG.U..A.G.G.-...-------.-
#=GR DKIN01000094.1-28003-28160-28003-28160-1               PP  *******.****.*******..*****.*..*.*.9..............
PHUE01000001.1-219570-219718-219570-219718-1                    AAAGGAA.AAGC.CUUUU--..-----.-..-.-.-.-...-------.-
#=GR PHUE01000001.1-219570-219718-219570-219718-1           PP  9999999.9999.88765................................
SFMS01000010.1c7455-7056-7056-7455-2                            AAAGCAA.AAGC.GUUGCAC..ACUUG.-..U.U.G.C...GACAAUG.C
#=GR SFMS01000010.1c7455-7056-7056-7455-2                   PP  *******.***9.9888887..55555....5.5.6.7...9******.*
OR180307.1-93095-93461-93095-93461-1                            AAUUCAA.AAGU.GUUUCUC..ACGUU.G..G.C.A.U...GAAAGGU.G
#=GR OR180307.1-93095-93461-93095-93461-1                   PP  *******.****.*******..*****.*..*.*.*.*...*******.*
NC_027332.1-16682-17048-16682-17048-1                           AAUUCAA.AAGU.GUUUCUC..ACGUU.G..G.C.A.U...GAAAGGU.G
#=GR NC_027332.1-16682-17048-16682-17048-1                  PP  *******.****.*******..*****.*..*.*.*.*...*******.*
KM672662.1-16682-17048-16682-17048-1                            AAUUCAA.AAGU.GUUUCUC..ACGUU.G..G.C.A.U...GAAAGGU.G
#=GR KM672662.1-16682-17048-16682-17048-1                   PP  *******.****.*******..*****.*..*.*.*.*...*******.*
MW316733.1-26528-26894-26528-26894-1                            AAUUCAA.AAGU.GUUUCUC..ACGUU.G..G.C.A.U...GAAAGGU.G
#=GR MW316733.1-26528-26894-26528-26894-1                   PP  *******.****.*******..*****.*..*.*.*.*...*******.*
MW316732.1-26253-26621-26253-26621-1                            AAUUCAA.AAGC.GUUUCUC..ACGUU.G..G.C.A.U...GAAAGGU.G
#=GR MW316732.1-26253-26621-26253-26621-1                   PP  *******.****.*******..*****.*..*.*.*.*...*******.*
KY000079.2-25213-25581-25213-25581-1                            AAUUCAA.AAGC.GUUUCUC..ACGUU.G..G.C.A.U...GAAAGGU.G
#=GR KY000079.2-25213-25581-25213-25581-1                   PP  *******.****.*******..*****.*..*.*.*.*...*******.*
QTUT01000013.1c59866-59684-59684-59866-2                        UAAGCA-.AAGU.CUUAAAC..C----.-..-.-.-.-...-------.-
#=GR QTUT01000013.1c59866-59684-59684-59866-2               PP  333443..3444.3333322..2...........................
DYBD01000099.1-226-408-226-408-1                                UAAGCA-.AAGU.CUUAAAC..C----.-..-.-.-.-...-------.-
#=GR DYBD01000099.1-226-408-226-408-1                       PP  333443..3444.3333322..2...........................
QTYS01000009.1-80157-80339-80157-80339-1                        UAAGCA-.AAGU.CUUAAAC..C----.-..-.-.-.-...-------.-
#=GR QTYS01000009.1-80157-80339-80157-80339-1               PP  333443..3444.3333322..2...........................
QTUN01000016.1-42121-42303-42121-42303-1                        UAAGCA-.AAGU.CUUAAAC..C----.-..-.-.-.-...-------.-
#=GR QTUN01000016.1-42121-42303-42121-42303-1               PP  333443..3444.3333322..2...........................
DXRI01000097.1-226-408-226-408-1                                UAAGCA-.AAGU.CUUAAAC..C----.-..-.-.-.-...-------.-
#=GR DXRI01000097.1-226-408-226-408-1                       PP  333443..3444.3333322..2...........................
DXRP01000014.1-42211-42393-42211-42393-1                        UAAGCA-.AAGU.CUUAAAC..C----.-..-.-.-.-...-------.-
#=GR DXRP01000014.1-42211-42393-42211-42393-1               PP  333444..3444.3333322..2...........................
FR903294.1-62091-62273-62091-62273-1                            UAAGCA-.AAGU.CUUAAAC..C----.-..-.-.-.-...-------.-
#=GR FR903294.1-62091-62273-62091-62273-1                   PP  333444..3444.3333322..2...........................
ABHI01000002.1c126521-126020-126020-126521-2                    AAGGCAC.AAGA.CUUCGAA..CAUUA.U..A.G.C.AguuAGUAGUU.G
#=GR ABHI01000002.1c126521-126020-126020-126521-2           PP  *******.****.*******..*****.*..*.*.*.*999899****.*
JALEGO010000118.1-1663-2109-1663-2109-1                         UAAGCAA.AAGA.CUUCGGA..CAUUG.C..A.G.C.AgcuAGUAGUU.G
#=GR JALEGO010000118.1-1663-2109-1663-2109-1                PP  9******.****.*******..*****.*..*.*.*.*999999****.*
QVMJ01000007.1c135152-134774-134774-135152-2                    AAUGCAG.AAGU.GAUCAGU..UGCGG.A..G.G.A.G...GAAAGUU.U
#=GR QVMJ01000007.1c135152-134774-134774-135152-2           PP  6666666.6666.6666666..66666.6..6.6.6.6...6666666.6
MZ574433.1c80879-80462-80462-80879-2                            AAAGCGA.AAGU.CUG-GCC..GCUGG.U..G.U.G.C...AAUAGAC.G
#=GR MZ574433.1c80879-80462-80462-80879-2                   PP  899****.****.986.677..89***.*..*.*.*.*...*******.*
MZ574430.2c81270-80853-80853-81270-2                            AAAGCGA.AAGU.CUG-GCC..GCUGG.U..G.U.G.C...AAUAGAC.G
#=GR MZ574430.2c81270-80853-80853-81270-2                   PP  899****.****.986.677..89***.*..*.*.*.*...*******.*
OP620777.1c80593-80176-80176-80593-2                            AAAGCGA.AAGU.CUG-GCC..GCUGG.U..G.U.G.C...AAUAGAC.G
#=GR OP620777.1c80593-80176-80176-80593-2                   PP  899****.****.986.677..89***.*..*.*.*.*...*******.*
MZ574432.2c86048-85631-85631-86048-2                            AAAGCGA.AAGU.CUG-GCC..GCUGG.U..G.U.G.C...AAUAGAC.G
#=GR MZ574432.2c86048-85631-85631-86048-2                   PP  899****.****.986.677..89***.*..*.*.*.*...*******.*
OP620778.1c80532-80115-80115-80532-2                            AAAGCGA.AAGU.CUG-GCC..GCUGG.U..G.U.G.C...AAUAGAC.G
#=GR OP620778.1c80532-80115-80115-80532-2                   PP  899****.****.986.677..89***.*..*.*.*.*...*******.*
MZ574429.2c80530-80113-80113-80530-2                            AAAGCGA.AAGU.CUG-GCC..GCUGG.U..G.U.G.C...AAUAGAC.G
#=GR MZ574429.2c80530-80113-80113-80530-2                   PP  899****.****.986.677..89***.*..*.*.*.*...*******.*
MZ574431.2c80604-80187-80187-80604-2                            AAAGCGA.AAGU.CUG-GCC..GCUGG.U..G.U.G.C...AAUAGAC.G
#=GR MZ574431.2c80604-80187-80187-80604-2                   PP  899****.****.986.677..89***.*..*.*.*.*...*******.*
MH588547.2c83776-83361-83361-83776-2                            CAAGCGA.AAGU.CAGUC-C..GCUGU.U..G.A.A.C...GAUAGAC.G
#=GR MH588547.2c83776-83361-83361-83776-2                   PP  799****.****.*9875.5..779**.*..*.*.*.*...*******.*
NC_048048.2c83776-83361-83361-83776-2                           CAAGCGA.AAGU.CAGUC-C..GCUGU.U..G.A.A.C...GAUAGAC.G
#=GR NC_048048.2c83776-83361-83361-83776-2                  PP  799****.****.*9875.5..779**.*..*.*.*.*...*******.*
NC_048047.1c84405-83990-83990-84405-2                           CAAGCGA.AAGU.CGGUC-C..GCUGU.U..G.A.A.C...GAUAGAC.G
#=GR NC_048047.1c84405-83990-83990-84405-2                  PP  799****.****.98765.5..779**.*..*.*.*.*...*******.*
MH588546.1c84405-83990-83990-84405-2                            CAAGCGA.AAGU.CGGUC-C..GCUGU.U..G.A.A.C...GAUAGAC.G
#=GR MH588546.1c84405-83990-83990-84405-2                   PP  799****.****.98765.5..779**.*..*.*.*.*...*******.*
ON529858.1c191902-191484-191484-191902-2                        GAAGCAA.AAGU.CUU-GCC..GGUGU.U..G.G.A.C...GACAGAU.G
#=GR ON529858.1c191902-191484-191484-191902-2               PP  *******.****.*86.788..9****.*..*.*.*.*...*******.*
JAAJBU010000003.1c271544-271256-271256-271544-2                 AAUGGAA.AAGC.GUAAAUU..AAGUU.U..C.U.G.G...CAAAUC-.-
#=GR JAAJBU010000003.1c271544-271256-271256-271544-2        PP  9999999.9999.9988888..66666.6..6.6.6.6...544422...
GOLLD_env-38_3end                                               UAAGAAA.AAGU.GUCUAUC..AGUUU.U..G.A.C.C...GAAAGGU.G
#=GR GOLLD_env-38_3end                                      PP  *******.****.*******..*****.*..*.*.*.*...*******.*
URS0000710B35_12908/1408                                        UAAGCAA.AAGA.CAACCAC..CUUUC.C..C.G.C.U...GACAAUA.G
#=GR URS0000710B35_12908/1408                               PP  *******.****.*******..*****.*..*.*.*.*...*******.*
URS0000D6852E_12908/5498                                        AACGCA-.AAGA.CUGGCCUcaCAGGU.A..G.U.A.C...GAAAAUG.G
#=GR URS0000D6852E_12908/5498                               PP  ******..****.999888888*****.*..*.*.*.*...*******.*
ABOX02000006.1/193416192978                                     AACGCA-.AAGU.CGCGUCUucUGUUG.G..A.U.U.G...GAAAGUA.G
#=GR ABOX02000006.1/193416192978                            PP  ******..****.77666665488888.8..8.8.8.8...*******.*
ABHI01000002.1/126521126020                                     AAGGCAC.AAGA.CUUCGAA..CAUUA.U..A.G.C.AguuAGUAGUU.G
#=GR ABHI01000002.1/126521126020                            PP  *******.****.*******..*****.*..*.*.*.*999899****.*
URS0000D6AFE5_12908/1419                                        AAAGCAA.AAGC.CGUCACC..CCUGG.U..C.G.A.G...CGCAACG.A
#=GR URS0000D6AFE5_12908/1419                               PP  *******.****.*******..*****.*..*.*.*.*...*******.*
URS0000D6B11A_12908/2427                                        AACGCC-.AAGU.CUCUACC..CGCGA.G..C.C.G.C...GAAAGCG.G
#=GR URS0000D6B11A_12908/2427                               PP  ******..****.*******..*****.*..*.*.*.*...*******.*
URS000070F468_12908/1413                                        CAUGCA-.AAGU.UGUCGCC..AAGAA.U..U.G.A.U...GAUAGAA.C
#=GR URS000070F468_12908/1413                               PP  ******..****.*******..*****.*..*.*.*.*...*******.*
URS0000D66A22_12908/2459                                        AAUGCA-.AAGA.CUGCCUC..GGUUA.U..C.A.G.U...GAAAAGC.A
#=GR URS0000D66A22_12908/2459                               PP  ******..****.*******..*****.*..*.*.*.*...*******.*
URS0000624918_12908/1465                                        AAUGCA-.AAGA.CUGCCAC..GGUCA.U..G.U.G.U...GAAAAGU.A
#=GR URS0000624918_12908/1465                               PP  ******..****.*******..*****.*..*.*.*.*...*******.*
CP000416.1/11188831118471                                       AAUGCAA.AAGU.CUUCGCC..UGCUG.U..A.U.C.U...GAAAGUA.G
#=GR CP000416.1/11188831118471                              PP  *******.****.*******..*****.*..*.*.*.*...*******.*
URS00006982F9_12908/1422                                        AAAGCAAaGAGU.CUCUUAA..CGGUU.A..A.G.A.G...CAUAGGG.C
#=GR URS00006982F9_12908/1422                               PP  ******866889.9999999..*****.*..*.*.*.*...*******.*
JX409894.1/3172631351                                           AAAGCAA.AAGU.CAUUGCC..CGUCG.C..A.A.A.C...GAAAGUG.U
#=GR JX409894.1/3172631351                                  PP  *******.****.*******..*****.*..*.*.*.*...*******.*
HG799490.1/2399923607                                           AAAGCAA.AAGU.CAUCGCC..CGUCG.U..A.A.A.C...GAAAGUG.C
#=GR HG799490.1/2399923607                                  PP  *******.****.*******..*****.*..*.*.*.*...*******.*
HG799496.1/2347523083                                           AAAGCAA.AAGU.CAUCGCC..CGUCG.U..A.A.A.C...GAAAGUG.C
#=GR HG799496.1/2347523083                                  PP  *******.****.*******..*****.*..*.*.*.*...*******.*
KT337365.1/1779417402                                           AAAGCAA.AAGU.CAUCGCC..CGUCG.U..A.A.A.C...GAAAGUG.C
#=GR KT337365.1/1779417402                                  PP  *******.****.*******..*****.*..*.*.*.*...*******.*
URS00006D7BBB_12908/1421                                        AAAGGAA.AAGU.CUCUGAG..CGGUU.A..A.A.C.U...GAAAGUC.A
#=GR URS00006D7BBB_12908/1421                               PP  *******.****.*******..*****.*..*.*.*.*...*******.*
URS00006945ED_12908/1421                                        AAAGGAA.AAGU.CUCUGAG..CGGUU.A..A.A.C.U...GAAAGUC.A
#=GR URS00006945ED_12908/1421                               PP  *******.****.*******..*****.*..*.*.*.*...*******.*
URS000072C429_12908/1421                                        AAAGGAA.AAGU.CUCUGAG..CGGUU.A..A.A.C.U...GAAAGUC.A
#=GR URS000072C429_12908/1421                               PP  *******.****.*******..*****.*..*.*.*.*...*******.*
URS000063E4BF_12908/1412                                        AAAUCGA.AAGU.GUUACCU..AGUUG.U..U.G.A.C...GAAAGGU.G
#=GR URS000063E4BF_12908/1412                               PP  *******.****.*******..*****.*..*.*.*.*...*******.*
URS000065D934_12908/1396                                        AAAUCGA.AAGU.GUCACCU..AGUUA.C..U.G.A.C...GAAAGGU.G
#=GR URS000065D934_12908/1396                               PP  *******.****.*******..*****.*..*.*.*.*...*******.*
URS000066C161_12908/1412                                        UAAGGAA.AAGU.GUCCGUC..AGGUC.U..A.A.U.U...GAAAGGU.G
#=GR URS000066C161_12908/1412                               PP  *******.****.*******..*****.*..*.*.*.*...*******.*
URS000065E4E8_12908/1405                                        UAAGCAA.GAGU.GUCUGUC..AGGUA.U..C.A.G.U...GAAAGGU.G
#=GR URS000065E4E8_12908/1405                               PP  *******.****.*******..*****.*..*.*.*.*...*******.*
URS00006C3EDA_12908/1411                                        UAAGCAA.AAGU.GUCCGUC..AGGUA.A..U.A.G.U...GAAAGGU.G
#=GR URS00006C3EDA_12908/1411                               PP  *******.****.*******..*****.*..*.*.*.*...*******.*
URS00006B2A5C_12908/1412                                        UAAGGAA.AAGU.GUCCGUC..AGGUU.U..G.A.A.U...GAAAGGU.G
#=GR URS00006B2A5C_12908/1412                               PP  *******.****.*******..*****.*..*.*.*.*...*******.*
URS00006672EE_12908/1413                                        AAAGCAA.AAGU.GUCCAUC..AGGUU.U..U.G.A.U...GAAAGUC.G
#=GR URS00006672EE_12908/1413                               PP  *******.****.*******..*****.*..*.*.*.*...*******.*
URS0000627B57_12908/1410                                        AAAGGAA.AAGU.GUCUGUC..AGUCG.U..A.G.G.C...GAAAGGU.G
#=GR URS0000627B57_12908/1410                               PP  *******.****.*******..*****.*..*.*.*.*...*******.*
URS0000668E35_12908/1407                                        AAAGGAG.AAGU.GCUCGUC..AGUUG.U..G.U.G.U...GACAGGU.C
#=GR URS0000668E35_12908/1407                               PP  *******.****.*******..*****.*..*.*.*.*...*******.*
URS000072667B_12908/1411                                        AAAGGAA.AAGU.GUUCGUC..AGUCG.U..G.G.U.A...GACAGGU.C
#=GR URS000072667B_12908/1411                               PP  *******.****.*******..*****.*..*.*.*.*...*******.*
URS00006D2122_12908/1411                                        AAAGAAA.AAGU.GUUCGUC..AGUCG.U..G.G.U.A...GAUAGGU.C
#=GR URS00006D2122_12908/1411                               PP  *******.****.*******..*****.*..*.*.*.*...*******.*
URS00006C4A8F_12908/1413                                        UAAGAAA.AAGU.GUCUAUC..AGUUU.U..G.A.C.C...GAAAGGU.G
#=GR URS00006C4A8F_12908/1413                               PP  *******.****.*******..*****.*..*.*.*.*...*******.*
URS0000647792_12908/1413                                        CAAGGAA.AAGU.GCUCGUC..AGUCG.U..U.G.G.A...AACAGGU.G
#=GR URS0000647792_12908/1413                               PP  9******.****.*******..*****.*..*.*.*.*...*******.*
URS000070E2B3_12908/1426                                        CAAGCGA.AAGU.CUUCGGG..CGUUG.A..C.A.G.U...GAAAGGU.G
#=GR URS000070E2B3_12908/1426                               PP  *******.****.*******..*****.*..*.*.*.*...*******.*
URS0000648352_12908/1424                                        ACAGCGA.AAGC.CUUCGGG..CGUUG.A..C.A.G.U...GAAAGGU.G
#=GR URS0000648352_12908/1424                               PP  99*****.****.*******..*****.*..*.*.*.*...*******.*
URS0000631864_12908/1406                                        AGAGCAA.AAGUuCUUCGGG..CGUUG.A..C.A.A.C...GAAAGGU.G
#=GR URS0000631864_12908/1406                               PP  *******.***999******..*****.*..*.*.*.*...*******.*
URS00006DBC20_12908/1407                                        AAAGCAA.GAGU.CUUCGGG..CGUUG.A..U.G.A.C...GAAAGGU.G
#=GR URS00006DBC20_12908/1407                               PP  *******.****.*******..*****.*..*.*.*.*...*******.*
#=GC SS_cons                                                    ,,,,,,,.,,,,.,,,,,,,..[[[[[.[..[.[.[.[...,,,,,,,.,
#=GC RF                                                         AAaGCAA.AAGU.CUucgcc..cguug.u..a.g.c.c...GAAAGuu.G

KY555147.1c103258-102772-102772-103258-2                        CCAA..AU.GCUCCG.GCC.CUCG-.........................
#=GR KY555147.1c103258-102772-102772-103258-2               PP  ****..**.******.***.****..........................
JX163858.1-105042-105528-105042-105528-1                        CCAA..AU.GCUCCG.GCC.CUCG-.........................
#=GR JX163858.1-105042-105528-105042-105528-1               PP  ****..**.******.***.****..........................
KY555146.1c102818-102332-102332-102818-2                        CCAA..AU.GCUCCG.GCC.CUCG-.........................
#=GR KY555146.1c102818-102332-102332-102818-2               PP  ****..**.******.***.****..........................
KY555145.1c107179-106693-106693-107179-2                        CCAA..AU.GCUCCG.GCC.CUCG-.........................
#=GR KY555145.1c107179-106693-106693-107179-2               PP  ****..**.******.***.****..........................
JX100813.1c102774-102288-102288-102774-2                        CCAA..AU.GCUCCG.GCC.CUCG-.........................
#=GR JX100813.1c102774-102288-102288-102774-2               PP  ****..**.******.***.****..........................
NC_019405.1c102774-102288-102288-102774-2                       CCAA..AU.GCUCCG.GCC.CUCG-.........................
#=GR NC_019405.1c102774-102288-102288-102774-2              PP  ****..**.******.***.****..........................
KY555143.1c102646-102160-102160-102646-2                        CCAA..AU.GCUCCG.GCC.CUCG-.........................
#=GR KY555143.1c102646-102160-102160-102646-2               PP  ****..**.******.***.****..........................
KY555142.1c102171-101685-101685-102171-2                        CCAA..AU.GCUCCG.GCC.CUCG-.........................
#=GR KY555142.1c102171-101685-101685-102171-2               PP  ****..**.******.***.****..........................
KY555144.1c102532-102046-102046-102532-2                        CCAA..AU.GCUCCG.GCC.UUCG-.........................
#=GR KY555144.1c102532-102046-102046-102532-2               PP  ****..**.******.***.****..........................
JX100811.1c103342-102856-102856-103342-2                        CCAA..AU.GCUCCG.GCC.UUCG-.........................
#=GR JX100811.1c103342-102856-102856-103342-2               PP  ****..**.******.***.****..........................
NC_019410.1c103342-102856-102856-103342-2                       CCAA..AU.GCUCCG.GCC.UUCG-.........................
#=GR NC_019410.1c103342-102856-102856-103342-2              PP  ****..**.******.***.****..........................
JX100812.1c101498-101012-101012-101498-2                        CCAA..AU.GCUCCG.GCC.UUCG-.........................
#=GR JX100812.1c101498-101012-101012-101498-2               PP  ****..**.******.***.****..........................
NC_019407.1c101498-101012-101012-101498-2                       CCAA..AU.GCUCCG.GCC.UUCG-.........................
#=GR NC_019407.1c101498-101012-101012-101498-2              PP  ****..**.******.***.****..........................
JX100809.1c102064-101578-101578-102064-2                        CCAA..AU.GCUCCG.GCC.CUCG-.........................
#=GR JX100809.1c102064-101578-101578-102064-2               PP  ****..**.******.***.****..........................
NC_019411.1c102064-101578-101578-102064-2                       CCAA..AU.GCUCCG.GCC.CUCG-.........................
#=GR NC_019411.1c102064-101578-101578-102064-2              PP  ****..**.******.***.****..........................
MT188704.1-38211-38671-38211-38671-1                            CCAA..AC.GCCCAG.CCC.CUCG-.........................
#=GR MT188704.1-38211-38671-38211-38671-1                   PP  ****..**.******.***.****..........................
KT870145.1-8467-8900-8467-8900-1                                GUUA..AU.UCCGGA.GGG.CUUG-.........................
#=GR KT870145.1-8467-8900-8467-8900-1                       PP  ****..**.******.***.****..........................
MH015255.1-8577-9010-8577-9010-1                                GUUA..AU.UCCGGA.GGG.CUUG-.........................
#=GR MH015255.1-8577-9010-8577-9010-1                       PP  ****..**.******.***.****..........................
MN602268.1-7420-7883-7420-7883-1                                AUUA..AG.GCCGGA.CCC.AAUG-.........................
#=GR MN602268.1-7420-7883-7420-7883-1                       PP  ****..**.******.***.7665..........................
MT270409.1c22806-22339-22339-22806-2                            AUUA..AU.GCCGGA.CCC.CUCG-.........................
#=GR MT270409.1c22806-22339-22339-22806-2                   PP  ****..**.******.***.****..........................
OL955261.1-69523-70013-69523-70013-1                            CCUA..AU.GCCACA.GGG.GCAA-.........................
#=GR OL955261.1-69523-70013-69523-70013-1                   PP  ****..**.******.***.****..........................
NC_048041.1c38601-38184-38184-38601-2                           GUUA..AU.UCCUAGcCCC.CUCAA.........................
#=GR NC_048041.1c38601-38184-38184-38601-2                  PP  ****..**.******6666.88886.........................
MH645904.1c38601-38184-38184-38601-2                            GUUA..AU.UCCUAGcCCC.CUCAA.........................
#=GR MH645904.1c38601-38184-38184-38601-2                   PP  ****..**.******6666.88886.........................
MT442039.1-45336-45756-45336-45756-1                            GUUA..AU.UCCUAGcCCC.CUCAA.........................
[truncated: 1,063,220 more chars]
