# Supplementary material for: Naturally ornate RNA-only complexes revealed by cryo-EM
Source: Nature. 2025 May 6;643(8073):1135–42. doi: 10.1038/s41586-025-09073-0 (PMC12286853; doi:10.1038/s41586-025-09073-0)
Supplement: Supplementary file 5 — Source Data for Extended Data Fig. 7. The Bioanalyzer tables for OLE, ROOL, GOLLD and raiA contain the intensity for the ladder used and the sample. The band location, in nucleotide units was calculated by linearly fitting the inverse migration time of the 7 highest intensity peaks to the known length of the ladder components (25, 200, 500, 1,000, 2,000, 4,000 and 6,000 nt), as is standard. The DLS table show the average intensity across ten acquisitions and two replicates. Each column represents the DLS trace at a given temperature: data was collected at 25 °C and temperature was increased by 10 °C until 75 °C. The mass photometry table lists every event recorded for each sample. The size of the RNA was calibrated using Millenium RNA Ladder (Ambion AM7150). [file 41586_2025_9073_MOESM5_ESM.xlsx]

## Sheet: DLS_ROOL
	Normalized intensity
Radius [nm]	25C	35C	45C	55C	65C	75C
0.53367	0.0900153	0.0427154	0.0329682	0.305771	0.372425	0.81218
0.613591	0.023275	0.00645152	0.00171018	0.112587	0.178914	0.662248
0.70548	0.00287685	0	0	0.0309507	0.0599717	0.441285
0.811131	0	0	0	0.0130794	0.0131947	0.229955
0.932603	0	0	0	0.0115785	0.0041152	0.101204
1.07227	0	0	0	0.00943366	0.00161894	0.0618819
1.23285	0	0	0	0.00580928	0.000250696	0.0506528
1.41747	0	0	0	0.00210163	0.00463526	0.0508535
1.62975	0	0	0	0	0.0427022	0.0559831
1.87382	0	0	0	0	0.117225	0.0614007
2.15443	0	0	0	0	0.232284	0.0757867
2.47708	0	0	0	0	0.419062	0.111552
2.84804	0	0	0	0	0.660154	0.156074
3.27455	0	0	0	0	0.908013	0.191128
3.76494	0	0	0	0.00266313	1.06108	0.197991
4.32876	0	0	0	0.0155057	1.04942	0.170873
4.97702	0	0	0	0.0716249	0.875148	0.125062
5.72237	0.02167	0	0.00856217	0.365807	0.598771	0.0943396
6.57933	0.184743	0.0704501	0.171869	1.43824	0.324733	0.0945119
7.56463	1.21561	1.26141	1.65875	3.27394	0.161408	0.103079
8.69749	3.55107	3.89322	4.50619	5.33578	0.0954779	0.103563
10	6.42406	7.03514	7.6877	6.92928	0.0579429	0.0907303
11.4976	8.67184	9.39442	9.92229	7.50554	0.0399287	0.0685826
13.2194	9.37101	9.99724	10.3012	6.86577	0.0292427	0.048228
15.1991	8.23658	8.59778	8.66514	5.23744	0.0194981	0.0311194
17.4753	5.73992	5.775	5.6803	3.20345	0.0122051	0.0155332
20.0923	2.9228	2.7052	2.58726	1.47793	0.00827782	0.00603727
23.1013	0.908962	0.62765	0.618265	0.536146	0.00563941	0.00201868
26.5609	0.138323	0.0477039	0.106418	0.177349	0.00227521	0.000615912
30.5386	0.00197007	0	0.0149862	0.069013	0.00213151	0
35.1119	0	0	0	0.0215935	0.00644729	0
40.3702	0	0	0	0.0158693	0.0104978	0
46.4159	0	0	0.00447111	0.019931	0.0115181	0
53.367	0.00696828	0	0.0127055	0.021066	0.00875898	0
61.3591	0.0229827	0	0.0233563	0.0170019	0.00395426	0
70.548	0.0401612	0.0102811	0.0295608	0.0108007	0.00223877	0
81.1131	0.0469999	0.0345745	0.0266939	0.0149547	0.00513824	0.00733173
93.2603	0.0383621	0.0560231	0.0164492	0.0375912	0.00740189	0.0357579
107.227	0.0229898	0.0585654	0.0058076	0.0677531	0.00718112	0.0850534
123.285	0.0188014	0.0496119	0	0.083181	0.00553863	0.139265
141.747	0.027401	0.0554846	0.000503011	0.0712575	0.00383307	0.187457
162.975	0.0329285	0.0864045	0.00161347	0.0403028	0.0027548	0.213349
187.382	0.0548085	0.122901	0.00683327	0.0182716	0.00204025	0.208734
215.443	0.116471	0.136281	0.0172236	0.0219264	0.000732898	0.177981
247.708	0.192732	0.134422	0.0319561	0.0330244	0	0.13501
284.804	0.239825	0.138311	0.0511124	0.0322509	0	0.0942582
327.455	0.22723	0.153615	0.0607583	0.0204296	0	0.0638685
376.494	0.162494	0.154728	0.053501	0.00684444	0.00273358	0.0500457
432.876	0.0847947	0.149372	0.0364899	0.00319862	0.0107724	0.0450433
497.702	0.0294384	0.138973	0.0168884	0.00320307	0.0229013	0.0438081
572.237	0.0078694	0.126325	0.0070632	0.00453985	0.0360862	0.0435438
657.933	0.0320828	0.106176	0.000572341	0.00814174	0.048227	0.0423632
756.463	0.0800952	0.0731048	0.010528	0.0207196	0.063817	0.0399157
869.749	0.124855	0.0411411	0.0274858	0.0361602	0.0871233	0.0373597
1000	0.147	0.01706	0.0392997	0.0448354	0.107063	0.0388403
1149.76	0.138749	0.00406197	0.0468708	0.0445241	0.116918	0.0507633
1321.94	0.135276	0.000994005	0.0442228	0.0423315	0.113614	0.0862056
1519.91	0.189452	0	0.0322672	0.0734328	0.119993	0.155604
1747.53	0.279734	0.00302456	0.017645	0.133909	0.141473	0.257991
2009.23	0.380487	0.0196406	0.00989379	0.199982	0.180987	0.380887
2310.13	0.446479	0.0420247	0.0178781	0.249507	0.221328	0.505031
2656.09	0.440069	0.0552394	0.0248243	0.257201	0.227019	0.598683
3053.86	0.360832	0.0510943	0.0257382	0.215005	0.195005	0.643579
3511.19	0.234427	0.0333242	0.0256304	0.135756	0.14005	0.630337
4037.02	0.117102	0.0211956	0.0251379	0.0559971	0.0815649	0.563187
4641.59	0.0518179	0.0258697	0.0252996	0.0146285	0.0357323	0.451134
5336.7	0.0302057	0.0389493	0.0246393	0.0149528	0.00692497	0.311469
6135.91	0.0223489	0.048789	0.0181154	0.0186108	0	0.182246
7054.8	0.0163032	0.0557567	0.0117609	0.0255705	0.000928363	0.0893826
8111.31	0.0126559	0.0597674	0.00439842	0.0281333	0.00690725	0.0447369
9326.03	0.0119336	0.0537758	0	0.0238929	0.0144773	0.0413194

## Sheet: DLS_GOLLD
	Normalized intensity
Radius [nm]	25C	35C	45C	55C	65C	75C
0.53367	0.118333	0.201144	0.0768717	0.115082	0.495128	0.452737
0.613591	0.0587064	0.144999	0.0471756	0.0594131	0.276597	0.300673
0.70548	0.0299939	0.0991601	0.0275875	0.0343826	0.138866	0.198173
0.811131	0.0144921	0.06852	0.0203466	0.0221115	0.0764038	0.139906
0.932603	0.00811146	0.0440312	0.0183093	0.0151487	0.0524768	0.102127
1.07227	0.00622526	0.0255377	0.0164827	0.0129596	0.0409776	0.0778748
1.23285	0.00488949	0.0122042	0.0121077	0.0117015	0.0344829	0.0668841
1.41747	0.00386452	0.00825112	0.0065489	0.00859112	0.0299399	0.0656784
1.62975	0.00503222	0.00690132	0.00164193	0.00438968	0.0241129	0.08462
1.87382	0.00778233	0.00408095	0	0.00115577	0.0249364	0.122479
2.15443	0.0103967	0.00126647	0	0	0.0811612	0.168985
2.47708	0.0111922	0	0	0	0.206466	0.208428
2.84804	0.00897372	0	0	0	0.384757	0.229294
3.27455	0.0048747	0	0	0	0.641257	0.228959
3.76494	0.00124238	0	0	0	0.991433	0.228331
4.32876	0	0	0	0	1.34628	0.23104
4.97702	0	0	0	0	1.59718	0.225822
5.72237	0	0	0	0	1.68519	0.202222
6.57933	0	0	0	0.0229108	1.6039	0.162553
7.56463	0.0442185	0.0223096	0.0250851	0.136663	1.38527	0.116279
8.69749	0.396624	0.273576	0.342793	0.74803	1.10999	0.0810426
10	1.83817	1.64406	1.99607	2.61373	0.873006	0.0646765
11.4976	4.35668	4.17505	4.76759	5.36098	0.67772	0.05817
13.2194	7.13695	7.11353	7.67974	8.03973	0.488554	0.0433628
15.1991	9.16423	9.43538	9.63243	9.6659	0.311594	0.0247754
17.4753	9.69191	10.2977	9.88968	9.63393	0.171952	0.0124314
20.0923	8.52815	9.36289	8.36071	7.94814	0.0922278	0.00916326
23.1013	6.10991	6.94261	5.63744	5.23541	0.0479556	0.013359
26.5609	3.34997	3.9188	2.77136	2.51898	0.027167	0.0203971
30.5386	1.26101	1.41491	0.795546	0.752813	0.0177941	0.0258735
35.1119	0.378071	0.206782	0.10193	0.144007	0.0129374	0.0247404
40.3702	0.119267	0.0178813	0.0140091	0.00990423	0.00952432	0.0180321
46.4159	0.0851865	0	0	0	0.00622281	0.00965824
53.367	0.0830567	0.00488355	0	0	0.00372104	0.00484412
61.3591	0.0894773	0.0169468	0	0	0.00417507	0.0040782
70.548	0.0929326	0.0309758	0	0	0.00567093	0.00362185
81.1131	0.0831478	0.0394515	0.00140458	0.00878512	0.00588506	0.00193888
93.2603	0.0599036	0.0373536	0.0166877	0.0227926	0.00325427	0.000536914
107.227	0.0490351	0.0252871	0.0406242	0.0328477	0.00123613	0.000648071
123.285	0.0548348	0.0109581	0.0574047	0.0322342	0.00658728	0.00107483
141.747	0.0606463	0.00346977	0.0542976	0.0212788	0.0132027	0.0121913
162.975	0.0515214	0.00513232	0.0412408	0.00740158	0.01574	0.0322012
187.382	0.02903	0.0168664	0.0359572	0.00544615	0.0125101	0.0513405
215.443	0.0343399	0.0403339	0.054938	0.0233016	0.00593227	0.0619713
247.708	0.0837792	0.059313	0.0744003	0.0409166	0.000755919	0.0642952
284.804	0.132493	0.0608588	0.0834304	0.0454092	0.00132094	0.058755
327.455	0.157777	0.0440123	0.0850464	0.0351491	0.00286585	0.0491505
376.494	0.170313	0.0209767	0.0827046	0.025576	0.00350324	0.0515464
432.876	0.198276	0.00590168	0.0678196	0.0292864	0.00285889	0.0672177
497.702	0.235994	0.0109033	0.049064	0.0445926	0.00146616	0.0785947
572.237	0.234676	0.0203045	0.057559	0.0635001	0.000301204	0.0768094
657.933	0.189004	0.0200552	0.0820696	0.0720051	0	0.0614381
756.463	0.120156	0.0105133	0.0819487	0.0618117	0.00186385	0.0381729
869.749	0.0580879	0.00607315	0.054948	0.0508897	0.0227713	0.0195547
1000	0.0229426	0.0131699	0.0291411	0.0468616	0.0805377	0.0197754
1149.76	0.0106942	0.0175953	0.0234347	0.0560625	0.175	0.0778742
1321.94	0.00242063	0.017018	0.0198248	0.0826743	0.285052	0.194362
1519.91	0	0.0165652	0.0085857	0.104018	0.386857	0.335715
1747.53	0.00337349	0.0201053	0.0148173	0.139456	0.442539	0.439616
2009.23	0.0181458	0.0281579	0.0487547	0.202399	0.433121	0.459323
2310.13	0.0381042	0.040596	0.090897	0.270738	0.365057	0.391303
2656.09	0.0454562	0.0541776	0.13009	0.316373	0.266779	0.267097
3053.86	0.0337731	0.055756	0.150091	0.316836	0.162779	0.14103
3511.19	0.0135369	0.0431363	0.137883	0.265775	0.0701882	0.0619454
4037.02	0.00493672	0.0319762	0.0962425	0.180358	0.0139102	0.0306452
4641.59	0.0188222	0.0261015	0.0498161	0.089948	0.00367855	0.0176102
5336.7	0.0399673	0.025877	0.019543	0.0311821	0.000190525	0.00631784
6135.91	0.0503726	0.0280725	0.0132001	0.0209977	0	0.00149727
7054.8	0.0473135	0.0337195	0.0133215	0.0125561	0	3.93438e-05
8111.31	0.0369342	0.0402296	0.0112294	0.00468094	0	0
9326.03	0.0283784	0.0360605	0.00872344	0.000299023	0	0

## Sheet: MP_all_events
Sample	Calibrated size (nt)
gollda-10ulbuffer-2ulblack-2weeks	13129.5
gollda-10ulbuffer-2ulblack-2weeks	436.465
gollda-10ulbuffer-2ulblack-2weeks	1774.45
gollda-10ulbuffer-2ulblack-2weeks	11650
gollda-10ulbuffer-2ulblack-2weeks	457.246
gollda-10ulbuffer-2ulblack-2weeks	601.884
gollda-10ulbuffer-2ulblack-2weeks	549.878
gollda-10ulbuffer-2ulblack-2weeks	592.675
gollda-10ulbuffer-2ulblack-2weeks	352.478
gollda-10ulbuffer-2ulblack-2weeks	656.456
gollda-10ulbuffer-2ulblack-2weeks	738.179
gollda-10ulbuffer-2ulblack-2weeks	277.529
gollda-10ulbuffer-2ulblack-2weeks	574.915
gollda-10ulbuffer-2ulblack-2weeks	372.777
gollda-10ulbuffer-2ulblack-2weeks	810.549
gollda-10ulbuffer-2ulblack-2weeks	1001.86
gollda-10ulbuffer-2ulblack-2weeks	-510.639
gollda-10ulbuffer-2ulblack-2weeks	640.745
gollda-10ulbuffer-2ulblack-2weeks	11233.1
gollda-10ulbuffer-2ulblack-2weeks	378.678
gollda-10ulbuffer-2ulblack-2weeks	-294.516
gollda-10ulbuffer-2ulblack-2weeks	582.191
gollda-10ulbuffer-2ulblack-2weeks	353.327
gollda-10ulbuffer-2ulblack-2weeks	623.617
gollda-10ulbuffer-2ulblack-2weeks	582.737
gollda-10ulbuffer-2ulblack-2weeks	8635.92
gollda-10ulbuffer-2ulblack-2weeks	527.889
gollda-10ulbuffer-2ulblack-2weeks	492.524
gollda-10ulbuffer-2ulblack-2weeks	696.82
gollda-10ulbuffer-2ulblack-2weeks	624.89
gollda-10ulbuffer-2ulblack-2weeks	1796.69
gollda-10ulbuffer-2ulblack-2weeks	547.029
gollda-10ulbuffer-2ulblack-2weeks	-402.513
gollda-10ulbuffer-2ulblack-2weeks	-377.092
gollda-10ulbuffer-2ulblack-2weeks	246.023
gollda-10ulbuffer-2ulblack-2weeks	305.743
gollda-10ulbuffer-2ulblack-2weeks	277.653
gollda-10ulbuffer-2ulblack-2weeks	259.881
gollda-10ulbuffer-2ulblack-2weeks	234.649
gollda-10ulbuffer-2ulblack-2weeks	481.914
gollda-10ulbuffer-2ulblack-2weeks	240.776
gollda-10ulbuffer-2ulblack-2weeks	293.476
gollda-10ulbuffer-2ulblack-2weeks	730.798
gollda-10ulbuffer-2ulblack-2weeks	941.942
gollda-10ulbuffer-2ulblack-2weeks	878.006
gollda-10ulbuffer-2ulblack-2weeks	630.145
gollda-10ulbuffer-2ulblack-2weeks	13271
gollda-10ulbuffer-2ulblack-2weeks	611.732
gollda-10ulbuffer-2ulblack-2weeks	4673.04
gollda-10ulbuffer-2ulblack-2weeks	884.745
gollda-10ulbuffer-2ulblack-2weeks	390.274
gollda-10ulbuffer-2ulblack-2weeks	363.467
gollda-10ulbuffer-2ulblack-2weeks	396.179
gollda-10ulbuffer-2ulblack-2weeks	11726.9
gollda-10ulbuffer-2ulblack-2weeks	-408.426
gollda-10ulbuffer-2ulblack-2weeks	414.83
gollda-10ulbuffer-2ulblack-2weeks	-435.904
gollda-10ulbuffer-2ulblack-2weeks	434.528
gollda-10ulbuffer-2ulblack-2weeks	539.632
gollda-10ulbuffer-2ulblack-2weeks	906.356
gollda-10ulbuffer-2ulblack-2weeks	581.017
gollda-10ulbuffer-2ulblack-2weeks	1005.86
gollda-10ulbuffer-2ulblack-2weeks	1630.63
gollda-10ulbuffer-2ulblack-2weeks	1000.2
gollda-10ulbuffer-2ulblack-2weeks	443.259
gollda-10ulbuffer-2ulblack-2weeks	709.321
gollda-10ulbuffer-2ulblack-2weeks	636.661
gollda-10ulbuffer-2ulblack-2weeks	-408.465
gollda-10ulbuffer-2ulblack-2weeks	-433.121
gollda-10ulbuffer-2ulblack-2weeks	356.148
gollda-10ulbuffer-2ulblack-2weeks	297.217
gollda-10ulbuffer-2ulblack-2weeks	-351.482
gollda-10ulbuffer-2ulblack-2weeks	525.14
gollda-10ulbuffer-2ulblack-2weeks	424.972
gollda-10ulbuffer-2ulblack-2weeks	12291.5
gollda-10ulbuffer-2ulblack-2weeks	490.144
gollda-10ulbuffer-2ulblack-2weeks	1476.06
gollda-10ulbuffer-2ulblack-2weeks	767.361
gollda-10ulbuffer-2ulblack-2weeks	553.945
gollda-10ulbuffer-2ulblack-2weeks	633.239
gollda-10ulbuffer-2ulblack-2weeks	757.051
gollda-10ulbuffer-2ulblack-2weeks	786.461
gollda-10ulbuffer-2ulblack-2weeks	678.31
gollda-10ulbuffer-2ulblack-2weeks	437.904
gollda-10ulbuffer-2ulblack-2weeks	373.059
gollda-10ulbuffer-2ulblack-2weeks	363.323
gollda-10ulbuffer-2ulblack-2weeks	335.457
gollda-10ulbuffer-2ulblack-2weeks	320.777
gollda-10ulbuffer-2ulblack-2weeks	420.519
gollda-10ulbuffer-2ulblack-2weeks	1580.49
gollda-10ulbuffer-2ulblack-2weeks	707.437
gollda-10ulbuffer-2ulblack-2weeks	765.069
gollda-10ulbuffer-2ulblack-2weeks	699.937
gollda-10ulbuffer-2ulblack-2weeks	486.769
gollda-10ulbuffer-2ulblack-2weeks	427.71
gollda-10ulbuffer-2ulblack-2weeks	1726.31
gollda-10ulbuffer-2ulblack-2weeks	566.25
gollda-10ulbuffer-2ulblack-2weeks	3452.59
gollda-10ulbuffer-2ulblack-2weeks	771.074
gollda-10ulbuffer-2ulblack-2weeks	-550.531
gollda-10ulbuffer-2ulblack-2weeks	498.465
gollda-10ulbuffer-2ulblack-2weeks	459.698
gollda-10ulbuffer-2ulblack-2weeks	244.654
gollda-10ulbuffer-2ulblack-2weeks	1691.51
gollda-10ulbuffer-2ulblack-2weeks	496.297
gollda-10ulbuffer-2ulblack-2weeks	415.801
gollda-10ulbuffer-2ulblack-2weeks	-347.866
gollda-10ulbuffer-2ulblack-2weeks	1064.98
gollda-10ulbuffer-2ulblack-2weeks	674.73
gollda-10ulbuffer-2ulblack-2weeks	799.127
gollda-10ulbuffer-2ulblack-2weeks	484.929
gollda-10ulbuffer-2ulblack-2weeks	849.991
gollda-10ulbuffer-2ulblack-2weeks	346.225
gollda-10ulbuffer-2ulblack-2weeks	311.546
gollda-10ulbuffer-2ulblack-2weeks	-238.926
gollda-10ulbuffer-2ulblack-2weeks	529.487
gollda-10ulbuffer-2ulblack-2weeks	613.798
gollda-10ulbuffer-2ulblack-2weeks	1024.45
gollda-10ulbuffer-2ulblack-2weeks	944.712
gollda-10ulbuffer-2ulblack-2weeks	1549.24
gollda-10ulbuffer-2ulblack-2weeks	681.122
gollda-10ulbuffer-2ulblack-2weeks	786.916
gollda-10ulbuffer-2ulblack-2weeks	548.79
gollda-10ulbuffer-2ulblack-2weeks	403.199
gollda-10ulbuffer-2ulblack-2weeks	359.064
gollda-10ulbuffer-2ulblack-2weeks	358.432
gollda-10ulbuffer-2ulblack-2weeks	532.289
gollda-10ulbuffer-2ulblack-2weeks	-212.706
gollda-10ulbuffer-2ulblack-2weeks	894.197
gollda-10ulbuffer-2ulblack-2weeks	1168.88
gollda-10ulbuffer-2ulblack-2weeks	447.023
gollda-10ulbuffer-2ulblack-2weeks	685.936
gollda-10ulbuffer-2ulblack-2weeks	404.124
gollda-10ulbuffer-2ulblack-2weeks	506.364
gollda-10ulbuffer-2ulblack-2weeks	645.445
gollda-10ulbuffer-2ulblack-2weeks	-370.543
gollda-10ulbuffer-2ulblack-2weeks	335.609
gollda-10ulbuffer-2ulblack-2weeks	299.627
gollda-10ulbuffer-2ulblack-2weeks	684.447
gollda-10ulbuffer-2ulblack-2weeks	338.384
gollda-10ulbuffer-2ulblack-2weeks	359.856
gollda-10ulbuffer-2ulblack-2weeks	298.709
gollda-10ulbuffer-2ulblack-2weeks	613.093
gollda-10ulbuffer-2ulblack-2weeks	949.117
gollda-10ulbuffer-2ulblack-2weeks	750.621
gollda-10ulbuffer-2ulblack-2weeks	626.142
gollda-10ulbuffer-2ulblack-2weeks	623.752
gollda-10ulbuffer-2ulblack-2weeks	628.236
gollda-10ulbuffer-2ulblack-2weeks	1467.06
gollda-10ulbuffer-2ulblack-2weeks	828.286
gollda-10ulbuffer-2ulblack-2weeks	954.133
gollda-10ulbuffer-2ulblack-2weeks	754.732
gollda-10ulbuffer-2ulblack-2weeks	916.235
gollda-10ulbuffer-2ulblack-2weeks	-556.627
gollda-10ulbuffer-2ulblack-2weeks	383.404
gollda-10ulbuffer-2ulblack-2weeks	288.293
gollda-10ulbuffer-2ulblack-2weeks	353.739
gollda-10ulbuffer-2ulblack-2weeks	-353.429
gollda-10ulbuffer-2ulblack-2weeks	280.583
gollda-10ulbuffer-2ulblack-2weeks	398.583
gollda-10ulbuffer-2ulblack-2weeks	323.682
gollda-10ulbuffer-2ulblack-2weeks	234.226
gollda-10ulbuffer-2ulblack-2weeks	539.039
gollda-10ulbuffer-2ulblack-2weeks	11233.1
gollda-10ulbuffer-2ulblack-2weeks	791.261
gollda-10ulbuffer-2ulblack-2weeks	436.664
gollda-10ulbuffer-2ulblack-2weeks	538.91
gollda-10ulbuffer-2ulblack-2weeks	527.424
gollda-10ulbuffer-2ulblack-2weeks	534.912
gollda-10ulbuffer-2ulblack-2weeks	738.895
gollda-10ulbuffer-2ulblack-2weeks	1261.42
gollda-10ulbuffer-2ulblack-2weeks	752.445
gollda-10ulbuffer-2ulblack-2weeks	246.444
gollda-10ulbuffer-2ulblack-2weeks	272.622
gollda-10ulbuffer-2ulblack-2weeks	215.029
gollda-10ulbuffer-2ulblack-2weeks	874.929
gollda-10ulbuffer-2ulblack-2weeks	1280.08
gollda-10ulbuffer-2ulblack-2weeks	858.044
gollda-10ulbuffer-2ulblack-2weeks	703.089
gollda-10ulbuffer-2ulblack-2weeks	805.766
gollda-10ulbuffer-2ulblack-2weeks	1406.97
gollda-10ulbuffer-2ulblack-2weeks	674.647
gollda-10ulbuffer-2ulblack-2weeks	1280.55
gollda-10ulbuffer-2ulblack-2weeks	448.309
gollda-10ulbuffer-2ulblack-2weeks	11361.6
gollda-10ulbuffer-2ulblack-2weeks	707.704
gollda-10ulbuffer-2ulblack-2weeks	259.237
gollda-10ulbuffer-2ulblack-2weeks	302.997
gollda-10ulbuffer-2ulblack-2weeks	378.253
gollda-10ulbuffer-2ulblack-2weeks	-281.93
gollda-10ulbuffer-2ulblack-2weeks	258.247
gollda-10ulbuffer-2ulblack-2weeks	390.797
gollda-10ulbuffer-2ulblack-2weeks	1004.22
gollda-10ulbuffer-2ulblack-2weeks	569.501
gollda-10ulbuffer-2ulblack-2weeks	945.378
gollda-10ulbuffer-2ulblack-2weeks	453.634
gollda-10ulbuffer-2ulblack-2weeks	916.074
gollda-10ulbuffer-2ulblack-2weeks	770.199
gollda-10ulbuffer-2ulblack-2weeks	377
gollda-10ulbuffer-2ulblack-2weeks	440.432
gollda-10ulbuffer-2ulblack-2weeks	393.751
gollda-10ulbuffer-2ulblack-2weeks	274.305
gollda-10ulbuffer-2ulblack-2weeks	346.954
gollda-10ulbuffer-2ulblack-2weeks	336.751
gollda-10ulbuffer-2ulblack-2weeks	384.609
gollda-10ulbuffer-2ulblack-2weeks	422.167
gollda-10ulbuffer-2ulblack-2weeks	253.119
gollda-10ulbuffer-2ulblack-2weeks	1370.45
gollda-10ulbuffer-2ulblack-2weeks	772.868
gollda-10ulbuffer-2ulblack-2weeks	391.885
gollda-10ulbuffer-2ulblack-2weeks	375.978
gollda-10ulbuffer-2ulblack-2weeks	965.562
gollda-10ulbuffer-2ulblack-2weeks	943.038
gollda-10ulbuffer-2ulblack-2weeks	515.51
gollda-10ulbuffer-2ulblack-2weeks	1007.71
gollda-10ulbuffer-2ulblack-2weeks	662.705
gollda-10ulbuffer-2ulblack-2weeks	1096.83
gollda-10ulbuffer-2ulblack-2weeks	586.829
gollda-10ulbuffer-2ulblack-2weeks	317.35
gollda-10ulbuffer-2ulblack-2weeks	282.152
gollda-10ulbuffer-2ulblack-2weeks	506.538
gollda-10ulbuffer-2ulblack-2weeks	246.613
gollda-10ulbuffer-2ulblack-2weeks	580.076
gollda-10ulbuffer-2ulblack-2weeks	299.35
gollda-10ulbuffer-2ulblack-2weeks	309.88
gollda-10ulbuffer-2ulblack-2weeks	375.128
gollda-10ulbuffer-2ulblack-2weeks	379.93
gollda-10ulbuffer-2ulblack-2weeks	350.361
gollda-10ulbuffer-2ulblack-2weeks	435.029
gollda-10ulbuffer-2ulblack-2weeks	13110.4
gollda-10ulbuffer-2ulblack-2weeks	1566.42
gollda-10ulbuffer-2ulblack-2weeks	796.839
gollda-10ulbuffer-2ulblack-2weeks	295.691
gollda-10ulbuffer-2ulblack-2weeks	668.004
gollda-10ulbuffer-2ulblack-2weeks	-268.182
gollda-10ulbuffer-2ulblack-2weeks	747.15
gollda-10ulbuffer-2ulblack-2weeks	352.921
gollda-10ulbuffer-2ulblack-2weeks	-429.506
gollda-10ulbuffer-2ulblack-2weeks	337
gollda-10ulbuffer-2ulblack-2weeks	1049.15
gollda-10ulbuffer-2ulblack-2weeks	578.861
gollda-10ulbuffer-2ulblack-2weeks	268.335
gollda-10ulbuffer-2ulblack-2weeks	-357.174
gollda-10ulbuffer-2ulblack-2weeks	554.257
gollda-10ulbuffer-2ulblack-2weeks	406.396
gollda-10ulbuffer-2ulblack-2weeks	398.456
gollda-10ulbuffer-2ulblack-2weeks	733.943
gollda-10ulbuffer-2ulblack-2weeks	753.901
gollda-10ulbuffer-2ulblack-2weeks	316.025
gollda-10ulbuffer-2ulblack-2weeks	-358.54
gollda-10ulbuffer-2ulblack-2weeks	11724.6
gollda-10ulbuffer-2ulblack-2weeks	548.736
gollda-10ulbuffer-2ulblack-2weeks	262.561
gollda-10ulbuffer-2ulblack-2weeks	589.733
gollda-10ulbuffer-2ulblack-2weeks	531.879
gollda-10ulbuffer-2ulblack-2weeks	301.194
gollda-10ulbuffer-2ulblack-2weeks	1145.73
gollda-10ulbuffer-2ulblack-2weeks	735.003
gollda-10ulbuffer-2ulblack-2weeks	606.166
gollda-10ulbuffer-2ulblack-2weeks	820.613
gollda-10ulbuffer-2ulblack-2weeks	425.137
gollda-10ulbuffer-2ulblack-2weeks	-282.995
gollda-10ulbuffer-2ulblack-2weeks	-341.504
gollda-10ulbuffer-2ulblack-2weeks	418.984
gollda-10ulbuffer-2ulblack-2weeks	-423.784
gollda-10ulbuffer-2ulblack-2weeks	-327.52
gollda-10ulbuffer-2ulblack-2weeks	702.05
gollda-10ulbuffer-2ulblack-2weeks	564.772
gollda-10ulbuffer-2ulblack-2weeks	3427.45
gollda-10ulbuffer-2ulblack-2weeks	1027.85
gollda-10ulbuffer-2ulblack-2weeks	643.392
gollda-10ulbuffer-2ulblack-2weeks	380.582
gollda-10ulbuffer-2ulblack-2weeks	576.366
gollda-10ulbuffer-2ulblack-2weeks	942.594
gollda-10ulbuffer-2ulblack-2weeks	465.048
gollda-10ulbuffer-2ulblack-2weeks	527.954
gollda-10ulbuffer-2ulblack-2weeks	341.035
gollda-10ulbuffer-2ulblack-2weeks	505.808
gollda-10ulbuffer-2ulblack-2weeks	480.971
gollda-10ulbuffer-2ulblack-2weeks	398.529
gollda-10ulbuffer-2ulblack-2weeks	1118.45
gollda-10ulbuffer-2ulblack-2weeks	11642.4
gollda-10ulbuffer-2ulblack-2weeks	540.295
gollda-10ulbuffer-2ulblack-2weeks	630.762
gollda-10ulbuffer-2ulblack-2weeks	530.986
gollda-10ulbuffer-2ulblack-2weeks	515.045
gollda-10ulbuffer-2ulblack-2weeks	474.835
gollda-10ulbuffer-2ulblack-2weeks	685.416
gollda-10ulbuffer-2ulblack-2weeks	443.566
gollda-10ulbuffer-2ulblack-2weeks	650.001
gollda-10ulbuffer-2ulblack-2weeks	304.858
gollda-10ulbuffer-2ulblack-2weeks	1502.3
gollda-10ulbuffer-2ulblack-2weeks	11359.3
gollda-10ulbuffer-2ulblack-2weeks	937.287
gollda-10ulbuffer-2ulblack-2weeks	514.419
gollda-10ulbuffer-2ulblack-2weeks	845.246
gollda-10ulbuffer-2ulblack-2weeks	-431.281
gollda-10ulbuffer-2ulblack-2weeks	441.303
gollda-10ulbuffer-2ulblack-2weeks	444.068
gollda-10ulbuffer-2ulblack-2weeks	507.128
gollda-10ulbuffer-2ulblack-2weeks	617.831
gollda-10ulbuffer-2ulblack-2weeks	-313.791
gollda-10ulbuffer-2ulblack-2weeks	401.338
gollda-10ulbuffer-2ulblack-2weeks	11201.6
gollda-10ulbuffer-2ulblack-2weeks	11816.2
gollda-10ulbuffer-2ulblack-2weeks	12289.6
gollda-10ulbuffer-2ulblack-2weeks	12127.8
gollda-10ulbuffer-2ulblack-2weeks	943.845
gollda-10ulbuffer-2ulblack-2weeks	765.449
gollda-10ulbuffer-2ulblack-2weeks	587.374
gollda-10ulbuffer-2ulblack-2weeks	12850.4
gollda-10ulbuffer-2ulblack-2weeks	619.747
gollda-10ulbuffer-2ulblack-2weeks	-374.464
gollda-10ulbuffer-2ulblack-2weeks	-201.569
gollda-10ulbuffer-2ulblack-2weeks	359.568
gollda-10ulbuffer-2ulblack-2weeks	246.958
gollda-10ulbuffer-2ulblack-2weeks	3376.42
gollda-10ulbuffer-2ulblack-2weeks	437.623
gollda-10ulbuffer-2ulblack-2weeks	1142.57
gollda-10ulbuffer-2ulblack-2weeks	1318.98
gollda-10ulbuffer-2ulblack-2weeks	826.451
gollda-10ulbuffer-2ulblack-2weeks	817.143
gollda-10ulbuffer-2ulblack-2weeks	625.577
gollda-10ulbuffer-2ulblack-2weeks	349.422
gollda-10ulbuffer-2ulblack-2weeks	753.671
gollda-10ulbuffer-2ulblack-2weeks	312.725
gollda-10ulbuffer-2ulblack-2weeks	396.255
gollda-10ulbuffer-2ulblack-2weeks	-371.494
gollda-10ulbuffer-2ulblack-2weeks	427.578
gollda-10ulbuffer-2ulblack-2weeks	-308.948
gollda-10ulbuffer-2ulblack-2weeks	602.438
gollda-10ulbuffer-2ulblack-2weeks	394.188
gollda-10ulbuffer-2ulblack-2weeks	-387.903
gollda-10ulbuffer-2ulblack-2weeks	-437.918
gollda-10ulbuffer-2ulblack-2weeks	447.367
gollda-10ulbuffer-2ulblack-2weeks	1009.75
gollda-10ulbuffer-2ulblack-2weeks	982.428
gollda-10ulbuffer-2ulblack-2weeks	11501
gollda-10ulbuffer-2ulblack-2weeks	-725.419
gollda-10ulbuffer-2ulblack-2weeks	550.152
gollda-10ulbuffer-2ulblack-2weeks	1409.9
gollda-10ulbuffer-2ulblack-2weeks	425.722
gollda-10ulbuffer-2ulblack-2weeks	300.676
gollda-10ulbuffer-2ulblack-2weeks	1025.91
gollda-10ulbuffer-2ulblack-2weeks	357.379
gollda-10ulbuffer-2ulblack-2weeks	701.296
gollda-10ulbuffer-2ulblack-2weeks	353.907
gollda-10ulbuffer-2ulblack-2weeks	558.976
gollda-10ulbuffer-2ulblack-2weeks	416.697
gollda-10ulbuffer-2ulblack-2weeks	-316.764
gollda-10ulbuffer-2ulblack-2weeks	1363.97
gollda-10ulbuffer-2ulblack-2weeks	13144.6
gollda-10ulbuffer-2ulblack-2weeks	451.215
gollda-10ulbuffer-2ulblack-2weeks	853.814
gollda-10ulbuffer-2ulblack-2weeks	1159.22
gollda-10ulbuffer-2ulblack-2weeks	416.634
gollda-10ulbuffer-2ulblack-2weeks	846.24
gollda-10ulbuffer-2ulblack-2weeks	408.18
gollda-10ulbuffer-2ulblack-2weeks	332.862
gollda-10ulbuffer-2ulblack-2weeks	681.455
gollda-10ulbuffer-2ulblack-2weeks	2055.4
gollda-10ulbuffer-2ulblack-2weeks	924.468
gollda-10ulbuffer-2ulblack-2weeks	849.524
gollda-10ulbuffer-2ulblack-2weeks	11316.6
gollda-10ulbuffer-2ulblack-2weeks	913.168
gollda-10ulbuffer-2ulblack-2weeks	274.81
gollda-10ulbuffer-2ulblack-2weeks	849.413
gollda-10ulbuffer-2ulblack-2weeks	525.18
gollda-10ulbuffer-2ulblack-2weeks	-253.48
gollda-10ulbuffer-2ulblack-2weeks	403.556
gollda-10ulbuffer-2ulblack-2weeks	699.482
gollda-10ulbuffer-2ulblack-2weeks	282.094
gollda-10ulbuffer-2ulblack-2weeks	350.796
gollda-10ulbuffer-2ulblack-2weeks	331.725
gollda-10ulbuffer-2ulblack-2weeks	326.883
gollda-10ulbuffer-2ulblack-2weeks	1216.28
gollda-10ulbuffer-2ulblack-2weeks	764.329
gollda-10ulbuffer-2ulblack-2weeks	471.805
gollda-10ulbuffer-2ulblack-2weeks	11558.9
gollda-10ulbuffer-2ulblack-2weeks	-299.605
gollda-10ulbuffer-2ulblack-2weeks	416.637
gollda-10ulbuffer-2ulblack-2weeks	467.611
gollda-10ulbuffer-2ulblack-2weeks	357.43
gollda-10ulbuffer-2ulblack-2weeks	255.799
gollda-10ulbuffer-2ulblack-2weeks	277.467
gollda-10ulbuffer-2ulblack-2weeks	450.935
gollda-10ulbuffer-2ulblack-2weeks	374.181
gollda-10ulbuffer-2ulblack-2weeks	452.015
gollda-10ulbuffer-2ulblack-2weeks	-302.247
gollda-10ulbuffer-2ulblack-2weeks	-340.003
gollda-10ulbuffer-2ulblack-2weeks	725.136
gollda-10ulbuffer-2ulblack-2weeks	11304.4
gollda-10ulbuffer-2ulblack-2weeks	1315.15
gollda-10ulbuffer-2ulblack-2weeks	1292.68
gollda-10ulbuffer-2ulblack-2weeks	1125.71
gollda-10ulbuffer-2ulblack-2weeks	1505.83
gollda-10ulbuffer-2ulblack-2weeks	1509.4
gollda-10ulbuffer-2ulblack-2weeks	668.226
gollda-10ulbuffer-2ulblack-2weeks	940.028
gollda-10ulbuffer-2ulblack-2weeks	230.616
gollda-10ulbuffer-2ulblack-2weeks	391.793
gollda-10ulbuffer-2ulblack-2weeks	400.985
gollda-10ulbuffer-2ulblack-2weeks	10313.4
gollda-10ulbuffer-2ulblack-2weeks	11719.5
gollda-10ulbuffer-2ulblack-2weeks	336.171
gollda-10ulbuffer-2ulblack-2weeks	378.733
gollda-10ulbuffer-2ulblack-2weeks	1707
gollda-10ulbuffer-2ulblack-2weeks	330.015
gollda-10ulbuffer-2ulblack-2weeks	573.447
gollda-10ulbuffer-2ulblack-2weeks	283.752
gollda-10ulbuffer-2ulblack-2weeks	417.125
gollda-10ulbuffer-2ulblack-2weeks	1000.96
gollda-10ulbuffer-2ulblack-2weeks	12184.8
gollda-10ulbuffer-2ulblack-2weeks	617.489
gollda-10ulbuffer-2ulblack-2weeks	494.832
gollda-10ulbuffer-2ulblack-2weeks	895.54
gollda-10ulbuffer-2ulblack-2weeks	729.508
gollda-10ulbuffer-2ulblack-2weeks	1230.19
gollda-10ulbuffer-2ulblack-2weeks	385.484
gollda-10ulbuffer-2ulblack-2weeks	204.566
gollda-10ulbuffer-2ulblack-2weeks	409.078
gollda-10ulbuffer-2ulblack-2weeks	231.672
gollda-10ulbuffer-2ulblack-2weeks	663.921
gollda-10ulbuffer-2ulblack-2weeks	-502.112
gollda-10ulbuffer-2ulblack-2weeks	-813.181
gollda-10ulbuffer-2ulblack-2weeks	539.383
gollda-10ulbuffer-2ulblack-2weeks	11518.1
gollda-10ulbuffer-2ulblack-2weeks	1297.88
gollda-10ulbuffer-2ulblack-2weeks	658.066
gollda-10ulbuffer-2ulblack-2weeks	-283.761
gollda-10ulbuffer-2ulblack-2weeks	337.087
gollda-10ulbuffer-2ulblack-2weeks	11294.6
gollda-10ulbuffer-2ulblack-2weeks	1401.73
gollda-10ulbuffer-2ulblack-2weeks	765.183
gollda-10ulbuffer-2ulblack-2weeks	2855.42
gollda-10ulbuffer-2ulblack-2weeks	756.942
gollda-10ulbuffer-2ulblack-2weeks	863.011
gollda-10ulbuffer-2ulblack-2weeks	450.351
gollda-10ulbuffer-2ulblack-2weeks	451.694
gollda-10ulbuffer-2ulblack-2weeks	300.317
gollda-10ulbuffer-2ulblack-2weeks	594.463
gollda-10ulbuffer-2ulblack-2weeks	539.593
gollda-10ulbuffer-2ulblack-2weeks	354.963
gollda-10ulbuffer-2ulblack-2weeks	378.982
gollda-10ulbuffer-2ulblack-2weeks	836.995
gollda-10ulbuffer-2ulblack-2weeks	708.968
gollda-10ulbuffer-2ulblack-2weeks	930.727
gollda-10ulbuffer-2ulblack-2weeks	564.54
gollda-10ulbuffer-2ulblack-2weeks	817.211
gollda-10ulbuffer-2ulblack-2weeks	355.711
gollda-10ulbuffer-2ulblack-2weeks	563.923
gollda-10ulbuffer-2ulblack-2weeks	548.227
gollda-10ulbuffer-2ulblack-2weeks	2121.81
gollda-10ulbuffer-2ulblack-2weeks	735.864
gollda-10ulbuffer-2ulblack-2weeks	841.898
gollda-10ulbuffer-2ulblack-2weeks	417.953
gollda-10ulbuffer-2ulblack-2weeks	584.337
gollda-10ulbuffer-2ulblack-2weeks	633.855
gollda-10ulbuffer-2ulblack-2weeks	378.003
gollda-10ulbuffer-2ulblack-2weeks	-361.743
gollda-10ulbuffer-2ulblack-2weeks	571.482
gollda-10ulbuffer-2ulblack-2weeks	609.242
gollda-10ulbuffer-2ulblack-2weeks	336.532
gollda-10ulbuffer-2ulblack-2weeks	287.842
gollda-10ulbuffer-2ulblack-2weeks	497.178
gollda-10ulbuffer-2ulblack-2weeks	932.821
gollda-10ulbuffer-2ulblack-2weeks	968.833
gollda-10ulbuffer-2ulblack-2weeks	630.416
gollda-10ulbuffer-2ulblack-2weeks	913.501
gollda-10ulbuffer-2ulblack-2weeks	602.839
gollda-10ulbuffer-2ulblack-2weeks	1004.79
gollda-10ulbuffer-2ulblack-2weeks	1066.82
gollda-10ulbuffer-2ulblack-2weeks	564.293
gollda-10ulbuffer-2ulblack-2weeks	11883.1
gollda-10ulbuffer-2ulblack-2weeks	1227.73
gollda-10ulbuffer-2ulblack-2weeks	505.379
gollda-10ulbuffer-2ulblack-2weeks	779.329
gollda-10ulbuffer-2ulblack-2weeks	612.978
gollda-10ulbuffer-2ulblack-2weeks	802.733
gollda-10ulbuffer-2ulblack-2weeks	478.19
gollda-10ulbuffer-2ulblack-2weeks	461.893
gollda-10ulbuffer-2ulblack-2weeks	391.005
gollda-10ulbuffer-2ulblack-2weeks	494.119
gollda-10ulbuffer-2ulblack-2weeks	-367.492
gollda-10ulbuffer-2ulblack-2weeks	290.524
gollda-10ulbuffer-2ulblack-2weeks	12275.9
gollda-10ulbuffer-2ulblack-2weeks	344.362
gollda-10ulbuffer-2ulblack-2weeks	12234
gollda-10ulbuffer-2ulblack-2weeks	341.1
gollda-10ulbuffer-2ulblack-2weeks	668.747
gollda-10ulbuffer-2ulblack-2weeks	849.987
gollda-10ulbuffer-2ulblack-2weeks	352.264
gollda-10ulbuffer-2ulblack-2weeks	-442.712
gollda-10ulbuffer-2ulblack-2weeks	564.733
gollda-10ulbuffer-2ulblack-2weeks	400.659
gollda-10ulbuffer-2ulblack-2weeks	652.167
gollda-10ulbuffer-2ulblack-2weeks	871.853
gollda-10ulbuffer-2ulblack-2weeks	767.058
gollda-10ulbuffer-2ulblack-2weeks	12442
gollda-10ulbuffer-2ulblack-2weeks	513.831
gollda-10ulbuffer-2ulblack-2weeks	505.977
gollda-10ulbuffer-2ulblack-2weeks	373.712
gollda-10ulbuffer-2ulblack-2weeks	638.926
gollda-10ulbuffer-2ulblack-2weeks	392.59
gollda-10ulbuffer-2ulblack-2weeks	794.545
gollda-10ulbuffer-2ulblack-2weeks	586.616
gollda-10ulbuffer-2ulblack-2weeks	911.973
gollda-10ulbuffer-2ulblack-2weeks	727.235
gollda-10ulbuffer-2ulblack-2weeks	12932.7
gollda-10ulbuffer-2ulblack-2weeks	994.698
gollda-10ulbuffer-2ulblack-2weeks	804.401
gollda-10ulbuffer-2ulblack-2weeks	404.501
gollda-10ulbuffer-2ulblack-2weeks	625.677
gollda-10ulbuffer-2ulblack-2weeks	432.266
gollda-10ulbuffer-2ulblack-2weeks	1309.59
gollda-10ulbuffer-2ulblack-2weeks	383.108
gollda-10ulbuffer-2ulblack-2weeks	-256.859
gollda-10ulbuffer-2ulblack-2weeks	704.199
gollda-10ulbuffer-2ulblack-2weeks	339.93
gollda-10ulbuffer-2ulblack-2weeks	-450.378
gollda-10ulbuffer-2ulblack-2weeks	-263.489
gollda-10ulbuffer-2ulblack-2weeks	689.61
gollda-10ulbuffer-2ulblack-2weeks	480.482
gollda-10ulbuffer-2ulblack-2weeks	646.882
gollda-10ulbuffer-2ulblack-2weeks	12285.6
gollda-10ulbuffer-2ulblack-2weeks	771.204
gollda-10ulbuffer-2ulblack-2weeks	753.842
gollda-10ulbuffer-2ulblack-2weeks	12972.6
gollda-10ulbuffer-2ulblack-2weeks	816.994
gollda-10ulbuffer-2ulblack-2weeks	932.001
gollda-10ulbuffer-2ulblack-2weeks	358.659
gollda-10ulbuffer-2ulblack-2weeks	413.231
gollda-10ulbuffer-2ulblack-2weeks	335.661
gollda-10ulbuffer-2ulblack-2weeks	799.093
gollda-10ulbuffer-2ulblack-2weeks	-419.043
gollda-10ulbuffer-2ulblack-2weeks	2331.56
gollda-10ulbuffer-2ulblack-2weeks	416.397
gollda-10ulbuffer-2ulblack-2weeks	635.166
gollda-10ulbuffer-2ulblack-2weeks	517.504
gollda-10ulbuffer-2ulblack-2weeks	507.389
gollda-10ulbuffer-2ulblack-2weeks	570.338
gollda-10ulbuffer-2ulblack-2weeks	-314.463
gollda-10ulbuffer-2ulblack-2weeks	366.347
gollda-10ulbuffer-2ulblack-2weeks	-365.761
gollda-10ulbuffer-2ulblack-2weeks	583.177
gollda-10ulbuffer-2ulblack-2weeks	395.291
gollda-10ulbuffer-2ulblack-2weeks	-326.883
gollda-10ulbuffer-2ulblack-2weeks	346.748
gollda-10ulbuffer-2ulblack-2weeks	341.313
gollda-10ulbuffer-2ulblack-2weeks	308.98
gollda-10ulbuffer-2ulblack-2weeks	503.467
gollda-10ulbuffer-2ulblack-2weeks	-361.016
gollda-10ulbuffer-2ulblack-2weeks	11179.9
gollda-10ulbuffer-2ulblack-2weeks	828.375
gollda-10ulbuffer-2ulblack-2weeks	474.996
gollda-10ulbuffer-2ulblack-2weeks	4763.47
gollda-10ulbuffer-2ulblack-2weeks	1682.81
gollda-10ulbuffer-2ulblack-2weeks	5085.69
gollda-10ulbuffer-2ulblack-2weeks	1020.43
gollda-10ulbuffer-2ulblack-2weeks	456.148
gollda-10ulbuffer-2ulblack-2weeks	766.487
gollda-10ulbuffer-2ulblack-2weeks	494.941
gollda-10ulbuffer-2ulblack-2weeks	-399.075
gollda-10ulbuffer-2ulblack-2weeks	603.293
gollda-10ulbuffer-2ulblack-2weeks	368.64
gollda-10ulbuffer-2ulblack-2weeks	-310.276
gollda-10ulbuffer-2ulblack-2weeks	347.275
gollda-10ulbuffer-2ulblack-2weeks	293.6
gollda-10ulbuffer-2ulblack-2weeks	-410.302
gollda-10ulbuffer-2ulblack-2weeks	459.13
gollda-10ulbuffer-2ulblack-2weeks	553.608
gollda-10ulbuffer-2ulblack-2weeks	2657.04
gollda-10ulbuffer-2ulblack-2weeks	11724.3
gollda-10ulbuffer-2ulblack-2weeks	7317.99
gollda-10ulbuffer-2ulblack-2weeks	360.396
gollda-10ulbuffer-2ulblack-2weeks	563.652
gollda-10ulbuffer-2ulblack-2weeks	413.629
gollda-10ulbuffer-2ulblack-2weeks	908.67
gollda-10ulbuffer-2ulblack-2weeks	600.739
gollda-10ulbuffer-2ulblack-2weeks	640.441
gollda-10ulbuffer-2ulblack-2weeks	352.547
gollda-10ulbuffer-2ulblack-2weeks	581.049
gollda-10ulbuffer-2ulblack-2weeks	280.134
gollda-10ulbuffer-2ulblack-2weeks	342.431
gollda-10ulbuffer-2ulblack-2weeks	639.055
gollda-10ulbuffer-2ulblack-2weeks	613.116
gollda-10ulbuffer-2ulblack-2weeks	14992.9
gollda-10ulbuffer-2ulblack-2weeks	11983.7
gollda-10ulbuffer-2ulblack-2weeks	534.056
gollda-10ulbuffer-2ulblack-2weeks	652.914
gollda-10ulbuffer-2ulblack-2weeks	883.888
gollda-10ulbuffer-2ulblack-2weeks	856.067
gollda-10ulbuffer-2ulblack-2weeks	667.72
gollda-10ulbuffer-2ulblack-2weeks	-249.341
gollda-10ulbuffer-2ulblack-2weeks	355.222
gollda-10ulbuffer-2ulblack-2weeks	1526.05
gollda-10ulbuffer-2ulblack-2weeks	1664.89
gollda-10ulbuffer-2ulblack-2weeks	1557.27
gollda-10ulbuffer-2ulblack-2weeks	12064.1
gollda-10ulbuffer-2ulblack-2weeks	510.832
gollda-10ulbuffer-2ulblack-2weeks	1656.75
gollda-10ulbuffer-2ulblack-2weeks	925.782
gollda-10ulbuffer-2ulblack-2weeks	834.801
gollda-10ulbuffer-2ulblack-2weeks	11818.1
gollda-10ulbuffer-2ulblack-2weeks	420.17
gollda-10ulbuffer-2ulblack-2weeks	332.933
gollda-10ulbuffer-2ulblack-2weeks	994.541
gollda-10ulbuffer-2ulblack-2weeks	11006
gollda-10ulbuffer-2ulblack-2weeks	992.993
gollda-10ulbuffer-2ulblack-2weeks	299.502
gollda-10ulbuffer-2ulblack-2weeks	290.897
gollda-10ulbuffer-2ulblack-2weeks	591.684
gollda-10ulbuffer-2ulblack-2weeks	420.493
gollda-10ulbuffer-2ulblack-2weeks	577.24
gollda-10ulbuffer-2ulblack-2weeks	917.758
gollda-10ulbuffer-2ulblack-2weeks	653.58
gollda-10ulbuffer-2ulblack-2weeks	749.055
gollda-10ulbuffer-2ulblack-2weeks	628.33
gollda-10ulbuffer-2ulblack-2weeks	1241.76
gollda-10ulbuffer-2ulblack-2weeks	352.194
gollda-10ulbuffer-2ulblack-2weeks	497.629
gollda-10ulbuffer-2ulblack-2weeks	831.965
gollda-10ulbuffer-2ulblack-2weeks	-497.324
gollda-10ulbuffer-2ulblack-2weeks	678.331
gollda-10ulbuffer-2ulblack-2weeks	362.985
gollda-10ulbuffer-2ulblack-2weeks	1085.49
gollda-10ulbuffer-2ulblack-2weeks	11194.8
gollda-10ulbuffer-2ulblack-2weeks	991.78
gollda-10ulbuffer-2ulblack-2weeks	11086.4
gollda-10ulbuffer-2ulblack-2weeks	1205.84
gollda-10ulbuffer-2ulblack-2weeks	658.348
gollda-10ulbuffer-2ulblack-2weeks	1774.26
gollda-10ulbuffer-2ulblack-2weeks	905.318
gollda-10ulbuffer-2ulblack-2weeks	275.21
gollda-10ulbuffer-2ulblack-2weeks	483.884
gollda-10ulbuffer-2ulblack-2weeks	424.079
gollda-10ulbuffer-2ulblack-2weeks	462.255
gollda-10ulbuffer-2ulblack-2weeks	12428.7
gollda-10ulbuffer-2ulblack-2weeks	12171.4
gollda-10ulbuffer-2ulblack-2weeks	648.108
gollda-10ulbuffer-2ulblack-2weeks	1068.48
gollda-10ulbuffer-2ulblack-2weeks	2610.22
gollda-10ulbuffer-2ulblack-2weeks	471.227
gollda-10ulbuffer-2ulblack-2weeks	360.115
gollda-10ulbuffer-2ulblack-2weeks	-322.652
gollda-10ulbuffer-2ulblack-2weeks	672.147
gollda-10ulbuffer-2ulblack-2weeks	683.65
gollda-10ulbuffer-2ulblack-2weeks	-328.221
gollda-10ulbuffer-2ulblack-2weeks	-286.632
gollda-10ulbuffer-2ulblack-2weeks	288.912
gollda-10ulbuffer-2ulblack-2weeks	400.832
gollda-10ulbuffer-2ulblack-2weeks	403.228
gollda-10ulbuffer-2ulblack-2weeks	445.014
gollda-10ulbuffer-2ulblack-2weeks	613.664
gollda-10ulbuffer-2ulblack-2weeks	796.748
gollda-10ulbuffer-2ulblack-2weeks	307.063
gollda-10ulbuffer-2ulblack-2weeks	384.874
gollda-10ulbuffer-2ulblack-2weeks	322.037
gollda-10ulbuffer-2ulblack-2weeks	896.007
gollda-10ulbuffer-2ulblack-2weeks	1151.94
gollda-10ulbuffer-2ulblack-2weeks	955.281
gollda-10ulbuffer-2ulblack-2weeks	354.828
gollda-10ulbuffer-2ulblack-2weeks	676.091
gollda-10ulbuffer-2ulblack-2weeks	839.7
gollda-10ulbuffer-2ulblack-2weeks	722.579
gollda-10ulbuffer-2ulblack-2weeks	516.505
gollda-10ulbuffer-2ulblack-2weeks	401.883
gollda-10ulbuffer-2ulblack-2weeks	922.043
gollda-10ulbuffer-2ulblack-2weeks	423.351
gollda-10ulbuffer-2ulblack-2weeks	616.4
gollda-10ulbuffer-2ulblack-2weeks	523.513
gollda-10ulbuffer-2ulblack-2weeks	11795
gollda-10ulbuffer-2ulblack-2weeks	346.48
gollda-10ulbuffer-2ulblack-2weeks	685.114
gollda-10ulbuffer-2ulblack-2weeks	419.77
gollda-10ulbuffer-2ulblack-2weeks	617.596
gollda-10ulbuffer-2ulblack-2weeks	463.36
gollda-10ulbuffer-2ulblack-2weeks	699.793
gollda-10ulbuffer-2ulblack-2weeks	1919.51
gollda-10ulbuffer-2ulblack-2weeks	676.567
gollda-10ulbuffer-2ulblack-2weeks	331.877
gollda-10ulbuffer-2ulblack-2weeks	311.93
gollda-10ulbuffer-2ulblack-2weeks	313.438
gollda-10ulbuffer-2ulblack-2weeks	770.829
gollda-10ulbuffer-2ulblack-2weeks	1490.6
gollda-10ulbuffer-2ulblack-2weeks	725.397
gollda-10ulbuffer-2ulblack-2weeks	620.331
gollda-10ulbuffer-2ulblack-2weeks	1915.55
gollda-10ulbuffer-2ulblack-2weeks	503.896
gollda-10ulbuffer-2ulblack-2weeks	552.908
gollda-10ulbuffer-2ulblack-2weeks	370.533
gollda-10ulbuffer-2ulblack-2weeks	652.677
gollda-10ulbuffer-2ulblack-2weeks	719.592
gollda-10ulbuffer-2ulblack-2weeks	1187.25
gollda-10ulbuffer-2ulblack-2weeks	720.133
gollda-10ulbuffer-2ulblack-2weeks	11335.4
gollda-10ulbuffer-2ulblack-2weeks	815.828
gollda-10ulbuffer-2ulblack-2weeks	1686.45
gollda-10ulbuffer-2ulblack-2weeks	857.474
gollda-10ulbuffer-2ulblack-2weeks	804.835
gollda-10ulbuffer-2ulblack-2weeks	728.206
gollda-10ulbuffer-2ulblack-2weeks	493.33
gollda-10ulbuffer-2ulblack-2weeks	439.832
gollda-10ulbuffer-2ulblack-2weeks	329.84
gollda-10ulbuffer-2ulblack-2weeks	-467.128
gollda-10ulbuffer-2ulblack-2weeks	328.106
gollda-10ulbuffer-2ulblack-2weeks	411.515
gollda-10ulbuffer-2ulblack-2weeks	330.175
gollda-10ulbuffer-2ulblack-2weeks	347.847
gollda-10ulbuffer-2ulblack-2weeks	816.059
gollda-10ulbuffer-2ulblack-2weeks	553.646
gollda-10ulbuffer-2ulblack-2weeks	723.539
gollda-10ulbuffer-2ulblack-2weeks	448.012
gollda-10ulbuffer-2ulblack-2weeks	575.018
gollda-10ulbuffer-2ulblack-2weeks	593.445
gollda-10ulbuffer-2ulblack-2weeks	829.383
gollda-10ulbuffer-2ulblack-2weeks	532.561
gollda-10ulbuffer-2ulblack-2weeks	338.15
gollda-10ulbuffer-2ulblack-2weeks	316.374
gollda-10ulbuffer-2ulblack-2weeks	327.912
gollda-10ulbuffer-2ulblack-2weeks	312.584
gollda-10ulbuffer-2ulblack-2weeks	1396.39
gollda-10ulbuffer-2ulblack-2weeks	843.13
gollda-10ulbuffer-2ulblack-2weeks	836.917
gollda-10ulbuffer-2ulblack-2weeks	339.561
gollda-10ulbuffer-2ulblack-2weeks	289.757
gollda-10ulbuffer-2ulblack-2weeks	705.377
gollda-10ulbuffer-2ulblack-2weeks	398.371
gollda-10ulbuffer-2ulblack-2weeks	419.836
gollda-10ulbuffer-2ulblack-2weeks	301.566
gollda-10ulbuffer-2ulblack-2weeks	1332.32
gollda-10ulbuffer-2ulblack-2weeks	569.041
gollda-10ulbuffer-2ulblack-2weeks	528.724
gollda-10ulbuffer-2ulblack-2weeks	266.518
gollda-10ulbuffer-2ulblack-2weeks	295.101
gollda-10ulbuffer-2ulblack-2weeks	469.487
gollda-10ulbuffer-2ulblack-2weeks	357.556
gollda-10ulbuffer-2ulblack-2weeks	9371.96
gollda-10ulbuffer-2ulblack-2weeks	831.666
gollda-10ulbuffer-2ulblack-2weeks	1351.3
gollda-10ulbuffer-2ulblack-2weeks	1161.2
gollda-10ulbuffer-2ulblack-2weeks	493.935
gollda-10ulbuffer-2ulblack-2weeks	624.012
gollda-10ulbuffer-2ulblack-2weeks	-334.636
gollda-10ulbuffer-2ulblack-2weeks	-265.936
gollda-10ulbuffer-2ulblack-2weeks	497.321
gollda-10ulbuffer-2ulblack-2weeks	-217.335
gollda-10ulbuffer-2ulblack-2weeks	388.679
gollda-10ulbuffer-2ulblack-2weeks	11738.1
gollda-10ulbuffer-2ulblack-2weeks	11306.1
gollda-10ulbuffer-2ulblack-2weeks	11822.3
gollda-10ulbuffer-2ulblack-2weeks	1028.77
gollda-10ulbuffer-2ulblack-2weeks	429.457
gollda-10ulbuffer-2ulblack-2weeks	340.566
gollda-10ulbuffer-2ulblack-2weeks	-687.79
gollda-10ulbuffer-2ulblack-2weeks	652.727
gollda-10ulbuffer-2ulblack-2weeks	315.94
gollda-10ulbuffer-2ulblack-2weeks	-699.149
gollda-10ulbuffer-2ulblack-2weeks	466.294
gollda-10ulbuffer-2ulblack-2weeks	265.817
gollda-10ulbuffer-2ulblack-2weeks	272.595
gollda-10ulbuffer-2ulblack-2weeks	2027.54
gollda-10ulbuffer-2ulblack-2weeks	843.731
gollda-10ulbuffer-2ulblack-2weeks	622.021
gollda-10ulbuffer-2ulblack-2weeks	-334.152
gollda-10ulbuffer-2ulblack-2weeks	300.591
gollda-10ulbuffer-2ulblack-2weeks	388.006
gollda-10ulbuffer-2ulblack-2weeks	385.954
gollda-10ulbuffer-2ulblack-2weeks	394.28
gollda-10ulbuffer-2ulblack-2weeks	1121.89
gollda-10ulbuffer-2ulblack-2weeks	2503.02
gollda-10ulbuffer-2ulblack-2weeks	327.437
gollda-10ulbuffer-2ulblack-2weeks	410.202
gollda-10ulbuffer-2ulblack-2weeks	733.658
gollda-10ulbuffer-2ulblack-2weeks	11877
gollda-10ulbuffer-2ulblack-2weeks	614.889
gollda-10ulbuffer-2ulblack-2weeks	529.831
gollda-10ulbuffer-2ulblack-2weeks	747.711
gollda-10ulbuffer-2ulblack-2weeks	565.409
gollda-10ulbuffer-2ulblack-2weeks	486.984
gollda-10ulbuffer-2ulblack-2weeks	701.777
gollda-10ulbuffer-2ulblack-2weeks	11536.2
gollda-10ulbuffer-2ulblack-2weeks	12446.1
gollda-10ulbuffer-2ulblack-2weeks	394.041
gollda-10ulbuffer-2ulblack-2weeks	809.863
gollda-10ulbuffer-2ulblack-2weeks	624.392
gollda-10ulbuffer-2ulblack-2weeks	798.592
gollda-10ulbuffer-2ulblack-2weeks	943.945
gollda-10ulbuffer-2ulblack-2weeks	710.05
gollda-10ulbuffer-2ulblack-2weeks	11895
gollda-10ulbuffer-2ulblack-2weeks	-492.651
gollda-10ulbuffer-2ulblack-2weeks	796.507
gollda-10ulbuffer-2ulblack-2weeks	731.767
gollda-10ulbuffer-2ulblack-2weeks	543.716
gollda-10ulbuffer-2ulblack-2weeks	402.614
gollda-10ulbuffer-2ulblack-2weeks	-353.249
gollda-10ulbuffer-2ulblack-2weeks	772.559
gollda-10ulbuffer-2ulblack-2weeks	286.728
gollda-10ulbuffer-2ulblack-2weeks	415.308
gollda-10ulbuffer-2ulblack-2weeks	724.957
gollda-10ulbuffer-2ulblack-2weeks	786.524
gollda-10ulbuffer-2ulblack-2weeks	10010.6
gollda-10ulbuffer-2ulblack-2weeks	628.817
gollda-10ulbuffer-2ulblack-2weeks	415.204
gollda-10ulbuffer-2ulblack-2weeks	583.279
gollda-10ulbuffer-2ulblack-2weeks	562.748
gollda-10ulbuffer-2ulblack-2weeks	646.444
gollda-10ulbuffer-2ulblack-2weeks	367.019
gollda-10ulbuffer-2ulblack-2weeks	808.533
gollda-10ulbuffer-2ulblack-2weeks	980.597
gollda-10ulbuffer-2ulblack-2weeks	937.143
gollda-10ulbuffer-2ulblack-2weeks	688.638
gollda-10ulbuffer-2ulblack-2weeks	1085.68
gollda-10ulbuffer-2ulblack-2weeks	3895.8
gollda-10ulbuffer-2ulblack-2weeks	499.317
gollda-10ulbuffer-2ulblack-2weeks	643.527
gollda-10ulbuffer-2ulblack-2weeks	336.687
gollda-10ulbuffer-2ulblack-2weeks	588.475
gollda-10ulbuffer-2ulblack-2weeks	641.357
gollda-10ulbuffer-2ulblack-2weeks	582.892
gollda-10ulbuffer-2ulblack-2weeks	996.602
gollda-10ulbuffer-2ulblack-2weeks	917.648
gollda-10ulbuffer-2ulblack-2weeks	719.821
gollda-10ulbuffer-2ulblack-2weeks	617.562
gollda-10ulbuffer-2ulblack-2weeks	866.502
gollda-10ulbuffer-2ulblack-2weeks	-356.931
gollda-10ulbuffer-2ulblack-2weeks	416.551
gollda-10ulbuffer-2ulblack-2weeks	363.01
gollda-10ulbuffer-2ulblack-2weeks	625.248
gollda-10ulbuffer-2ulblack-2weeks	454.83
gollda-10ulbuffer-2ulblack-2weeks	728.313
gollda-10ulbuffer-2ulblack-2weeks	1115.91
gollda-10ulbuffer-2ulblack-2weeks	998.3
gollda-10ulbuffer-2ulblack-2weeks	1879.92
gollda-10ulbuffer-2ulblack-2weeks	853.96
gollda-10ulbuffer-2ulblack-2weeks	482.399
gollda-10ulbuffer-2ulblack-2weeks	755.753
gollda-10ulbuffer-2ulblack-2weeks	781.393
gollda-10ulbuffer-2ulblack-2weeks	469.519
gollda-10ulbuffer-2ulblack-2weeks	735.752
gollda-10ulbuffer-2ulblack-2weeks	1028.32
gollda-10ulbuffer-2ulblack-2weeks	305.988
gollda-10ulbuffer-2ulblack-2weeks	376.717
gollda-10ulbuffer-2ulblack-2weeks	743.985
gollda-10ulbuffer-2ulblack-2weeks	729.343
gollda-10ulbuffer-2ulblack-2weeks	705.041
gollda-10ulbuffer-2ulblack-2weeks	789.584
gollda-10ulbuffer-2ulblack-2weeks	754.886
gollda-10ulbuffer-2ulblack-2weeks	458.606
gollda-10ulbuffer-2ulblack-2weeks	613.281
gollda-10ulbuffer-2ulblack-2weeks	601.443
gollda-10ulbuffer-2ulblack-2weeks	509.484
gollda-10ulbuffer-2ulblack-2weeks	691.048
gollda-10ulbuffer-2ulblack-2weeks	645.888
gollda-10ulbuffer-2ulblack-2weeks	401.647
gollda-10ulbuffer-2ulblack-2weeks	698.116
gollda-10ulbuffer-2ulblack-2weeks	-560.071
gollda-10ulbuffer-2ulblack-2weeks	422.364
gollda-10ulbuffer-2ulblack-2weeks	622.351
gollda-10ulbuffer-2ulblack-2weeks	11607.5
gollda-10ulbuffer-2ulblack-2weeks	450.628
gollda-10ulbuffer-2ulblack-2weeks	674.127
gollda-10ulbuffer-2ulblack-2weeks	330.33
gollda-10ulbuffer-2ulblack-2weeks	477.304
gollda-10ulbuffer-2ulblack-2weeks	805.378
gollda-10ulbuffer-2ulblack-2weeks	403.008
gollda-10ulbuffer-2ulblack-2weeks	770.1
gollda-10ulbuffer-2ulblack-2weeks	337.918
gollda-10ulbuffer-2ulblack-2weeks	252.168
gollda-10ulbuffer-2ulblack-2weeks	459.761
gollda-10ulbuffer-2ulblack-2weeks	436.557
gollda-10ulbuffer-2ulblack-2weeks	1623.68
gollda-10ulbuffer-2ulblack-2weeks	626.18
gollda-10ulbuffer-2ulblack-2weeks	847.879
gollda-10ulbuffer-2ulblack-2weeks	870.217
gollda-10ulbuffer-2ulblack-2weeks	717.973
gollda-10ulbuffer-2ulblack-2weeks	702.481
gollda-10ulbuffer-2ulblack-2weeks	448.038
gollda-10ulbuffer-2ulblack-2weeks	460.7
gollda-10ulbuffer-2ulblack-2weeks	284.648
gollda-10ulbuffer-2ulblack-2weeks	234.732
gollda-10ulbuffer-2ulblack-2weeks	-367.346
gollda-10ulbuffer-2ulblack-2weeks	-340.428
gollda-10ulbuffer-2ulblack-2weeks	-274.638
gollda-10ulbuffer-2ulblack-2weeks	487.879
gollda-10ulbuffer-2ulblack-2weeks	829.145
gollda-10ulbuffer-2ulblack-2weeks	11444.7
gollda-10ulbuffer-2ulblack-2weeks	890.405
gollda-10ulbuffer-2ulblack-2weeks	959.031
gollda-10ulbuffer-2ulblack-2weeks	823.483
gollda-10ulbuffer-2ulblack-2weeks	633.375
gollda-10ulbuffer-2ulblack-2weeks	577.128
gollda-10ulbuffer-2ulblack-2weeks	590.477
gollda-10ulbuffer-2ulblack-2weeks	678.799
gollda-10ulbuffer-2ulblack-2weeks	397.238
gollda-10ulbuffer-2ulblack-2weeks	490.929
gollda-10ulbuffer-2ulblack-2weeks	439.123
gollda-10ulbuffer-2ulblack-2weeks	597.486
gollda-10ulbuffer-2ulblack-2weeks	441.225
gollda-10ulbuffer-2ulblack-2weeks	-243.721
gollda-10ulbuffer-2ulblack-2weeks	-341.461
gollda-10ulbuffer-2ulblack-2weeks	11525.8
gollda-10ulbuffer-2ulblack-2weeks	12659
gollda-10ulbuffer-2ulblack-2weeks	12206.7
gollda-10ulbuffer-2ulblack-2weeks	718.841
gollda-10ulbuffer-2ulblack-2weeks	763.246
gollda-10ulbuffer-2ulblack-2weeks	11482.3
gollda-10ulbuffer-2ulblack-2weeks	345.94
gollda-10ulbuffer-2ulblack-2weeks	481.395
gollda-10ulbuffer-2ulblack-2weeks	615.503
gollda-10ulbuffer-2ulblack-2weeks	360.591
gollda-10ulbuffer-2ulblack-2weeks	422.255
gollda-10ulbuffer-2ulblack-2weeks	782.344
gollda-10ulbuffer-2ulblack-2weeks	-241.139
gollda-10ulbuffer-2ulblack-2weeks	-288.514
gollda-10ulbuffer-2ulblack-2weeks	611.83
gollda-10ulbuffer-2ulblack-2weeks	432.165
gollda-10ulbuffer-2ulblack-2weeks	516.148
gollda-10ulbuffer-2ulblack-2weeks	283.476
gollda-10ulbuffer-2ulblack-2weeks	5229.53
gollda-10ulbuffer-2ulblack-2weeks	514.229
gollda-10ulbuffer-2ulblack-2weeks	764.355
gollda-10ulbuffer-2ulblack-2weeks	430.927
gollda-10ulbuffer-2ulblack-2weeks	867.625
gollda-10ulbuffer-2ulblack-2weeks	887.478
gollda-10ulbuffer-2ulblack-2weeks	844.864
gollda-10ulbuffer-2ulblack-2weeks	661.243
gollda-10ulbuffer-2ulblack-2weeks	11746.1
gollda-10ulbuffer-2ulblack-2weeks	1436.66
gollda-10ulbuffer-2ulblack-2weeks	866.481
gollda-10ulbuffer-2ulblack-2weeks	968.183
gollda-10ulbuffer-2ulblack-2weeks	310.091
gollda-10ulbuffer-2ulblack-2weeks	563.526
gollda-10ulbuffer-2ulblack-2weeks	572.661
gollda-10ulbuffer-2ulblack-2weeks	513.738
gollda-10ulbuffer-2ulblack-2weeks	11416.8
gollda-10ulbuffer-2ulblack-2weeks	11449.5
gollda-10ulbuffer-2ulblack-2weeks	905.737
gollda-10ulbuffer-2ulblack-2weeks	755.377
gollda-10ulbuffer-2ulblack-2weeks	831.429
gollda-10ulbuffer-2ulblack-2weeks	11740.1
gollda-10ulbuffer-2ulblack-2weeks	677.939
gollda-10ulbuffer-2ulblack-2weeks	351.101
gollda-10ulbuffer-2ulblack-2weeks	551.063
gollda-10ulbuffer-2ulblack-2weeks	397.221
gollda-10ulbuffer-2ulblack-2weeks	845.772
gollda-10ulbuffer-2ulblack-2weeks	251.757
gollda-10ulbuffer-2ulblack-2weeks	11786.5
gollda-10ulbuffer-2ulblack-2weeks	851.924
gollda-10ulbuffer-2ulblack-2weeks	355.48
gollda-10ulbuffer-2ulblack-2weeks	813.289
gollda-10ulbuffer-2ulblack-2weeks	3014.25
gollda-10ulbuffer-2ulblack-2weeks	11474.5
gollda-10ulbuffer-2ulblack-2weeks	615.114
gollda-10ulbuffer-2ulblack-2weeks	861.262
gollda-10ulbuffer-2ulblack-2weeks	365.283
gollda-10ulbuffer-2ulblack-2weeks	1321.45
gollda-10ulbuffer-2ulblack-2weeks	746.456
gollda-10ulbuffer-2ulblack-2weeks	771.798
gollda-10ulbuffer-2ulblack-2weeks	591.816
gollda-10ulbuffer-2ulblack-2weeks	11741.2
gollda-10ulbuffer-2ulblack-2weeks	637.195
gollda-10ulbuffer-2ulblack-2weeks	716.98
gollda-10ulbuffer-2ulblack-2weeks	798.596
gollda-10ulbuffer-2ulblack-2weeks	1219.53
gollda-10ulbuffer-2ulblack-2weeks	903.969
gollda-10ulbuffer-2ulblack-2weeks	1525.68
gollda-10ulbuffer-2ulblack-2weeks	855.783
gollda-10ulbuffer-2ulblack-2weeks	369.822
gollda-10ulbuffer-2ulblack-2weeks	1630.35
gollda-10ulbuffer-2ulblack-2weeks	-285.553
gollda-10ulbuffer-2ulblack-2weeks	11873
gollda-10ulbuffer-2ulblack-2weeks	1004.36
gollda-10ulbuffer-2ulblack-2weeks	884.241
gollda-10ulbuffer-2ulblack-2weeks	1233.49
gollda-10ulbuffer-2ulblack-2weeks	327.815
gollda-10ulbuffer-2ulblack-2weeks	443.758
gollda-10ulbuffer-2ulblack-2weeks	512.934
gollda-10ulbuffer-2ulblack-2weeks	601.108
gollda-10ulbuffer-2ulblack-2weeks	-547.382
gollda-10ulbuffer-2ulblack-2weeks	815.462
gollda-10ulbuffer-2ulblack-2weeks	907.311
gollda-10ulbuffer-2ulblack-2weeks	743.497
gollda-10ulbuffer-2ulblack-2weeks	2625.66
gollda-10ulbuffer-2ulblack-2weeks	11930.6
gollda-10ulbuffer-2ulblack-2weeks	693.125
gollda-10ulbuffer-2ulblack-2weeks	519.321
gollda-10ulbuffer-2ulblack-2weeks	1536.73
gollda-10ulbuffer-2ulblack-2weeks	708.611
gollda-10ulbuffer-2ulblack-2weeks	979.582
gollda-10ulbuffer-2ulblack-2weeks	11178.9
gollda-10ulbuffer-2ulblack-2weeks	434.393
gollda-10ulbuffer-2ulblack-2weeks	396.803
gollda-10ulbuffer-2ulblack-2weeks	529.57
gollda-10ulbuffer-2ulblack-2weeks	498.608
gollda-10ulbuffer-2ulblack-2weeks	631.342
gollda-10ulbuffer-2ulblack-2weeks	11486.9
gollda-10ulbuffer-2ulblack-2weeks	12128.3
gollda-10ulbuffer-2ulblack-2weeks	744.531
gollda-10ulbuffer-2ulblack-2weeks	11825.2
gollda-10ulbuffer-2ulblack-2weeks	386.1
gollda-10ulbuffer-2ulblack-2weeks	996.068
gollda-10ulbuffer-2ulblack-2weeks	682.56
gollda-10ulbuffer-2ulblack-2weeks	-391.991
gollda-10ulbuffer-2ulblack-2weeks	792.098
gollda-10ulbuffer-2ulblack-2weeks	907.064
gollda-10ulbuffer-2ulblack-2weeks	-334.255
gollda-10ulbuffer-2ulblack-2weeks	327.671
gollda-10ulbuffer-2ulblack-2weeks	408.6
gollda-10ulbuffer-2ulblack-2weeks	323.132
gollda-10ulbuffer-2ulblack-2weeks	311.115
gollda-10ulbuffer-2ulblack-2weeks	1022.61
gollda-10ulbuffer-2ulblack-2weeks	-231.628
gollda-10ulbuffer-2ulblack-2weeks	532.308
gollda-10ulbuffer-2ulblack-2weeks	372.204
gollda-10ulbuffer-2ulblack-2weeks	545.21
gollda-10ulbuffer-2ulblack-2weeks	11870.4
gollda-10ulbuffer-2ulblack-2weeks	1368.8
gollda-10ulbuffer-2ulblack-2weeks	560.493
gollda-10ulbuffer-2ulblack-2weeks	884.084
gollda-10ulbuffer-2ulblack-2weeks	504.837
gollda-10ulbuffer-2ulblack-2weeks	464.494
gollda-10ulbuffer-2ulblack-2weeks	308.344
gollda-10ulbuffer-2ulblack-2weeks	356.842
gollda-10ulbuffer-2ulblack-2weeks	1979.36
gollda-10ulbuffer-2ulblack-2weeks	579.389
gollda-10ulbuffer-2ulblack-2weeks	11577.8
gollda-10ulbuffer-2ulblack-2weeks	1028.57
gollda-10ulbuffer-2ulblack-2weeks	790.292
gollda-10ulbuffer-2ulblack-2weeks	647.125
gollda-10ulbuffer-2ulblack-2weeks	473.186
gollda-10ulbuffer-2ulblack-2weeks	533.447
gollda-10ulbuffer-2ulblack-2weeks	556.449
gollda-10ulbuffer-2ulblack-2weeks	309.956
gollda-10ulbuffer-2ulblack-2weeks	672.026
gollda-10ulbuffer-2ulblack-2weeks	492.729
gollda-10ulbuffer-2ulblack-2weeks	761.001
gollda-10ulbuffer-2ulblack-2weeks	671.746
gollda-10ulbuffer-2ulblack-2weeks	421.909
gollda-10ulbuffer-2ulblack-2weeks	3905.42
gollda-10ulbuffer-2ulblack-2weeks	820.221
gollda-10ulbuffer-2ulblack-2weeks	774.625
gollda-10ulbuffer-2ulblack-2weeks	577.982
gollda-10ulbuffer-2ulblack-2weeks	917.432
gollda-10ulbuffer-2ulblack-2weeks	3971.06
gollda-10ulbuffer-2ulblack-2weeks	638.395
gollda-10ulbuffer-2ulblack-2weeks	709.455
gollda-10ulbuffer-2ulblack-2weeks	717.791
gollda-10ulbuffer-2ulblack-2weeks	-498.628
gollda-10ulbuffer-2ulblack-2weeks	276.929
gollda-10ulbuffer-2ulblack-2weeks	-350.383
gollda-10ulbuffer-2ulblack-2weeks	1788.93
gollda-10ulbuffer-2ulblack-2weeks	338.988
gollda-10ulbuffer-2ulblack-2weeks	2239.01
gollda-10ulbuffer-2ulblack-2weeks	847.495
gollda-10ulbuffer-2ulblack-2weeks	-294.247
gollda-10ulbuffer-2ulblack-2weeks	584.826
gollda-10ulbuffer-2ulblack-2weeks	393.66
gollda-10ulbuffer-2ulblack-2weeks	-272.915
gollda-10ulbuffer-2ulblack-2weeks	-326.174
gollda-10ulbuffer-2ulblack-2weeks	383.764
gollda-10ulbuffer-2ulblack-2weeks	369.955
gollda-10ulbuffer-2ulblack-2weeks	1047.58
gollda-10ulbuffer-2ulblack-2weeks	570.552
gollda-10ulbuffer-2ulblack-2weeks	598.906
gollda-10ulbuffer-2ulblack-2weeks	289.878
gollda-10ulbuffer-2ulblack-2weeks	524.766
gollda-10ulbuffer-2ulblack-2weeks	613.812
gollda-10ulbuffer-2ulblack-2weeks	760.58
gollda-10ulbuffer-2ulblack-2weeks	900.876
gollda-10ulbuffer-2ulblack-2weeks	319.44
gollda-10ulbuffer-2ulblack-2weeks	330.184
gollda-10ulbuffer-2ulblack-2weeks	-277.815
gollda-10ulbuffer-2ulblack-2weeks	434.196
gollda-10ulbuffer-2ulblack-2weeks	702.109
gollda-10ulbuffer-2ulblack-2weeks	696.4
gollda-10ulbuffer-2ulblack-2weeks	983.824
gollda-10ulbuffer-2ulblack-2weeks	17867.9
gollda-10ulbuffer-2ulblack-2weeks	11795.4
gollda-10ulbuffer-2ulblack-2weeks	846.753
gollda-10ulbuffer-2ulblack-2weeks	748.4
gollda-10ulbuffer-2ulblack-2weeks	1012.02
gollda-10ulbuffer-2ulblack-2weeks	572.371
gollda-10ulbuffer-2ulblack-2weeks	1145.56
gollda-10ulbuffer-2ulblack-2weeks	341.268
gollda-10ulbuffer-2ulblack-2weeks	822.303
gollda-10ulbuffer-2ulblack-2weeks	697.979
gollda-10ulbuffer-2ulblack-2weeks	823.684
gollda-10ulbuffer-2ulblack-2weeks	880.111
gollda-10ulbuffer-2ulblack-2weeks	679.77
gollda-10ulbuffer-2ulblack-2weeks	878.802
gollda-10ulbuffer-2ulblack-2weeks	-381.433
gollda-10ulbuffer-2ulblack-2weeks	610.711
gollda-10ulbuffer-2ulblack-2weeks	750.824
gollda-10ulbuffer-2ulblack-2weeks	344.647
gollda-10ulbuffer-2ulblack-2weeks	-419.921
gollda-10ulbuffer-2ulblack-2weeks	605.176
gollda-10ulbuffer-2ulblack-2weeks	653.134
gollda-10ulbuffer-2ulblack-2weeks	235.518
gollda-10ulbuffer-2ulblack-2weeks	11856.9
gollda-10ulbuffer-2ulblack-2weeks	936.083
gollda-10ulbuffer-2ulblack-2weeks	496.481
gollda-10ulbuffer-2ulblack-2weeks	1114.99
gollda-10ulbuffer-2ulblack-2weeks	880.725
gollda-10ulbuffer-2ulblack-2weeks	667.412
gollda-10ulbuffer-2ulblack-2weeks	-610.007
gollda-10ulbuffer-2ulblack-2weeks	1602.36
gollda-10ulbuffer-2ulblack-2weeks	534.799
gollda-10ulbuffer-2ulblack-2weeks	11724.1
gollda-10ulbuffer-2ulblack-2weeks	-287.468
gollda-10ulbuffer-2ulblack-2weeks	458.665
gollda-10ulbuffer-2ulblack-2weeks	10384.3
gollda-10ulbuffer-2ulblack-2weeks	-302.106
gollda-10ulbuffer-2ulblack-2weeks	907.949
gollda-10ulbuffer-2ulblack-2weeks	640.321
gollda-10ulbuffer-2ulblack-2weeks	570.821
gollda-10ulbuffer-2ulblack-2weeks	991.959
gollda-10ulbuffer-2ulblack-2weeks	472.796
gollda-10ulbuffer-2ulblack-2weeks	484.116
gollda-10ulbuffer-2ulblack-2weeks	458.273
gollda-10ulbuffer-2ulblack-2weeks	333.031
gollda-10ulbuffer-2ulblack-2weeks	11124.9
gollda-10ulbuffer-2ulblack-2weeks	812.598
gollda-10ulbuffer-2ulblack-2weeks	13272.9
gollda-10ulbuffer-2ulblack-2weeks	1692.34
gollda-10ulbuffer-2ulblack-2weeks	529.09
gollda-10ulbuffer-2ulblack-2weeks	281.243
gollda-10ulbuffer-2ulblack-2weeks	645.136
gollda-10ulbuffer-2ulblack-2weeks	760.954
gollda-10ulbuffer-2ulblack-2weeks	792.329
gollda-10ulbuffer-2ulblack-2weeks	441.52
gollda-10ulbuffer-2ulblack-2weeks	773.323
gollda-10ulbuffer-2ulblack-2weeks	841.051
gollda-10ulbuffer-2ulblack-2weeks	592.673
gollda-10ulbuffer-2ulblack-2weeks	695.441
gollda-10ulbuffer-2ulblack-2weeks	3545.49
gollda-10ulbuffer-2ulblack-2weeks	722.775
gollda-10ulbuffer-2ulblack-2weeks	310.345
gollda-10ulbuffer-2ulblack-2weeks	775.672
gollda-10ulbuffer-2ulblack-2weeks	592.136
gollda-10ulbuffer-2ulblack-2weeks	-434.451
gollda-10ulbuffer-2ulblack-2weeks	11379.4
gollda-10ulbuffer-2ulblack-2weeks	12212.6
gollda-10ulbuffer-2ulblack-2weeks	578.91
gollda-10ulbuffer-2ulblack-2weeks	664.584
gollda-10ulbuffer-2ulblack-2weeks	422.148
gollda-10ulbuffer-2ulblack-2weeks	351.224
gollda-10ulbuffer-2ulblack-2weeks	531.207
gollda-10ulbuffer-2ulblack-2weeks	537.608
gollda-10ulbuffer-2ulblack-2weeks	265.427
gollda-10ulbuffer-2ulblack-2weeks	480.569
gollda-10ulbuffer-2ulblack-2weeks	336.104
gollda-10ulbuffer-2ulblack-2weeks	310.638
gollda-10ulbuffer-2ulblack-2weeks	-296.849
gollda-10ulbuffer-2ulblack-2weeks	1042.98
gollda-10ulbuffer-2ulblack-2weeks	2734.57
gollda-10ulbuffer-2ulblack-2weeks	617.005
gollda-10ulbuffer-2ulblack-2weeks	1107.52
gollda-10ulbuffer-2ulblack-2weeks	304.94
gollda-10ulbuffer-2ulblack-2weeks	2295.63
gollda-10ulbuffer-2ulblack-2weeks	576.892
gollda-10ulbuffer-2ulblack-2weeks	372.158
gollda-10ulbuffer-2ulblack-2weeks	554.443
gollda-10ulbuffer-2ulblack-2weeks	-344.099
gollda-10ulbuffer-2ulblack-2weeks	409.375
gollda-10ulbuffer-2ulblack-2weeks	637.252
gollda-10ulbuffer-2ulblack-2weeks	435.997
gollda-10ulbuffer-2ulblack-2weeks	11245.6
gollda-10ulbuffer-2ulblack-2weeks	329.165
gollda-10ulbuffer-2ulblack-2weeks	-450.615
gollda-10ulbuffer-2ulblack-2weeks	701.999
gollda-10ulbuffer-2ulblack-2weeks	776.125
gollda-10ulbuffer-2ulblack-2weeks	866.086
gollda-10ulbuffer-2ulblack-2weeks	12184.5
gollda-10ulbuffer-2ulblack-2weeks	739.143
gollda-10ulbuffer-2ulblack-2weeks	-330.964
gollda-10ulbuffer-2ulblack-2weeks	493.01
gollda-10ulbuffer-2ulblack-2weeks	-348.632
gollda-10ulbuffer-2ulblack-2weeks	-290.068
gollda-10ulbuffer-2ulblack-2weeks	657.191
gollda-10ulbuffer-2ulblack-2weeks	582.502
gollda-10ulbuffer-2ulblack-2weeks	487.6
gollda-10ulbuffer-2ulblack-2weeks	-345.539
gollda-10ulbuffer-2ulblack-2weeks	499.561
gollda-10ulbuffer-2ulblack-2weeks	855.292
gollda-10ulbuffer-2ulblack-2weeks	23222.3
gollda-10ulbuffer-2ulblack-2weeks	464.011
gollda-10ulbuffer-2ulblack-2weeks	634.652
gollda-10ulbuffer-2ulblack-2weeks	349.546
gollda-10ulbuffer-2ulblack-2weeks	11455.9
gollda-10ulbuffer-2ulblack-2weeks	614.896
gollda-10ulbuffer-2ulblack-2weeks	-367.971
gollda-10ulbuffer-2ulblack-2weeks	432.297
gollda-10ulbuffer-2ulblack-2weeks	13118.8
gollda-10ulbuffer-2ulblack-2weeks	828.335
gollda-10ulbuffer-2ulblack-2weeks	347.373
gollda-10ulbuffer-2ulblack-2weeks	1566.02
gollda-10ulbuffer-2ulblack-2weeks	364.444
gollda-10ulbuffer-2ulblack-2weeks	287.52
gollda-10ulbuffer-2ulblack-2weeks	289.809
gollda-10ulbuffer-2ulblack-2weeks	316.179
gollda-10ulbuffer-2ulblack-2weeks	-324.302
gollda-10ulbuffer-2ulblack-2weeks	-417.177
gollda-10ulbuffer-2ulblack-2weeks	554.473
gollda-10ulbuffer-2ulblack-2weeks	2789.06
gollda-10ulbuffer-2ulblack-2weeks	1053.06
gollda-10ulbuffer-2ulblack-2weeks	1566.9
gollda-10ulbuffer-2ulblack-2weeks	647.964
gollda-10ulbuffer-2ulblack-2weeks	2325.21
gollda-10ulbuffer-2ulblack-2weeks	3829.22
gollda-10ulbuffer-2ulblack-2weeks	597.003
gollda-10ulbuffer-2ulblack-2weeks	700.95
gollda-10ulbuffer-2ulblack-2weeks	717.449
gollda-10ulbuffer-2ulblack-2weeks	371.369
gollda-10ulbuffer-2ulblack-2weeks	-269.375
gollda-10ulbuffer-2ulblack-2weeks	693.399
gollda-10ulbuffer-2ulblack-2weeks	324.468
gollda-10ulbuffer-2ulblack-2weeks	506.47
gollda-10ulbuffer-2ulblack-2weeks	262.451
gollda-10ulbuffer-2ulblack-2weeks	2372.36
gollda-10ulbuffer-2ulblack-2weeks	4731
gollda-10ulbuffer-2ulblack-2weeks	367.769
gollda-10ulbuffer-2ulblack-2weeks	910.278
gollda-10ulbuffer-2ulblack-2weeks	777.426
gollda-10ulbuffer-2ulblack-2weeks	311.495
gollda-10ulbuffer-2ulblack-2weeks	393.368
gollda-10ulbuffer-2ulblack-2weeks	344.143
gollda-10ulbuffer-2ulblack-2weeks	452.427
gollda-10ulbuffer-2ulblack-2weeks	505.656
gollda-10ulbuffer-2ulblack-2weeks	-389.356
gollda-10ulbuffer-2ulblack-2weeks	1121.98
gollda-10ulbuffer-2ulblack-2weeks	1074.75
gollda-10ulbuffer-2ulblack-2weeks	391.146
gollda-10ulbuffer-2ulblack-2weeks	12702.5
gollda-10ulbuffer-2ulblack-2weeks	1202.86
gollda-10ulbuffer-2ulblack-2weeks	708.889
gollda-10ulbuffer-2ulblack-2weeks	2944.29
gollda-10ulbuffer-2ulblack-2weeks	707.996
gollda-10ulbuffer-2ulblack-2weeks	765.569
gollda-10ulbuffer-2ulblack-2weeks	590.925
gollda-10ulbuffer-2ulblack-2weeks	300.735
gollda-10ulbuffer-2ulblack-2weeks	291.92
gollda-10ulbuffer-2ulblack-2weeks	310.346
gollda-10ulbuffer-2ulblack-2weeks	276.21
gollda-10ulbuffer-2ulblack-2weeks	11134.4
gollda-10ulbuffer-2ulblack-2weeks	975
gollda-10ulbuffer-2ulblack-2weeks	758.782
gollda-10ulbuffer-2ulblack-2weeks	1320.79
gollda-10ulbuffer-2ulblack-2weeks	455.456
gollda-10ulbuffer-2ulblack-2weeks	389.568
gollda-10ulbuffer-2ulblack-2weeks	726.827
gollda-10ulbuffer-2ulblack-2weeks	752.492
gollda-10ulbuffer-2ulblack-2weeks	680.641
gollda-10ulbuffer-2ulblack-2weeks	11521.4
gollda-10ulbuffer-2ulblack-2weeks	-261.105
gollda-10ulbuffer-2ulblack-2weeks	223.888
gollda-10ulbuffer-2ulblack-2weeks	-364.755
gollda-10ulbuffer-2ulblack-2weeks	339.965
gollda-10ulbuffer-2ulblack-2weeks	396.636
gollda-10ulbuffer-2ulblack-2weeks	11815
gollda-10ulbuffer-2ulblack-2weeks	1727.51
gollda-10ulbuffer-2ulblack-2weeks	1584.26
gollda-10ulbuffer-2ulblack-2weeks	1240.28
gollda-10ulbuffer-2ulblack-2weeks	1362.2
gollda-10ulbuffer-2ulblack-2weeks	840.359
gollda-10ulbuffer-2ulblack-2weeks	742.349
gollda-10ulbuffer-2ulblack-2weeks	521.078
gollda-10ulbuffer-2ulblack-2weeks	300.146
gollda-10ulbuffer-2ulblack-2weeks	-283.462
gollda-10ulbuffer-2ulblack-2weeks	11818.7
gollda-10ulbuffer-2ulblack-2weeks	659.735
gollda-10ulbuffer-2ulblack-2weeks	568.605
gollda-10ulbuffer-2ulblack-2weeks	716.951
gollda-10ulbuffer-2ulblack-2weeks	514.64
gollda-10ulbuffer-2ulblack-2weeks	459.374
gollda-10ulbuffer-2ulblack-2weeks	251.412
gollda-10ulbuffer-2ulblack-2weeks	9699.58
gollda-10ulbuffer-2ulblack-2weeks	470.969
gollda-10ulbuffer-2ulblack-2weeks	-223.818
gollda-10ulbuffer-2ulblack-2weeks	284.941
gollda-10ulbuffer-2ulblack-2weeks	271.976
gollda-10ulbuffer-2ulblack-2weeks	609.636
gollda-10ulbuffer-2ulblack-2weeks	11297.9
gollda-10ulbuffer-2ulblack-2weeks	780.062
gollda-10ulbuffer-2ulblack-2weeks	15311.3
gollda-10ulbuffer-2ulblack-2weeks	-424.305
gollda-10ulbuffer-2ulblack-2weeks	1431.15
gollda-10ulbuffer-2ulblack-2weeks	1135.33
gollda-10ulbuffer-2ulblack-2weeks	511.009
gollda-10ulbuffer-2ulblack-2weeks	358.328
gollda-10ulbuffer-2ulblack-2weeks	612.179
gollda-10ulbuffer-2ulblack-2weeks	778.211
gollda-10ulbuffer-2ulblack-2weeks	441.761
gollda-10ulbuffer-2ulblack-2weeks	452.299
gollda-10ulbuffer-2ulblack-2weeks	313.464
gollda-10ulbuffer-2ulblack-2weeks	282.567
gollda-10ulbuffer-2ulblack-2weeks	726.221
gollda-10ulbuffer-2ulblack-2weeks	303.271
gollda-10ulbuffer-2ulblack-2weeks	773.699
gollda-10ulbuffer-2ulblack-2weeks	629.693
gollda-10ulbuffer-2ulblack-2weeks	12275.9
gollda-10ulbuffer-2ulblack-2weeks	824.958
gollda-10ulbuffer-2ulblack-2weeks	-438.054
gollda-10ulbuffer-2ulblack-2weeks	958.278
gollda-10ulbuffer-2ulblack-2weeks	673.811
gollda-10ulbuffer-2ulblack-2weeks	514.718
gollda-10ulbuffer-2ulblack-2weeks	-384.249
gollda-10ulbuffer-2ulblack-2weeks	438.93
gollda-10ulbuffer-2ulblack-2weeks	-550.517
gollda-10ulbuffer-2ulblack-2weeks	338.339
gollda-10ulbuffer-2ulblack-2weeks	-332.968
gollda-10ulbuffer-2ulblack-2weeks	246.003
gollda-10ulbuffer-2ulblack-2weeks	965.16
gollda-10ulbuffer-2ulblack-2weeks	4403.64
gollda-10ulbuffer-2ulblack-2weeks	924.796
gollda-10ulbuffer-2ulblack-2weeks	681.476
gollda-10ulbuffer-2ulblack-2weeks	697.251
gollda-10ulbuffer-2ulblack-2weeks	801.212
gollda-10ulbuffer-2ulblack-2weeks	657.6
gollda-10ulbuffer-2ulblack-2weeks	678.795
gollda-10ulbuffer-2ulblack-2weeks	557.453
gollda-10ulbuffer-2ulblack-2weeks	525.61
gollda-10ulbuffer-2ulblack-2weeks	587.345
gollda-10ulbuffer-2ulblack-2weeks	977.879
gollda-10ulbuffer-2ulblack-2weeks	229.588
gollda-10ulbuffer-2ulblack-2weeks	-292.825
gollda-10ulbuffer-2ulblack-2weeks	849.049
gollda-10ulbuffer-2ulblack-2weeks	1108.78
gollda-10ulbuffer-2ulblack-2weeks	214.734
gollda-10ulbuffer-2ulblack-2weeks	683.536
gollda-10ulbuffer-2ulblack-2weeks	661.73
gollda-10ulbuffer-2ulblack-2weeks	-335.748
gollda-10ulbuffer-2ulblack-2weeks	709.164
gollda-10ulbuffer-2ulblack-2weeks	486.111
gollda-10ulbuffer-2ulblack-2weeks	-305.078
gollda-10ulbuffer-2ulblack-2weeks	309.143
gollda-10ulbuffer-2ulblack-2weeks	-442.927
gollda-10ulbuffer-2ulblack-2weeks	688.753
gollda-10ulbuffer-2ulblack-2weeks	365.241
gollda-10ulbuffer-2ulblack-2weeks	814.689
gollda-10ulbuffer-2ulblack-2weeks	852.872
gollda-10ulbuffer-2ulblack-2weeks	1118.74
gollda-10ulbuffer-2ulblack-2weeks	503.571
gollda-10ulbuffer-2ulblack-2weeks	5928.94
gollda-10ulbuffer-2ulblack-2weeks	1402.96
gollda-10ulbuffer-2ulblack-2weeks	706.503
gollda-10ulbuffer-2ulblack-2weeks	636.144
gollda-10ulbuffer-2ulblack-2weeks	885.434
gollda-10ulbuffer-2ulblack-2weeks	685.967
gollda-10ulbuffer-2ulblack-2weeks	596.56
gollda-10ulbuffer-2ulblack-2weeks	341.989
gollda-10ulbuffer-2ulblack-2weeks	415.332
gollda-10ulbuffer-2ulblack-2weeks	-326.978
gollda-10ulbuffer-2ulblack-2weeks	265.295
gollda-10ulbuffer-2ulblack-2weeks	264.263
gollda-10ulbuffer-2ulblack-2weeks	380.673
gollda-10ulbuffer-2ulblack-2weeks	12063.7
gollda-10ulbuffer-2ulblack-2weeks	704.013
gollda-10ulbuffer-2ulblack-2weeks	318.203
gollda-10ulbuffer-2ulblack-2weeks	517.268
gollda-10ulbuffer-2ulblack-2weeks	687.459
gollda-10ulbuffer-2ulblack-2weeks	642.031
gollda-10ulbuffer-2ulblack-2weeks	751.302
gollda-10ulbuffer-2ulblack-2weeks	11864.6
gollda-10ulbuffer-2ulblack-2weeks	348.358
gollda-10ulbuffer-2ulblack-2weeks	432.434
gollda-10ulbuffer-2ulblack-2weeks	639.004
gollda-10ulbuffer-2ulblack-2weeks	1347.87
gollda-10ulbuffer-2ulblack-2weeks	5306.8
gollda-10ulbuffer-2ulblack-2weeks	698.299
gollda-10ulbuffer-2ulblack-2weeks	325.858
gollda-10ulbuffer-2ulblack-2weeks	316.324
gollda-10ulbuffer-2ulblack-2weeks	791.913
gollda-10ulbuffer-2ulblack-2weeks	-450.016
gollda-10ulbuffer-2ulblack-2weeks	489.018
gollda-10ulbuffer-2ulblack-2weeks	441.011
gollda-10ulbuffer-2ulblack-2weeks	414.865
gollda-10ulbuffer-2ulblack-2weeks	342.06
gollda-10ulbuffer-2ulblack-2weeks	976.909
gollda-10ulbuffer-2ulblack-2weeks	465.501
gollda-10ulbuffer-2ulblack-2weeks	332.458
gollda-10ulbuffer-2ulblack-2weeks	11532.9
gollda-10ulbuffer-2ulblack-2weeks	703.415
gollda-10ulbuffer-2ulblack-2weeks	479.724
gollda-10ulbuffer-2ulblack-2weeks	-621.644
gollda-10ulbuffer-2ulblack-2weeks	428.438
gollda-10ulbuffer-2ulblack-2weeks	-924.009
gollda-10ulbuffer-2ulblack-2weeks	303.12
gollda-10ulbuffer-2ulblack-2weeks	-255.866
gollda-10ulbuffer-2ulblack-2weeks	302.633
gollda-10ulbuffer-2ulblack-2weeks	-943.565
gollda-10ulbuffer-2ulblack-2weeks	713.462
gollda-10ulbuffer-2ulblack-2weeks	4307.08
gollda-10ulbuffer-2ulblack-2weeks	9512.58
gollda-10ulbuffer-2ulblack-2weeks	678.282
gollda-10ulbuffer-2ulblack-2weeks	403.443
gollda-10ulbuffer-2ulblack-2weeks	-370.704
gollda-10ulbuffer-2ulblack-2weeks	811.922
gollda-10ulbuffer-2ulblack-2weeks	3925.29
gollda-10ulbuffer-2ulblack-2weeks	-404.12
gollda-10ulbuffer-2ulblack-2weeks	464.178
gollda-10ulbuffer-2ulblack-2weeks	726.227
gollda-10ulbuffer-2ulblack-2weeks	445.41
gollda-10ulbuffer-2ulblack-2weeks	781.361
gollda-10ulbuffer-2ulblack-2weeks	697.926
gollda-10ulbuffer-2ulblack-2weeks	505.922
gollda-10ulbuffer-2ulblack-2weeks	450.239
gollda-10ulbuffer-2ulblack-2weeks	1032.81
gollda-10ulbuffer-2ulblack-2weeks	12578.2
gollda-10ulbuffer-2ulblack-2weeks	636.142
gollda-10ulbuffer-2ulblack-2weeks	1622.42
gollda-10ulbuffer-2ulblack-2weeks	692.87
gollda-10ulbuffer-2ulblack-2weeks	627.401
gollda-10ulbuffer-2ulblack-2weeks	564.418
gollda-10ulbuffer-2ulblack-2weeks	619.81
gollda-10ulbuffer-2ulblack-2weeks	453.254
gollda-10ulbuffer-2ulblack-2weeks	949.838
gollda-10ulbuffer-2ulblack-2weeks	-368.344
gollda-10ulbuffer-2ulblack-2weeks	379.982
gollda-10ulbuffer-2ulblack-2weeks	333.363
gollda-10ulbuffer-2ulblack-2weeks	436.451
gollda-10ulbuffer-2ulblack-2weeks	857.016
gollda-10ulbuffer-2ulblack-2weeks	365.501
gollda-10ulbuffer-2ulblack-2weeks	1111.62
gollda-10ulbuffer-2ulblack-2weeks	1483.99
gollda-10ulbuffer-2ulblack-2weeks	1261.33
gollda-10ulbuffer-2ulblack-2weeks	922.481
gollda-10ulbuffer-2ulblack-2weeks	1355.53
gollda-10ulbuffer-2ulblack-2weeks	12170.1
gollda-10ulbuffer-2ulblack-2weeks	322.861
gollda-10ulbuffer-2ulblack-2weeks	643.085
gollda-10ulbuffer-2ulblack-2weeks	-367.245
gollda-10ulbuffer-2ulblack-2weeks	12537
gollda-10ulbuffer-2ulblack-2weeks	12097.9
gollda-10ulbuffer-2ulblack-2weeks	1992.06
gollda-10ulbuffer-2ulblack-2weeks	1349.7
gollda-10ulbuffer-2ulblack-2weeks	967.64
gollda-10ulbuffer-2ulblack-2weeks	621.447
gollda-10ulbuffer-2ulblack-2weeks	590.569
gollda-10ulbuffer-2ulblack-2weeks	483.2
gollda-10ulbuffer-2ulblack-2weeks	805.153
gollda-10ulbuffer-2ulblack-2weeks	659.707
gollda-10ulbuffer-2ulblack-2weeks	379.934
gollda-10ulbuffer-2ulblack-2weeks	605.495
gollda-10ulbuffer-2ulblack-2weeks	539.328
gollda-10ulbuffer-2ulblack-2weeks	748.728
gollda-10ulbuffer-2ulblack-2weeks	1318.73
gollda-10ulbuffer-2ulblack-2weeks	12119.6
gollda-10ulbuffer-2ulblack-2weeks	14009.5
gollda-10ulbuffer-2ulblack-2weeks	698.915
gollda-10ulbuffer-2ulblack-2weeks	329.74
gollda-10ulbuffer-2ulblack-2weeks	649.107
gollda-10ulbuffer-2ulblack-2weeks	1311.29
gollda-10ulbuffer-2ulblack-2weeks	12197.8
gollda-10ulbuffer-2ulblack-2weeks	648.186
gollda-10ulbuffer-2ulblack-2weeks	728.066
gollda-10ulbuffer-2ulblack-2weeks	355.796
gollda-10ulbuffer-2ulblack-2weeks	-269.158
gollda-10ulbuffer-2ulblack-2weeks	996.115
gollda-10ulbuffer-2ulblack-2weeks	638.177
gollda-10ulbuffer-2ulblack-2weeks	12143.3
gollda-10ulbuffer-2ulblack-2weeks	896.041
gollda-10ulbuffer-2ulblack-2weeks	715.764
gollda-10ulbuffer-2ulblack-2weeks	508.134
gollda-10ulbuffer-2ulblack-2weeks	311.65
gollda-10ulbuffer-2ulblack-2weeks	813.756
gollda-10ulbuffer-2ulblack-2weeks	-305.99
gollda-10ulbuffer-2ulblack-2weeks	-284.377
gollda-10ulbuffer-2ulblack-2weeks	440.361
gollda-10ulbuffer-2ulblack-2weeks	1534.72
gollda-10ulbuffer-2ulblack-2weeks	7785.2
gollda-10ulbuffer-2ulblack-2weeks	754.237
gollda-10ulbuffer-2ulblack-2weeks	1779.13
gollda-10ulbuffer-2ulblack-2weeks	790.696
gollda-10ulbuffer-2ulblack-2weeks	851.625
gollda-10ulbuffer-2ulblack-2weeks	350.737
gollda-10ulbuffer-2ulblack-2weeks	11555.5
gollda-10ulbuffer-2ulblack-2weeks	12303.8
gollda-10ulbuffer-2ulblack-2weeks	937.493
gollda-10ulbuffer-2ulblack-2weeks	528.044
gollda-10ulbuffer-2ulblack-2weeks	486.106
gollda-10ulbuffer-2ulblack-2weeks	432.193
gollda-10ulbuffer-2ulblack-2weeks	317.103
gollda-10ulbuffer-2ulblack-2weeks	265.571
gollda-10ulbuffer-2ulblack-2weeks	16372.6
gollda-10ulbuffer-2ulblack-2weeks	1439.72
gollda-10ulbuffer-2ulblack-2weeks	670.116
gollda-10ulbuffer-2ulblack-2weeks	12277.9
gollda-10ulbuffer-2ulblack-2weeks	1318.54
gollda-10ulbuffer-2ulblack-2weeks	3304.74
gollda-10ulbuffer-2ulblack-2weeks	773.938
gollda-10ulbuffer-2ulblack-2weeks	815.589
gollda-10ulbuffer-2ulblack-2weeks	3924.97
gollda-10ulbuffer-2ulblack-2weeks	1201.03
gollda-10ulbuffer-2ulblack-2weeks	765.083
gollda-10ulbuffer-2ulblack-2weeks	655.569
gollda-10ulbuffer-2ulblack-2weeks	390.007
gollda-10ulbuffer-2ulblack-2weeks	297.076
gollda-10ulbuffer-2ulblack-2weeks	664.33
gollda-10ulbuffer-2ulblack-2weeks	-408.899
gollda-10ulbuffer-2ulblack-2weeks	403.028
gollda-10ulbuffer-2ulblack-2weeks	-338.465
gollda-10ulbuffer-2ulblack-2weeks	9312.43
gollda-10ulbuffer-2ulblack-2weeks	12128.6
gollda-10ulbuffer-2ulblack-2weeks	11759.6
gollda-10ulbuffer-2ulblack-2weeks	11080
gollda-10ulbuffer-2ulblack-2weeks	346.154
gollda-10ulbuffer-2ulblack-2weeks	567.012
gollda-10ulbuffer-2ulblack-2weeks	517.654
gollda-10ulbuffer-2ulblack-2weeks	1324.38
gollda-10ulbuffer-2ulblack-2weeks	674.554
gollda-10ulbuffer-2ulblack-2weeks	402.861
gollda-10ulbuffer-2ulblack-2weeks	1308.05
gollda-10ulbuffer-2ulblack-2weeks	435.145
gollda-10ulbuffer-2ulblack-2weeks	450.139
gollda-10ulbuffer-2ulblack-2weeks	443.532
gollda-10ulbuffer-2ulblack-2weeks	-417.964
gollda-10ulbuffer-2ulblack-2weeks	360.248
gollda-10ulbuffer-2ulblack-2weeks	2913.87
gollda-10ulbuffer-2ulblack-2weeks	1177.31
gollda-10ulbuffer-2ulblack-2weeks	11746.9
gollda-10ulbuffer-2ulblack-2weeks	766.345
gollda-10ulbuffer-2ulblack-2weeks	1013.09
gollda-10ulbuffer-2ulblack-2weeks	2548.89
gollda-10ulbuffer-2ulblack-2weeks	730.549
gollda-10ulbuffer-2ulblack-2weeks	358.289
gollda-10ulbuffer-2ulblack-2weeks	225.801
gollda-10ulbuffer-2ulblack-2weeks	377.831
gollda-10ulbuffer-2ulblack-2weeks	-448.069
gollda-10ulbuffer-2ulblack-2weeks	372.388
gollda-10ulbuffer-2ulblack-2weeks	-339.868
gollda-10ulbuffer-2ulblack-2weeks	275.685
gollda-10ulbuffer-2ulblack-2weeks	1568.05
gollda-10ulbuffer-2ulblack-2weeks	5085.01
gollda-10ulbuffer-2ulblack-2weeks	12063.4
gollda-10ulbuffer-2ulblack-2weeks	710.88
gollda-10ulbuffer-2ulblack-2weeks	1111.39
gollda-10ulbuffer-2ulblack-2weeks	683.268
gollda-10ulbuffer-2ulblack-2weeks	503.651
gollda-10ulbuffer-2ulblack-2weeks	1963.25
gollda-10ulbuffer-2ulblack-2weeks	971.096
gollda-10ulbuffer-2ulblack-2weeks	721.269
gollda-10ulbuffer-2ulblack-2weeks	570.088
gollda-10ulbuffer-2ulblack-2weeks	599.406
gollda-10ulbuffer-2ulblack-2weeks	-360.223
gollda-10ulbuffer-2ulblack-2weeks	475.483
gollda-10ulbuffer-2ulblack-2weeks	340.499
gollda-10ulbuffer-2ulblack-2weeks	260.728
gollda-10ulbuffer-2ulblack-2weeks	409.222
gollda-10ulbuffer-2ulblack-2weeks	1252.96
gollda-10ulbuffer-2ulblack-2weeks	475.6
gollda-10ulbuffer-2ulblack-2weeks	390.739
gollda-10ulbuffer-2ulblack-2weeks	-315.632
gollda-10ulbuffer-2ulblack-2weeks	755.08
gollda-10ulbuffer-2ulblack-2weeks	-404.508
gollda-10ulbuffer-2ulblack-2weeks	292.738
gollda-10ulbuffer-2ulblack-2weeks	848.042
gollda-10ulbuffer-2ulblack-2weeks	-292.559
gollda-10ulbuffer-2ulblack-2weeks	-443.236
gollda-10ulbuffer-2ulblack-2weeks	339.51
gollda-10ulbuffer-2ulblack-2weeks	378.865
gollda-10ulbuffer-2ulblack-2weeks	709.072
gollda-10ulbuffer-2ulblack-2weeks	-328.821
gollda-10ulbuffer-2ulblack-2weeks	265.506
gollda-10ulbuffer-2ulblack-2weeks	904.107
gollda-10ulbuffer-2ulblack-2weeks	844.029
gollda-10ulbuffer-2ulblack-2weeks	1021.77
gollda-10ulbuffer-2ulblack-2weeks	707.164
gollda-10ulbuffer-2ulblack-2weeks	329.049
gollda-10ulbuffer-2ulblack-2weeks	698.448
gollda-10ulbuffer-2ulblack-2weeks	-354.967
gollda-10ulbuffer-2ulblack-2weeks	-451.45
gollda-10ulbuffer-2ulblack-2weeks	386.231
gollda-10ulbuffer-2ulblack-2weeks	602.783
gollda-10ulbuffer-2ulblack-2weeks	-313.523
gollda-10ulbuffer-2ulblack-2weeks	608.321
gollda-10ulbuffer-2ulblack-2weeks	639.351
gollda-10ulbuffer-2ulblack-2weeks	3058.72
gollda-10ulbuffer-2ulblack-2weeks	11132.8
gollda-10ulbuffer-2ulblack-2weeks	11021.8
gollda-10ulbuffer-2ulblack-2weeks	12193
gollda-10ulbuffer-2ulblack-2weeks	756.713
gollda-10ulbuffer-2ulblack-2weeks	850.408
gollda-10ulbuffer-2ulblack-2weeks	516.555
gollda-10ulbuffer-2ulblack-2weeks	585.864
gollda-10ulbuffer-2ulblack-2weeks	690.369
gollda-10ulbuffer-2ulblack-2weeks	527.181
gollda-10ulbuffer-2ulblack-2weeks	841.373
gollda-10ulbuffer-2ulblack-2weeks	564.943
gollda-10ulbuffer-2ulblack-2weeks	11652.8
gollda-10ulbuffer-2ulblack-2weeks	658.633
gollda-10ulbuffer-2ulblack-2weeks	538.049
gollda-10ulbuffer-2ulblack-2weeks	544.778
gollda-10ulbuffer-2ulblack-2weeks	-391.982
gollda-10ulbuffer-2ulblack-2weeks	650.447
gollda-10ulbuffer-2ulblack-2weeks	879.726
gollda-10ulbuffer-2ulblack-2weeks	720.809
gollda-10ulbuffer-2ulblack-2weeks	11933.3
gollda-10ulbuffer-2ulblack-2weeks	978.357
gollda-10ulbuffer-2ulblack-2weeks	704.994
gollda-10ulbuffer-2ulblack-2weeks	1113.28
gollda-10ulbuffer-2ulblack-2weeks	12177.7
gollda-10ulbuffer-2ulblack-2weeks	778.467
gollda-10ulbuffer-2ulblack-2weeks	580.706
gollda-10ulbuffer-2ulblack-2weeks	709.264
gollda-10ulbuffer-2ulblack-2weeks	695.029
gollda-10ulbuffer-2ulblack-2weeks	409.197
gollda-10ulbuffer-2ulblack-2weeks	646.876
gollda-10ulbuffer-2ulblack-2weeks	384.757
gollda-10ulbuffer-2ulblack-2weeks	-264.529
gollda-10ulbuffer-2ulblack-2weeks	374.303
gollda-10ulbuffer-2ulblack-2weeks	444.437
gollda-10ulbuffer-2ulblack-2weeks	-296.228
gollda-10ulbuffer-2ulblack-2weeks	10903.3
gollda-10ulbuffer-2ulblack-2weeks	771.598
gollda-10ulbuffer-2ulblack-2weeks	634.463
gollda-10ulbuffer-2ulblack-2weeks	868.405
gollda-10ulbuffer-2ulblack-2weeks	-397.993
gollda-10ulbuffer-2ulblack-2weeks	459.715
gollda-10ulbuffer-2ulblack-2weeks	763.053
gollda-10ulbuffer-2ulblack-2weeks	423.196
gollda-10ulbuffer-2ulblack-2weeks	401.437
gollda-10ulbuffer-2ulblack-2weeks	353.32
gollda-10ulbuffer-2ulblack-2weeks	397.249
gollda-10ulbuffer-2ulblack-2weeks	442.558
gollda-10ulbuffer-2ulblack-2weeks	-430.442
gollda-10ulbuffer-2ulblack-2weeks	352.619
gollda-10ulbuffer-2ulblack-2weeks	11384.5
gollda-10ulbuffer-2ulblack-2weeks	1512.7
gollda-10ulbuffer-2ulblack-2weeks	628.571
gollda-10ulbuffer-2ulblack-2weeks	511.963
gollda-10ulbuffer-2ulblack-2weeks	630.496
gollda-10ulbuffer-2ulblack-2weeks	1740.52
gollda-10ulbuffer-2ulblack-2weeks	11952.4
gollda-10ulbuffer-2ulblack-2weeks	748.957
gollda-10ulbuffer-2ulblack-2weeks	-318.492
gollda-10ulbuffer-2ulblack-2weeks	878.28
gollda-10ulbuffer-2ulblack-2weeks	-264.095
gollda-10ulbuffer-2ulblack-2weeks	630.707
gollda-10ulbuffer-2ulblack-2weeks	823.594
gollda-10ulbuffer-2ulblack-2weeks	554.915
gollda-10ulbuffer-2ulblack-2weeks	365.155
gollda-10ulbuffer-2ulblack-2weeks	274.892
gollda-10ulbuffer-2ulblack-2weeks	434.316
gollda-10ulbuffer-2ulblack-2weeks	1540.25
gollda-10ulbuffer-2ulblack-2weeks	11644.1
gollda-10ulbuffer-2ulblack-2weeks	664.276
gollda-10ulbuffer-2ulblack-2weeks	751.302
gollda-10ulbuffer-2ulblack-2weeks	763.743
gollda-10ulbuffer-2ulblack-2weeks	362.67
gollda-10ulbuffer-2ulblack-2weeks	448.689
gollda-10ulbuffer-2ulblack-2weeks	746.168
gollda-10ulbuffer-2ulblack-2weeks	363.368
gollda-10ulbuffer-2ulblack-2weeks	366.463
gollda-10ulbuffer-2ulblack-2weeks	736.292
gollda-10ulbuffer-2ulblack-2weeks	1147.56
gollda-10ulbuffer-2ulblack-2weeks	412.733
gollda-10ulbuffer-2ulblack-2weeks	461.468
gollda-10ulbuffer-2ulblack-2weeks	978.364
gollda-10ulbuffer-2ulblack-2weeks	11520
gollda-10ulbuffer-2ulblack-2weeks	2582.74
gollda-10ulbuffer-2ulblack-2weeks	736.327
gollda-10ulbuffer-2ulblack-2weeks	1101.28
gollda-10ulbuffer-2ulblack-2weeks	606.037
gollda-10ulbuffer-2ulblack-2weeks	839.499
gollda-10ulbuffer-2ulblack-2weeks	434.992
gollda-10ulbuffer-2ulblack-2weeks	494.499
gollda-10ulbuffer-2ulblack-2weeks	10963.9
gollda-10ulbuffer-2ulblack-2weeks	342.975
gollda-10ulbuffer-2ulblack-2weeks	269.484
gollda-10ulbuffer-2ulblack-2weeks	261.92
gollda-10ulbuffer-2ulblack-2weeks	-283.128
gollda-10ulbuffer-2ulblack-2weeks	1531.64
gollda-10ulbuffer-2ulblack-2weeks	337.951
gollda-10ulbuffer-2ulblack-2weeks	1088.03
gollda-10ulbuffer-2ulblack-2weeks	630.599
gollda-10ulbuffer-2ulblack-2weeks	865.282
gollda-10ulbuffer-2ulblack-2weeks	705.918
gollda-10ulbuffer-2ulblack-2weeks	795.565
gollda-10ulbuffer-2ulblack-2weeks	-356.904
gollda-10ulbuffer-2ulblack-2weeks	275.16
gollda-10ulbuffer-2ulblack-2weeks	10210.9
gollda-10ulbuffer-2ulblack-2weeks	869.606
gollda-10ulbuffer-2ulblack-2weeks	696.717
gollda-10ulbuffer-2ulblack-2weeks	591.994
gollda-10ulbuffer-2ulblack-2weeks	961.748
gollda-10ulbuffer-2ulblack-2weeks	364.8
gollda-10ulbuffer-2ulblack-2weeks	531.632
gollda-10ulbuffer-2ulblack-2weeks	823.961
gollda-10ulbuffer-2ulblack-2weeks	1247.77
gollda-10ulbuffer-2ulblack-2weeks	1460.97
gollda-10ulbuffer-2ulblack-2weeks	11372.6
gollda-10ulbuffer-2ulblack-2weeks	476.31
gollda-10ulbuffer-2ulblack-2weeks	834.053
gollda-10ulbuffer-2ulblack-2weeks	603.926
gollda-10ulbuffer-2ulblack-2weeks	12081.5
gollda-10ulbuffer-2ulblack-2weeks	-269.262
gollda-10ulbuffer-2ulblack-2weeks	-459.498
gollda-10ulbuffer-2ulblack-2weeks	342.892
gollda-10ulbuffer-2ulblack-2weeks	-245.964
gollda-10ulbuffer-2ulblack-2weeks	321.209
gollda-10ulbuffer-2ulblack-2weeks	440.127
gollda-10ulbuffer-2ulblack-2weeks	390.877
gollda-10ulbuffer-2ulblack-2weeks	1504.91
gollda-10ulbuffer-2ulblack-2weeks	11503.7
gollda-10ulbuffer-2ulblack-2weeks	24551.7
gollda-10ulbuffer-2ulblack-2weeks	506.263
gollda-10ulbuffer-2ulblack-2weeks	1571.08
gollda-10ulbuffer-2ulblack-2weeks	851.239
gollda-10ulbuffer-2ulblack-2weeks	603.149
gollda-10ulbuffer-2ulblack-2weeks	606.697
gollda-10ulbuffer-2ulblack-2weeks	536.292
gollda-10ulbuffer-2ulblack-2weeks	575.05
gollda-10ulbuffer-2ulblack-2weeks	638.641
gollda-10ulbuffer-2ulblack-2weeks	369.609
gollda-10ulbuffer-2ulblack-2weeks	426.486
gollda-10ulbuffer-2ulblack-2weeks	419.276
gollda-10ulbuffer-2ulblack-2weeks	850.67
gollda-10ulbuffer-2ulblack-2weeks	417.642
gollda-10ulbuffer-2ulblack-2weeks	-304.393
gollda-10ulbuffer-2ulblack-2weeks	421.353
gollda-10ulbuffer-2ulblack-2weeks	593.599
gollda-10ulbuffer-2ulblack-2weeks	12283.1
gollda-10ulbuffer-2ulblack-2weeks	886.593
gollda-10ulbuffer-2ulblack-2weeks	345.624
gollda-10ulbuffer-2ulblack-2weeks	623.581
gollda-10ulbuffer-2ulblack-2weeks	776.697
gollda-10ulbuffer-2ulblack-2weeks	11466.4
gollda-10ulbuffer-2ulblack-2weeks	-522.916
gollda-10ulbuffer-2ulblack-2weeks	359.084
gollda-10ulbuffer-2ulblack-2weeks	652.374
gollda-10ulbuffer-2ulblack-2weeks	869.246
gollda-10ulbuffer-2ulblack-2weeks	638.672
gollda-10ulbuffer-2ulblack-2weeks	727.819
gollda-10ulbuffer-2ulblack-2weeks	1611.73
gollda-10ulbuffer-2ulblack-2weeks	1024.03
gollda-10ulbuffer-2ulblack-2weeks	716.61
gollda-10ulbuffer-2ulblack-2weeks	386.866
gollda-10ulbuffer-2ulblack-2weeks	375.808
gollda-10ulbuffer-2ulblack-2weeks	381.813
gollda-10ulbuffer-2ulblack-2weeks	401.03
gollda-10ulbuffer-2ulblack-2weeks	-360.214
gollda-10ulbuffer-2ulblack-2weeks	385.832
gollda-10ulbuffer-2ulblack-2weeks	415.138
gollda-10ulbuffer-2ulblack-2weeks	1011.75
gollda-10ulbuffer-2ulblack-2weeks	756.545
gollda-10ulbuffer-2ulblack-2weeks	14030.5
gollda-10ulbuffer-2ulblack-2weeks	504.519
gollda-10ulbuffer-2ulblack-2weeks	808.437
gollda-10ulbuffer-2ulblack-2weeks	824.656
gollda-10ulbuffer-2ulblack-2weeks	2931.05
gollda-10ulbuffer-2ulblack-2weeks	1114.86
gollda-10ulbuffer-2ulblack-2weeks	634.442
gollda-10ulbuffer-2ulblack-2weeks	753.88
gollda-10ulbuffer-2ulblack-2weeks	733.254
gollda-10ulbuffer-2ulblack-2weeks	658.684
gollda-10ulbuffer-2ulblack-2weeks	12370.5
gollda-10ulbuffer-2ulblack-2weeks	471.49
gollda-10ulbuffer-2ulblack-2weeks	366.593
gollda-10ulbuffer-2ulblack-2weeks	385.247
gollda-10ulbuffer-2ulblack-2weeks	455.569
gollda-10ulbuffer-2ulblack-2weeks	759.828
gollda-10ulbuffer-2ulblack-2weeks	1332.32
gollda-10ulbuffer-2ulblack-2weeks	12578.6
gollda-10ulbuffer-2ulblack-2weeks	895.148
gollda-10ulbuffer-2ulblack-2weeks	3671.79
gollda-10ulbuffer-2ulblack-2weeks	443.83
gollda-10ulbuffer-2ulblack-2weeks	611.815
gollda-10ulbuffer-2ulblack-2weeks	388.031
gollda-10ulbuffer-2ulblack-2weeks	377.803
gollda-10ulbuffer-2ulblack-2weeks	433.184
gollda-10ulbuffer-2ulblack-2weeks	1117.33
gollda-10ulbuffer-2ulblack-2weeks	376.161
gollda-10ulbuffer-2ulblack-2weeks	467.812
gollda-10ulbuffer-2ulblack-2weeks	11510.2
gollda-10ulbuffer-2ulblack-2weeks	692.729
gollda-10ulbuffer-2ulblack-2weeks	663.148
gollda-10ulbuffer-2ulblack-2weeks	523.926
gollda-10ulbuffer-2ulblack-2weeks	730.728
gollda-10ulbuffer-2ulblack-2weeks	615.205
gollda-10ulbuffer-2ulblack-2weeks	821.435
gollda-10ulbuffer-2ulblack-2weeks	888.207
gollda-10ulbuffer-2ulblack-2weeks	773.653
gollda-10ulbuffer-2ulblack-2weeks	652.872
gollda-10ulbuffer-2ulblack-2weeks	982.418
gollda-10ulbuffer-2ulblack-2weeks	11805
gollda-10ulbuffer-2ulblack-2weeks	1653.19
gollda-10ulbuffer-2ulblack-2weeks	305.936
gollda-10ulbuffer-2ulblack-2weeks	533.721
gollda-10ulbuffer-2ulblack-2weeks	302.382
gollda-10ulbuffer-2ulblack-2weeks	-415.126
gollda-10ulbuffer-2ulblack-2weeks	810.303
gollda-10ulbuffer-2ulblack-2weeks	-353.128
gollda-10ulbuffer-2ulblack-2weeks	1740.18
gollda-10ulbuffer-2ulblack-2weeks	853.395
gollda-10ulbuffer-2ulblack-2weeks	2498.1
gollda-10ulbuffer-2ulblack-2weeks	495.823
gollda-10ulbuffer-2ulblack-2weeks	11408.9
gollda-10ulbuffer-2ulblack-2weeks	664.986
gollda-10ulbuffer-2ulblack-2weeks	702.306
gollda-10ulbuffer-2ulblack-2weeks	633.796
gollda-10ulbuffer-2ulblack-2weeks	526.643
gollda-10ulbuffer-2ulblack-2weeks	-399.944
gollda-10ulbuffer-2ulblack-2weeks	400.016
gollda-10ulbuffer-2ulblack-2weeks	318.676
gollda-10ulbuffer-2ulblack-2weeks	-344.255
gollda-10ulbuffer-2ulblack-2weeks	304.36
gollda-10ulbuffer-2ulblack-2weeks	763.112
gollda-10ulbuffer-2ulblack-2weeks	1090.55
gollda-10ulbuffer-2ulblack-2weeks	-322.199
gollda-10ulbuffer-2ulblack-2weeks	525.043
gollda-10ulbuffer-2ulblack-2weeks	212.418
gollda-10ulbuffer-2ulblack-2weeks	528.272
gollda-10ulbuffer-2ulblack-2weeks	334.241
gollda-10ulbuffer-2ulblack-2weeks	570.198
gollda-10ulbuffer-2ulblack-2weeks	670.317
gollda-10ulbuffer-2ulblack-2weeks	1057.64
gollda-10ulbuffer-2ulblack-2weeks	11697.7
gollda-10ulbuffer-2ulblack-2weeks	1039.19
gollda-10ulbuffer-2ulblack-2weeks	-310.213
gollda-10ulbuffer-2ulblack-2weeks	-329.563
gollda-10ulbuffer-2ulblack-2weeks	629.111
gollda-10ulbuffer-2ulblack-2weeks	789.391
gollda-10ulbuffer-2ulblack-2weeks	11772
gollda-10ulbuffer-2ulblack-2weeks	670.029
gollda-10ulbuffer-2ulblack-2weeks	533.26
gollda-10ulbuffer-2ulblack-2weeks	-272.036
gollda-10ulbuffer-2ulblack-2weeks	357.083
gollda-10ulbuffer-2ulblack-2weeks	489.892
gollda-10ulbuffer-2ulblack-2weeks	385.604
gollda-10ulbuffer-2ulblack-2weeks	299.084
gollda-10ulbuffer-2ulblack-2weeks	12320.9
gollda-10ulbuffer-2ulblack-2weeks	13355.8
gollda-10ulbuffer-2ulblack-2weeks	11715.5
gollda-10ulbuffer-2ulblack-2weeks	11918.5
gollda-10ulbuffer-2ulblack-2weeks	11186
gollda-10ulbuffer-2ulblack-2weeks	-391.636
gollda-10ulbuffer-2ulblack-2weeks	937.479
gollda-10ulbuffer-2ulblack-2weeks	683.975
gollda-10ulbuffer-2ulblack-2weeks	487.854
gollda-10ulbuffer-2ulblack-2weeks	675.283
gollda-10ulbuffer-2ulblack-2weeks	694.11
gollda-10ulbuffer-2ulblack-2weeks	422.045
gollda-10ulbuffer-2ulblack-2weeks	446.422
gollda-10ulbuffer-2ulblack-2weeks	246.712
gollda-10ulbuffer-2ulblack-2weeks	661.522
gollda-10ulbuffer-2ulblack-2weeks	445.039
gollda-10ulbuffer-2ulblack-2weeks	1001.43
gollda-10ulbuffer-2ulblack-2weeks	861.429
gollda-10ulbuffer-2ulblack-2weeks	915.885
gollda-10ulbuffer-2ulblack-2weeks	1428.84
gollda-10ulbuffer-2ulblack-2weeks	12716.4
gollda-10ulbuffer-2ulblack-2weeks	352.346
gollda-10ulbuffer-2ulblack-2weeks	-373.221
gollda-10ulbuffer-2ulblack-2weeks	403.458
gollda-10ulbuffer-2ulblack-2weeks	372.093
gollda-10ulbuffer-2ulblack-2weeks	818.646
gollda-10ulbuffer-2ulblack-2weeks	10562.6
gollda-10ulbuffer-2ulblack-2weeks	753.809
gollda-10ulbuffer-2ulblack-2weeks	754.351
gollda-10ulbuffer-2ulblack-2weeks	11143.4
gollda-10ulbuffer-2ulblack-2weeks	-877.731
gollda-10ulbuffer-2ulblack-2weeks	984.961
gollda-10ulbuffer-2ulblack-2weeks	645.29
gollda-10ulbuffer-2ulblack-2weeks	820.333
gollda-10ulbuffer-2ulblack-2weeks	2072.71
gollda-10ulbuffer-2ulblack-2weeks	745.694
gollda-10ulbuffer-2ulblack-2weeks	629.731
gollda-10ulbuffer-2ulblack-2weeks	585.205
gollda-10ulbuffer-2ulblack-2weeks	-630.375
gollda-10ulbuffer-2ulblack-2weeks	754.419
gollda-10ulbuffer-2ulblack-2weeks	-915.947
gollda-10ulbuffer-2ulblack-2weeks	440.402
gollda-10ulbuffer-2ulblack-2weeks	523.875
gollda-10ulbuffer-2ulblack-2weeks	10849.4
gollda-10ulbuffer-2ulblack-2weeks	3330.79
gollda-10ulbuffer-2ulblack-2weeks	517.81
gollda-10ulbuffer-2ulblack-2weeks	513.857
gollda-10ulbuffer-2ulblack-2weeks	2435.75
gollda-10ulbuffer-2ulblack-2weeks	826.317
gollda-10ulbuffer-2ulblack-2weeks	490.323
gollda-10ulbuffer-2ulblack-2weeks	740.582
gollda-10ulbuffer-2ulblack-2weeks	820.785
gollda-10ulbuffer-2ulblack-2weeks	619.522
gollda-10ulbuffer-2ulblack-2weeks	1018.15
gollda-10ulbuffer-2ulblack-2weeks	464.116
gollda-10ulbuffer-2ulblack-2weeks	358.884
gollda-10ulbuffer-2ulblack-2weeks	424.056
gollda-10ulbuffer-2ulblack-2weeks	1058.55
gollda-10ulbuffer-2ulblack-2weeks	1082.8
gollda-10ulbuffer-2ulblack-2weeks	1458.69
gollda-10ulbuffer-2ulblack-2weeks	11516.3
gollda-10ulbuffer-2ulblack-2weeks	787.237
gollda-10ulbuffer-2ulblack-2weeks	434.372
gollda-10ulbuffer-2ulblack-2weeks	11789.3
gollda-10ulbuffer-2ulblack-2weeks	926.429
gollda-10ulbuffer-2ulblack-2weeks	742.958
gollda-10ulbuffer-2ulblack-2weeks	895.958
gollda-10ulbuffer-2ulblack-2weeks	365.732
gollda-10ulbuffer-2ulblack-2weeks	11609.6
gollda-10ulbuffer-2ulblack-2weeks	11694.4
gollda-10ulbuffer-2ulblack-2weeks	576.971
gollda-10ulbuffer-2ulblack-2weeks	726.402
gollda-10ulbuffer-2ulblack-2weeks	773.79
gollda-10ulbuffer-2ulblack-2weeks	11569
gollda-10ulbuffer-2ulblack-2weeks	373.128
gollda-10ulbuffer-2ulblack-2weeks	314.523
gollda-10ulbuffer-2ulblack-2weeks	748.368
gollda-10ulbuffer-2ulblack-2weeks	-490.37
gollda-10ulbuffer-2ulblack-2weeks	544.179
gollda-10ulbuffer-2ulblack-2weeks	-586.31
gollda-10ulbuffer-2ulblack-2weeks	355.085
gollda-10ulbuffer-2ulblack-2weeks	650.302
gollda-10ulbuffer-2ulblack-2weeks	1193.49
gollda-10ulbuffer-2ulblack-2weeks	700.799
gollda-10ulbuffer-2ulblack-2weeks	713.454
gollda-10ulbuffer-2ulblack-2weeks	1012.4
gollda-10ulbuffer-2ulblack-2weeks	11326.1
gollda-10ulbuffer-2ulblack-2weeks	11305.3
gollda-10ulbuffer-2ulblack-2weeks	792.152
gollda-10ulbuffer-2ulblack-2weeks	775.82
gollda-10ulbuffer-2ulblack-2weeks	518.461
gollda-10ulbuffer-2ulblack-2weeks	837.707
gollda-10ulbuffer-2ulblack-2weeks	749.829
gollda-10ulbuffer-2ulblack-2weeks	759.876
gollda-10ulbuffer-2ulblack-2weeks	911.624
gollda-10ulbuffer-2ulblack-2weeks	704.184
gollda-10ulbuffer-2ulblack-2weeks	608.987
gollda-10ulbuffer-2ulblack-2weeks	885.798
gollda-10ulbuffer-2ulblack-2weeks	424.807
gollda-10ulbuffer-2ulblack-2weeks	710.953
gollda-10ulbuffer-2ulblack-2weeks	670.68
gollda-10ulbuffer-2ulblack-2weeks	654.825
gollda-10ulbuffer-2ulblack-2weeks	-372.765
gollda-10ulbuffer-2ulblack-2weeks	695.801
gollda-10ulbuffer-2ulblack-2weeks	11849.5
gollda-10ulbuffer-2ulblack-2weeks	1141.75
gollda-10ulbuffer-2ulblack-2weeks	1095.67
gollda-10ulbuffer-2ulblack-2weeks	658.131
gollda-10ulbuffer-2ulblack-2weeks	757.521
gollda-10ulbuffer-2ulblack-2weeks	459.3
gollda-10ulbuffer-2ulblack-2weeks	751.372
gollda-10ulbuffer-2ulblack-2weeks	471.431
gollda-10ulbuffer-2ulblack-2weeks	673.33
gollda-10ulbuffer-2ulblack-2weeks	-489.376
gollda-10ulbuffer-2ulblack-2weeks	499.049
gollda-10ulbuffer-2ulblack-2weeks	962.22
gollda-10ulbuffer-2ulblack-2weeks	542.578
gollda-10ulbuffer-2ulblack-2weeks	695.312
gollda-10ulbuffer-2ulblack-2weeks	12088.9
gollda-10ulbuffer-2ulblack-2weeks	581.578
gollda-10ulbuffer-2ulblack-2weeks	711.62
gollda-10ulbuffer-2ulblack-2weeks	862.023
gollda-10ulbuffer-2ulblack-2weeks	863.385
gollda-10ulbuffer-2ulblack-2weeks	1294.26
gollda-10ulbuffer-2ulblack-2weeks	1764.53
gollda-10ulbuffer-2ulblack-2weeks	1022.76
gollda-10ulbuffer-2ulblack-2weeks	689.156
gollda-10ulbuffer-2ulblack-2weeks	366.656
gollda-10ulbuffer-2ulblack-2weeks	683.081
gollda-10ulbuffer-2ulblack-2weeks	535.23
gollda-10ulbuffer-2ulblack-2weeks	456.219
gollda-10ulbuffer-2ulblack-2weeks	526.01
gollda-10ulbuffer-2ulblack-2weeks	944.858
gollda-10ulbuffer-2ulblack-2weeks	688.469
gollda-10ulbuffer-2ulblack-2weeks	12201
gollda-10ulbuffer-2ulblack-2weeks	775.402
gollda-10ulbuffer-2ulblack-2weeks	11428.1
gollda-10ulbuffer-2ulblack-2weeks	1238.59
gollda-10ulbuffer-2ulblack-2weeks	1866.52
gollda-10ulbuffer-2ulblack-2weeks	819.904
gollda-10ulbuffer-2ulblack-2weeks	990.774
gollda-10ulbuffer-2ulblack-2weeks	331.597
gollda-10ulbuffer-2ulblack-2weeks	744.263
gollda-10ulbuffer-2ulblack-2weeks	-436.221
gollda-10ulbuffer-2ulblack-2weeks	478.182
gollda-10ulbuffer-2ulblack-2weeks	15391.1
gollda-10ulbuffer-2ulblack-2weeks	20931.8
gollda-10ulbuffer-2ulblack-2weeks	11685.4
gollda-10ulbuffer-2ulblack-2weeks	12490.6
gollda-10ulbuffer-2ulblack-2weeks	1012.47
gollda-10ulbuffer-2ulblack-2weeks	556.032
gollda-10ulbuffer-2ulblack-2weeks	350.553
gollda-10ulbuffer-2ulblack-2weeks	796.62
gollda-10ulbuffer-2ulblack-2weeks	11973.5
gollda-10ulbuffer-2ulblack-2weeks	920.285
gollda-10ulbuffer-2ulblack-2weeks	397.259
gollda-10ulbuffer-2ulblack-2weeks	437.688
gollda-10ulbuffer-2ulblack-2weeks	801.612
gollda-10ulbuffer-2ulblack-2weeks	1221.38
gollda-10ulbuffer-2ulblack-2weeks	500.615
gollda-10ulbuffer-2ulblack-2weeks	570.645
gollda-10ulbuffer-2ulblack-2weeks	527.922
gollda-10ulbuffer-2ulblack-2weeks	493.715
gollda-10ulbuffer-2ulblack-2weeks	981.671
gollda-10ulbuffer-2ulblack-2weeks	867.419
gollda-10ulbuffer-2ulblack-2weeks	770.217
gollda-10ulbuffer-2ulblack-2weeks	777.045
gollda-10ulbuffer-2ulblack-2weeks	-335.174
[truncated: 836,340+ more rows]

## Sheet: bioanalyzer_OLE
	Intensity
Band location (nt)	Ladder	OLE
10877.9	0.212849	0.0822487
10855.8	0.212849	0.0822487
10833.8	0.212849	0.0822487
10811.9	0.212849	0.0822487
10789.9	0.212849	0.0822487
10767.9	0.212849	0.0822487
10746	0.212849	0.0822487
10724	0.212849	0.0822487
10702.1	0.212849	0.0822487
10680.2	0.212849	0.0822487
10658.3	0.212849	0.0868552
10636.4	0.212849	0.0783196
10614.6	0.212849	0.0742857
10592.7	0.212849	0.0804645
10570.9	0.212849	0.103029
10549	0.212849	0.115693
10527.2	0.22078	0.120034
10505.4	0.23295	0.108934
10483.6	0.236969	0.0979923
10461.9	0.237676	0.0721642
10440.1	0.236903	0.0769564
10418.4	0.244009	0.0870257
10396.6	0.242811	0.114013
10374.9	0.248108	0.136808
10353.2	0.241966	0.132282
10331.5	0.230143	0.123255
10309.8	0.209164	0.112214
10288.2	0.192871	0.0952519
10266.5	0.184325	0.0863183
10244.9	0.178881	0.0891108
10223.3	0.176042	0.0994761
10201.7	0.173308	0.0903102
10180.1	0.170101	0.0756897
10158.5	0.18445	0.0897543
10136.9	0.192904	0.11192
10115.4	0.208318	0.125364
10093.8	0.218138	0.146333
10072.3	0.220063	0.15229
10050.8	0.244761	0.140709
10029.3	0.232183	0.125087
10007.9	0.225022	0.114618
9986.39	0.232297	0.111934
9964.94	0.210237	0.095099
9943.51	0.204963	0.0869165
9922.09	0.206611	0.0926786
9900.68	0.219564	0.0851493
9879.29	0.228846	0.0752964
9857.92	0.211189	0.0548059
9836.56	0.186668	0.0568461
9815.21	0.177986	0.0546761
9793.88	0.152169	0.0429469
9772.56	0.153421	0.0712369
9751.26	0.162048	0.0786934
9729.97	0.181548	0.0805858
9708.7	0.192755	0.0822423
9687.45	0.165648	0.11096
9666.2	0.137628	0.141908
9644.98	0.132418	0.166107
9623.77	0.134981	0.183488
9602.57	0.16004	0.183693
9581.39	0.197284	0.144653
9560.22	0.218457	0.0911939
9539.07	0.22298	0.0427688
9517.93	0.225187	0.0497056
9496.81	0.239178	0.0612862
9475.71	0.260856	0.0835413
9454.62	0.255027	0.102049
9433.54	0.255731	0.101913
9412.49	0.26832	0.0813983
9391.44	0.254693	0.0607455
9370.41	0.242997	0.0664866
9349.4	0.226924	0.111451
9328.4	0.214163	0.117562
9307.42	0.185771	0.0985855
9286.46	0.157297	0.102641
9265.51	0.154854	0.102208
9244.57	0.146763	0.112875
9223.65	0.128383	0.120199
9202.75	0.139601	0.125755
9181.86	0.155165	0.110208
9160.99	0.164763	0.0994802
9140.14	0.170206	0.101833
9119.3	0.18261	0.12987
9098.47	0.194266	0.147242
9077.67	0.200323	0.163489
9056.87	0.20952	0.17216
9036.1	0.219681	0.171756
9015.34	0.212373	0.147254
8994.6	0.19423	0.136765
8973.87	0.17075	0.121954
8953.16	0.155521	0.129474
8932.46	0.167336	0.134891
8911.78	0.17528	0.13665
8891.12	0.170955	0.145399
8870.48	0.169508	0.139839
8849.85	0.15054	0.120635
8829.23	0.129039	0.140499
8808.64	0.131911	0.155113
8788.06	0.164145	0.150699
8767.49	0.205134	0.128689
8746.95	0.228417	0.110471
8726.42	0.234684	0.101422
8705.9	0.224153	0.101148
8685.41	0.202455	0.0965716
8664.93	0.184905	0.0970484
8644.46	0.178345	0.0948755
8624.02	0.180209	0.0864655
8603.59	0.179154	0.080492
8583.17	0.178491	0.0837939
8562.78	0.181257	0.0864464
8542.4	0.171025	0.0828471
8522.04	0.15877	0.0740369
8501.69	0.148172	0.0791015
8481.36	0.156279	0.0893724
8461.05	0.184259	0.075584
8440.76	0.212623	0.0603112
8420.48	0.230476	0.0611179
8400.22	0.21809	0.0617749
8379.98	0.19367	0.0676397
8359.75	0.196671	0.0826538
8339.54	0.20471	0.0937699
8319.35	0.231904	0.0996844
8299.18	0.239764	0.0960782
8279.03	0.228404	0.0916849
8258.89	0.210086	0.0844841
8238.77	0.19042	0.0735706
8218.66	0.169693	0.0812327
8198.58	0.157023	0.0912966
8178.51	0.146368	0.0919774
8158.46	0.137571	0.0935979
8138.43	0.137555	0.0942601
8118.41	0.150023	0.0866608
8098.41	0.159648	0.082584
8078.43	0.169801	0.095257
8058.47	0.18672	0.114152
8038.53	0.215299	0.122158
8018.6	0.236806	0.126371
7998.69	0.257893	0.138772
7978.8	0.280271	0.132912
7958.93	0.284901	0.116046
7939.08	0.286901	0.10643
7919.24	0.277286	0.0959056
7899.42	0.264898	0.0827674
7879.62	0.247221	0.0778587
7859.84	0.259961	0.0922236
7840.08	0.279547	0.103967
7820.34	0.304223	0.107221
7800.61	0.333563	0.127682
7780.9	0.350183	0.151953
7761.21	0.32675	0.165695
7741.54	0.3191	0.165611
7721.89	0.324457	0.161573
7702.25	0.325671	0.148967
7682.63	0.311203	0.117233
7663.04	0.315678	0.0885662
7643.46	0.354215	0.0712805
7623.9	0.40346	0.0639306
7604.36	0.463752	0.0557552
7584.83	0.52294	0.0656395
7565.33	0.535705	0.0860008
7545.84	0.529581	0.100798
7526.38	0.514768	0.0976573
7506.93	0.511935	0.0821281
7487.5	0.529737	0.0829775
7468.09	0.561747	0.0887264
7448.7	0.597011	0.0792381
7429.33	0.613062	0.0940421
7409.98	0.632114	0.121615
7390.64	0.654808	0.14027
7371.33	0.668634	0.134296
7352.03	0.693359	0.109958
7332.76	0.727022	0.0925204
7313.5	0.777056	0.080211
7294.26	0.807713	0.0981205
7275.04	0.833722	0.141615
7255.85	0.873268	0.173383
7236.67	0.918644	0.167954
7217.51	0.973696	0.163606
7198.36	1.05929	0.159594
7179.24	1.15945	0.149583
7160.14	1.23594	0.128593
7141.06	1.30913	0.129529
7122	1.41491	0.131112
7102.96	1.5329	0.157485
7083.93	1.66549	0.171608
7064.93	1.82694	0.223191
7045.95	1.97414	0.248571
7026.98	2.06167	0.243031
7008.04	2.12449	0.224661
6989.11	2.20737	0.219987
6970.21	2.30319	0.199134
6951.33	2.41626	0.171617
6932.46	2.58456	0.169266
6913.62	2.80899	0.176083
6894.79	3.02863	0.159056
6875.99	3.24154	0.140722
6857.21	3.40573	0.114068
6838.44	3.53024	0.104748
6819.7	3.62682	0.0792229
6800.98	3.78228	0.07127
6782.27	4.03103	0.0665514
6763.59	4.28971	0.0641255
6744.93	4.52073	0.0925044
6726.29	4.7144	0.107842
6707.67	4.82112	0.124372
6689.07	4.9143	0.117405
6670.49	5.08654	0.0970408
6651.93	5.31537	0.0806699
6633.39	5.5322	0.078353
6614.87	5.74855	0.0977732
6596.37	5.97702	0.107698
6577.89	6.15081	0.118512
6559.44	6.21878	0.148953
6541	6.27365	0.152875
6522.59	6.33986	0.138509
6504.19	6.37774	0.114979
6485.82	6.45601	0.100756
6467.47	6.47193	0.0880438
6449.14	6.4119	0.0788959
6430.83	6.35587	0.0999189
6412.54	6.33287	0.113352
6394.27	6.33055	0.120124
6376.03	6.26851	0.128976
6357.8	6.19399	0.144599
6339.6	6.07059	0.14785
6321.41	5.93464	0.161093
6303.25	5.90116	0.167499
6285.11	5.93255	0.160492
6266.99	5.85667	0.147782
6248.89	5.74817	0.129777
6230.82	5.62895	0.119133
6212.76	5.50288	0.119374
6194.73	5.27367	0.130686
6176.72	5.09596	0.149387
6158.73	4.93746	0.147468
6140.76	4.6776	0.127366
6122.81	4.44093	0.112063
6104.89	4.33271	0.102041
6086.98	4.1889	0.108741
6069.1	4.13629	0.125531
6051.24	4.11102	0.154548
6033.41	4.01666	0.173686
6015.59	3.76092	0.176763
5997.8	3.45454	0.177925
5980.02	3.29449	0.182516
5962.27	3.26233	0.176133
5944.54	3.24561	0.155154
5926.84	3.1825	0.151304
5909.15	3.02005	0.153408
5891.49	2.75311	0.149025
5873.85	2.43702	0.158454
5856.24	2.2408	0.163741
5838.64	2.16557	0.166548
5821.07	2.13565	0.159523
5803.52	2.11166	0.159273
5785.99	2.0393	0.173188
5768.48	1.93061	0.174862
5751	1.81871	0.169311
5733.54	1.76677	0.155878
5716.1	1.76668	0.146832
5698.69	1.72866	0.140597
5681.29	1.6661	0.123671
5663.92	1.57917	0.12093
5646.57	1.48324	0.117491
5629.25	1.39928	0.119375
5611.95	1.3223	0.135521
5594.67	1.27736	0.150386
5577.41	1.26265	0.15084
5560.18	1.23908	0.122967
5542.97	1.21501	0.096582
5525.78	1.19759	0.0914187
5508.61	1.13519	0.108132
5491.47	1.02479	0.139116
5474.35	0.947044	0.149094
5457.25	0.90234	0.130962
5440.18	0.877151	0.103451
5423.13	0.881072	0.0742476
5406.11	0.909136	0.0675453
5389.1	0.937918	0.0820545
5372.12	0.923441	0.0975273
5355.17	0.898788	0.115961
5338.23	0.874321	0.137221
5321.32	0.852949	0.139994
5304.43	0.854855	0.133603
5287.57	0.881254	0.141938
5270.73	0.892603	0.164922
5253.92	0.900965	0.179057
5237.12	0.894549	0.192752
5220.35	0.881075	0.193742
5203.61	0.864159	0.161371
5186.89	0.828878	0.112834
5170.19	0.780141	0.0926095
5153.51	0.75027	0.0869112
5136.86	0.754752	0.0949409
5120.24	0.781667	0.11632
5103.63	0.80228	0.155883
5087.05	0.822779	0.172206
5070.5	0.839995	0.177249
5053.97	0.829505	0.185654
5037.46	0.792324	0.190862
5020.98	0.743103	0.183443
5004.52	0.712636	0.169964
4988.08	0.69511	0.149981
4971.67	0.721214	0.13182
4955.29	0.760237	0.137341
4938.92	0.785696	0.158289
4922.58	0.790607	0.179191
4906.27	0.782292	0.179892
4889.98	0.784177	0.171031
4873.72	0.829959	0.158525
4857.47	0.860695	0.138388
4841.26	0.886338	0.128404
4825.07	0.87499	0.134243
4808.9	0.856523	0.123947
4792.75	0.857228	0.120867
4776.64	0.910088	0.112076
4760.54	0.970177	0.123106
4744.47	1.01635	0.148289
4728.43	1.03478	0.170399
4712.41	1.08198	0.185925
4696.41	1.07654	0.193523
4680.44	1.09669	0.173825
4664.5	1.12161	0.154658
4648.58	1.14209	0.142794
4632.68	1.15855	0.147307
4616.81	1.23176	0.173348
4600.96	1.32354	0.203884
4585.14	1.46451	0.236997
4569.35	1.60208	0.260372
4553.57	1.7369	0.239086
4537.83	1.84378	0.229164
4522.11	1.96135	0.208973
4506.41	2.14307	0.189061
4490.74	2.412	0.182622
4475.1	2.68877	0.168213
4459.48	3.02308	0.139334
4443.88	3.33151	0.107133
4428.31	3.61479	0.0964402
4412.77	3.88908	0.10243
4397.25	4.16701	0.113743
4381.75	4.53787	0.134243
4366.29	4.95391	0.147866
4350.84	5.43575	0.167583
4335.43	5.9273	0.177318
4320.04	6.3545	0.193353
4304.67	6.75241	0.202185
4289.33	7.10563	0.185915
4274.02	7.49486	0.157579
4258.73	7.95317	0.13595
4243.46	8.45541	0.120686
4228.23	9.00408	0.11414
4213.02	9.46472	0.115022
4197.83	9.8757	0.131764
4182.67	10.1562	0.155664
4167.54	10.3226	0.173668
4152.43	10.4257	0.190503
4137.35	10.4884	0.211863
4122.29	10.551	0.203697
4107.26	10.6509	0.183423
4092.26	10.751	0.152147
4077.28	10.7738	0.146751
4062.33	10.6975	0.159373
4047.4	10.5846	0.179622
4032.5	10.41	0.214273
4017.63	10.1704	0.232132
4002.78	9.88562	0.22157
3987.96	9.56093	0.219665
3973.17	9.17696	0.205376
3958.4	8.79664	0.178896
3943.66	8.46726	0.165956
3928.94	8.1084	0.167073
3914.25	7.69791	0.188849
3899.59	7.25741	0.198935
3884.95	6.83879	0.198865
3870.34	6.43302	0.195502
3855.76	6.04567	0.172918
3841.21	5.7507	0.158349
3826.68	5.48914	0.156814
3812.17	5.17616	0.168892
3797.7	4.83991	0.202589
3783.25	4.46758	0.22208
3768.83	4.11989	0.237651
3754.43	3.75724	0.243781
3740.06	3.46116	0.243139
3725.72	3.2773	0.239955
3711.4	3.10878	0.252924
3697.11	2.93836	0.276916
3682.85	2.77207	0.293926
3668.62	2.62596	0.288912
3654.41	2.51249	0.283108
3640.23	2.41589	0.270375
3626.08	2.32087	0.271546
3611.95	2.23784	0.274703
3597.85	2.14198	0.299637
3583.78	2.02086	0.314217
3569.73	1.89978	0.319259
3555.72	1.86199	0.325651
3541.72	1.86705	0.327626
3527.76	1.84694	0.326425
3513.83	1.78979	0.343325
3499.92	1.71202	0.362136
3486.04	1.6105	0.386644
3472.18	1.52991	0.416681
3458.36	1.52422	0.424339
3444.56	1.52777	0.416046
3430.78	1.5212	0.391008
3417.04	1.50101	0.352432
3403.32	1.52312	0.313474
3389.63	1.54229	0.275276
3375.97	1.59699	0.257621
3362.34	1.61555	0.266511
3348.73	1.60065	0.28043
3335.15	1.58285	0.310125
3321.6	1.58858	0.326004
3308.08	1.57834	0.331343
3294.58	1.56633	0.343243
3281.12	1.5521	0.352506
3267.68	1.52317	0.3442
3254.26	1.49481	0.327408
3240.88	1.51445	0.309638
3227.52	1.55237	0.299601
3214.19	1.57449	0.311443
3200.89	1.57928	0.340826
3187.62	1.58257	0.365513
3174.38	1.5415	0.36997
3161.16	1.49635	0.365978
3147.97	1.46852	0.359596
3134.81	1.46274	0.347732
3121.68	1.44625	0.354734
3108.57	1.42343	0.38214
3095.5	1.42586	0.424914
3082.45	1.42517	0.488395
3069.43	1.41246	0.54055
3056.44	1.42012	0.559236
3043.47	1.43788	0.538759
3030.54	1.46552	0.514203
3017.63	1.48039	0.50297
3004.75	1.48145	0.496597
2991.9	1.46803	0.507755
2979.08	1.44823	0.522043
2966.29	1.40041	0.512105
2953.52	1.3668	0.481096
2940.79	1.35943	0.452892
2928.08	1.35441	0.431169
2915.4	1.36293	0.412692
2902.75	1.37436	0.410459
2890.12	1.37636	0.422347
2877.53	1.36877	0.433181
2864.96	1.35311	0.424485
2852.43	1.34971	0.429434
2839.92	1.34567	0.459813
2827.44	1.35185	0.472416
2814.99	1.37436	0.473891
2802.57	1.38577	0.492115
2790.17	1.38203	0.514069
2777.81	1.3759	0.532667
2765.47	1.37357	0.548451
2753.16	1.35402	0.598985
2740.88	1.33	0.636168
2728.63	1.32037	0.667768
2716.41	1.32784	0.715984
2704.22	1.33685	0.772301
2692.06	1.33702	0.821327
2679.92	1.34633	0.855379
2667.82	1.3563	0.883744
2655.74	1.33173	0.932949
2643.69	1.30847	0.974291
2631.67	1.29778	1.01997
2619.69	1.30284	1.05146
2607.72	1.31064	1.08405
2595.79	1.32959	1.10375
2583.89	1.33795	1.10806
2572.02	1.32229	1.12227
2560.17	1.27657	1.14645
2548.36	1.23544	1.1721
2536.57	1.20882	1.19196
2524.81	1.1865	1.17994
2513.09	1.16405	1.17064
2501.39	1.14646	1.14255
2489.72	1.12112	1.12235
2478.08	1.11464	1.09775
2466.47	1.1141	1.10003
2454.88	1.12963	1.11094
2443.33	1.14319	1.11891
2431.81	1.15467	1.12126
2420.32	1.15627	1.13014
2408.85	1.16897	1.13762
2397.42	1.19681	1.19085
2386.01	1.24633	1.22813
2374.63	1.27124	1.24685
2363.29	1.32405	1.24286
2351.97	1.35297	1.20269
2340.68	1.35797	1.17179
2329.42	1.35157	1.11978
2318.19	1.3599	1.04196
2306.99	1.40215	0.958549
2295.82	1.47121	0.864829
2284.68	1.57018	0.76685
2273.57	1.68668	0.73691
2262.49	1.77587	0.695389
2251.44	1.86756	0.6752
2240.41	1.99021	0.67744
2229.42	2.1204	0.69003
2218.46	2.27867	0.698006
2207.52	2.46215	0.691855
2196.62	2.68753	0.649674
2185.74	2.96288	0.621006
2174.9	3.3336	0.570081
2164.08	3.79479	0.572171
2153.3	4.39426	0.55589
2142.54	5.07757	0.540019
2131.81	5.91626	0.525234
2121.12	6.93498	0.520527
2110.45	7.98326	0.508603
2099.81	8.99508	0.49635
2089.2	9.96457	0.48703
2078.63	10.8174	0.490836
2068.08	11.4834	0.484444
2057.56	11.9029	0.510716
2047.07	12.1304	0.538042
2036.61	12.2086	0.563883
2026.18	12.0787	0.583153
2015.78	11.8094	0.616371
2005.42	11.5307	0.650921
1995.08	11.2051	0.729028
1984.77	10.8466	0.847996
1974.49	10.4842	1.00701
1964.24	10.2158	1.17783
1954.02	9.99513	1.36487
1943.83	9.70282	1.61122
1933.66	9.39991	1.90528
1923.53	9.05675	2.3089
1913.43	8.55699	2.8327
1903.36	7.88466	3.43395
1893.32	7.02133	4.09179
1883.31	6.02981	4.8715
1873.33	4.99871	5.78575
1863.38	4.04252	6.81644
1853.46	3.20903	7.89728
1843.57	2.54525	8.84615
1833.7	2.08037	9.47111
1823.87	1.75352	9.5523
1814.07	1.52302	9.03772
1804.3	1.3908	8.03132
1794.56	1.32279	6.69719
1784.85	1.2694	5.3397
1775.17	1.23041	4.14833
1765.51	1.21889	3.28099
1755.89	1.21216	2.80183
1746.3	1.19887	2.53696
1736.74	1.18309	2.40447
1727.21	1.16982	2.3743
1717.71	1.14037	2.38773
1708.23	1.10805	2.4074
1698.79	1.08018	2.42592
1689.38	1.0731	2.45727
1680	1.07961	2.46013
1670.65	1.07717	2.41084
1661.33	1.07625	2.35167
1652.03	1.08906	2.23017
1642.77	1.10388	2.05468
1633.54	1.09522	1.85804
1624.34	1.0865	1.63637
1615.17	1.08156	1.40214
1606.03	1.06046	1.20156
1596.91	1.0462	1.09347
1587.83	1.05022	1.05207
1578.78	1.03662	1.00951
1569.76	1.02224	1.00948
1560.77	1.00159	1.02673
1551.81	1.00339	1.01049
1542.87	1.00717	0.987368
1533.97	1.02157	0.967419
1525.1	1.03418	0.937459
1516.26	1.04191	0.893023
1507.45	1.05697	0.842132
1498.67	1.07518	0.813047
1489.91	1.09934	0.790832
1481.19	1.1169	0.773974
1472.5	1.11086	0.768301
1463.84	1.07683	0.757998
1455.21	1.05223	0.748266
1446.6	1.02704	0.74293
1438.03	1.00638	0.765192
1429.49	0.999646	0.812415
1420.98	1.01789	0.888928
1412.5	1.02604	1.00303
1404.04	1.05945	1.16522
1395.62	1.07214	1.40545
1387.23	1.04622	1.72248
1378.87	1.00645	2.09791
1370.53	0.99422	2.59016
1362.23	0.992332	3.23612
1353.96	0.996751	4.08148
1345.72	0.995393	5.23279
1337.5	1.01165	6.76946
1329.32	0.999601	8.81226
1321.17	0.972986	11.4751
1313.04	0.984772	14.8012
1304.95	1.00377	18.8483
1296.89	1.026	23.755
1288.85	1.04746	29.9955
1280.85	1.06111	38.3127
1272.87	1.11092	48.5489
1264.93	1.14414	59.1148
1257.01	1.19365	66.6262
1249.13	1.2983	67.7098
1241.27	1.36847	61.1372
1233.45	1.38186	48.739
1225.65	1.37488	34.5917
1217.88	1.37936	22.914
1210.15	1.36369	15.7772
1202.44	1.31014	12.8285
1194.76	1.2677	12.0291
1187.12	1.22513	11.9466
1179.5	1.19216	12.0714
1171.91	1.22135	12.3068
1164.35	1.30094	12.6886
1156.82	1.40304	13.3936
1149.32	1.4895	14.5531
1141.85	1.58796	16.2671
1134.41	1.71629	18.7235
1127	1.85983	21.6341
1119.62	2.03939	23.9516
1112.27	2.26338	24.3945
1104.94	2.53875	22.3993
1097.65	2.89655	18.278
1090.39	3.30242	13.1469
1083.15	3.75545	8.67435
1075.95	4.28765	5.88166
1068.77	4.90437	4.50898
1061.63	5.63328	3.91049
1054.51	6.52461	3.56628
1047.42	7.63249	3.29752
1040.36	8.97555	3.05288
1033.33	10.4901	2.87903
1026.33	12.1524	2.74835
1019.36	13.937	2.66719
1012.42	15.7357	2.63741
1005.51	17.5383	2.65919
998.628	19.1763	2.70372
991.774	20.0777	2.74585
984.949	19.5818	2.77981
978.154	17.3637	2.77435
971.387	13.7624	2.6971
964.65	9.57612	2.64497
957.941	5.76429	2.55641
951.262	3.14516	2.50298
944.611	1.76621	2.42284
937.99	1.20108	2.30209
931.397	1.00849	2.12079
924.834	0.946119	1.90568
918.299	0.93387	1.6619
911.793	0.908776	1.43031
905.316	0.880516	1.1921
898.867	0.863854	1.00381
892.448	0.843286	0.834209
886.057	0.819244	0.715565
879.694	0.79338	0.684192
873.361	0.773388	0.687905
867.056	0.765182	0.723022
860.78	0.745468	0.747748
854.532	0.730171	0.716429
848.313	0.749561	0.679876
842.122	0.771035	0.63774
835.96	0.751887	0.616893
829.826	0.732609	0.606566
823.721	0.714087	0.618734
817.644	0.69142	0.64519
811.596	0.625684	0.650571
805.576	0.604657	0.62481
799.584	0.607679	0.62165
793.62	0.575986	0.640273
787.685	0.550849	0.656176
781.778	0.560852	0.650795
775.899	0.553187	0.673012
770.048	0.55402	0.679273
764.225	0.545673	0.706174
758.431	0.604112	0.713412
752.664	0.625847	0.730793
746.925	0.652646	0.734585
741.215	0.673445	0.724913
735.532	0.704998	0.716951
729.877	0.738359	0.700342
724.25	0.800447	0.680434
718.651	0.846254	0.698855
713.079	0.920976	0.714184
707.535	1.00033	0.751953
702.019	1.09317	0.814721
696.531	1.19198	0.889362
691.07	1.30387	0.98017
685.637	1.40421	1.11406
680.231	1.44032	1.28026
674.853	1.41969	1.4979
669.502	1.34336	1.76922
664.178	1.18367	2.14798
658.882	0.970923	2.70025
653.614	0.777427	3.50601
648.372	0.62785	4.69787
643.158	0.525353	6.40935
637.971	0.481627	8.77511
632.811	0.490086	12.1609
627.678	0.489512	17.2717
622.573	0.478828	25.2024
617.494	0.471871	36.8776
612.442	0.462772	52.2373
607.417	0.441205	69.2274
602.419	0.420112	85.0154
597.448	0.406594	98.6914
592.504	0.393026	114.779
587.587	0.374454	143.504
582.696	0.388452	195.416
577.832	0.411998	271.22
572.994	0.431389	353.063
568.183	0.454526	409.457
563.398	0.47467	413.462
558.64	0.496054	358.62
553.909	0.518636	262.926
549.203	0.552453	159.428
544.524	0.602382	78.076
539.872	0.636468	30.7858
535.245	0.663642	10.591
530.645	0.706857	4.26899
526.07	0.768885	2.92764
521.522	0.848198	2.67311
517	0.934293	2.392
512.504	1.02491	2.23207
508.033	1.1437	2.17166
503.589	1.32214	2.13372
499.17	1.59979	2.05845
494.777	1.98083	1.92765
490.41	2.48775	1.74982
486.068	3.12668	1.57137
481.752	3.91957	1.4263
477.461	4.96494	1.32905
473.196	6.2728	1.28575
468.956	7.82934	1.29277
464.742	9.63356	1.32336
460.553	11.7196	1.35624
456.389	14.1626	1.40149
452.25	17.1661	1.44715
448.137	20.9762	1.50864
444.048	25.4366	1.6028
439.985	29.2747	1.71706
435.946	30.6536	1.79671
431.933	28.3526	1.79815
427.944	22.603	1.74419
423.98	15.0733	1.64929
420.04	8.21149	1.53678
416.126	3.79962	1.47324
412.236	2.14929	1.45677
408.37	1.99403	1.46434
404.529	2.15249	1.44625
400.712	2.18672	1.41293
396.92	2.0279	1.3684
393.152	1.73146	1.30998
389.408	1.373	1.26627
385.688	1.0247	1.26391
381.993	0.760444	1.28651
378.321	0.584299	1.32989
374.673	0.48142	1.38433
371.05	0.406974	1.41721
367.45	0.37253	1.42539
363.874	0.367364	1.41242
360.321	0.33747	1.38339
356.792	0.308022	1.34909
353.287	0.287653	1.30949
349.806	0.2825	1.28026
346.347	0.275012	1.23506
342.912	0.25597	1.15844
339.501	0.259853	1.07213
336.113	0.244535	0.990641
332.747	0.215231	0.90977
329.405	0.214967	0.820458
326.086	0.197794	0.746094
322.79	0.179754	0.674606
319.517	0.15767	0.631055
316.267	0.174957	0.615916
313.039	0.201403	0.606081
309.834	0.207589	0.598181
306.652	0.223708	0.594237
303.492	0.229452	0.560413
300.355	0.211039	0.544129
297.24	0.192738	0.538615
294.147	0.190639	0.548559
291.077	0.220284	0.55984
288.029	0.256907	0.567624
285.003	0.286337	0.556613
281.999	0.300894	0.567901
279.017	0.299584	0.559268
276.057	0.279401	0.550636
273.119	0.265778	0.526353
270.202	0.258086	0.500164
267.308	0.262885	0.483933
264.434	0.273691	0.484266
261.583	0.284796	0.500509
258.752	0.313352	0.540943
255.943	0.32847	0.565298
253.156	0.334608	0.555105
250.389	0.355509	0.55611
247.644	0.372246	0.573259
244.92	0.400983	0.598103
242.217	0.443127	0.648739
239.535	0.501456	0.677453
236.873	0.576047	0.694712
234.233	0.683339	0.725939
231.613	0.856358	0.72503
229.013	1.05109	0.725853
226.434	1.22335	0.683513
223.876	1.37703	0.638401
221.338	1.52845	0.599954
218.82	1.68336	0.544767
216.323	1.8338	0.518671
213.845	1.99428	0.485308
211.388	2.1635	0.460535
208.95	2.35588	0.433773
206.533	2.62475	0.415274
204.135	3.02266	0.41835
201.757	3.59691	0.391157
199.399	4.4125	0.363287
197.06	5.60238	0.352129
194.741	7.34829	0.335536
192.441	9.63548	0.354513
190.16	12.0697	0.393682
187.899	13.8865	0.428586
185.657	14.3542	0.433114
183.434	13.188	0.4227
181.23	10.7087	0.412934
179.044	7.69526	0.385353
176.878	5.01912	0.356141
174.73	3.11548	0.341748
172.601	1.95528	0.335232
170.491	1.26484	0.326287
168.399	0.847012	0.322823
166.325	0.590988	0.325942
164.27	0.419025	0.306376
162.233	0.303036	0.292572
160.214	0.227642	0.284754
158.213	0.146167	0.295089
156.23	0.0986637	0.311667
154.265	0.0807401	0.315881
152.318	0.0854317	0.284673
150.389	0.105275	0.235785
148.477	0.131338	0.190819
146.583	0.150511	0.159975
144.706	0.135271	0.136556
142.847	0.110913	0.152092
141.004	0.120311	0.176469
139.179	0.14578	0.178609
137.372	0.155446	0.176346
135.581	0.171126	0.159035
133.807	0.182122	0.129213
132.05	0.163354	0.0881827
130.31	0.140872	0.067328
128.586	0.118428	0.0806476
126.879	0.113696	0.0865924
125.189	0.122995	0.0859412
123.515	0.126376	0.0966274
121.857	0.142671	0.0973762
120.215	0.130138	0.0945404
118.59	0.119108	0.099574
116.98	0.109223	0.108592
115.387	0.0879699	0.110289
113.81	0.0844371	0.103164
112.248	0.0829054	0.102503
110.702	0.085667	0.105937
109.172	0.0934089	0.104014
107.657	0.107408	0.103527
106.157	0.129903	0.114104
104.673	0.139464	0.116953
103.204	0.130373	0.110578
101.751	0.114971	0.117811
100.312	0.112321	0.14299
98.8885	0.122854	0.16758
97.4798	0.140224	0.179289
96.0859	0.160886	0.1795
94.7067	0.161827	0.175301
93.3422	0.157785	0.16563
91.9921	0.123906	0.14312
90.6565	0.111486	0.126147
89.3353	0.0962848	0.109791
88.0284	0.0906191	0.100015
86.7356	0.0826628	0.107001
85.4569	0.0712916	0.116219
84.1922	0.0569153	0.124181
82.9414	0.04664	0.12191
81.7044	0.0582145	0.111707
80.4811	0.0846841	0.0967238
79.2715	0.0970685	0.0882872
78.0754	0.110482	0.0921219
76.8928	0.115292	0.0926887
75.7235	0.122277	0.0969029
74.5675	0.119562	0.104283
73.4247	0.11789	0.124207
72.295	0.116312	0.15248
71.1783	0.107525	0.161994
70.0745	0.113543	0.164236
68.9835	0.124629	0.173406
67.9052	0.12709	0.172405
66.8396	0.127421	0.161645
65.7866	0.129666	0.153301
64.746	0.119371	0.166925
63.7178	0.104869	0.185783
62.7018	0.108498	0.196497
61.6981	0.118177	0.200414
60.7064	0.123561	0.214567
59.7268	0.131246	0.20616
58.7591	0.151652	0.174037
57.8032	0.166752	0.135125
56.859	0.165288	0.0914174
55.9266	0.161997	0.0759059
55.0056	0.154339	0.0648726
54.0962	0.147185	0.0515125
53.1981	0.147579	0.0525915
52.3114	0.141918	0.0501976
51.4358	0.133373	0.0316121
50.5714	0.116849	0.0320202
49.718	0.09772	0.0481669
48.8755	0.0849957	0.073296
48.0439	0.0935198	0.0786072
47.2231	0.109723	0.0698632
46.4129	0.115178	0.0604449
45.6134	0.128515	0.0432438
44.8243	0.148521	0.0169082
44.0456	0.157869	0.0307159
43.2773	0.14542	0.0327344
42.5192	0.134764	0.0334174
41.7713	0.126369	0.0282354
41.0334	0.107214	0.00714004
40.3055	0.0868765	0.00733467
39.5875	0.0941539	-0.00906395
38.8793	0.0952179	0.021082
38.1808	0.0981977	0.0606798
37.492	0.0946726	0.0948125
36.8126	0.10529	0.13337
36.1428	0.115558	0.146796
35.4823	0.131919	0.174068
34.8311	0.182937	0.219203
34.1891	0.30707	0.26716
33.5563	0.550949	0.477733
32.9325	0.967327	0.832032
32.3176	1.64363	1.47767
31.7116	2.75271	2.48996
31.1143	4.36447	3.97293
30.5258	6.5442	5.9544
29.9458	9.30175	8.44457
29.3744	12.7696	11.4691
28.8115	16.8429	14.8706
28.2569	20.7803	18.0521
27.7106	23.3122	20.0674
27.1725	22.9922	19.812
26.6425	19.4831	16.9884
26.1206	13.7488	12.2979
25.6066	7.62924	7.16543
25.1004	2.99973	3.06729
24.6021	0.586723	0.742286
24.1115	-0.0615936	0.014177
23.6285	0.00234762	0.0277595
23.153	0.0631602	0.0931891
22.685	0.0553286	0.100128
22.2245	0.0321612	0.0649391
21.7712	0.0204263	0.0309082
21.3252	0.00671617	0.0341159
20.8863	-0.0127918	0.0332917
20.4545	-0.0126794	0.0319389
20.0297	-0.0207633	0.037307
19.6118	-0.0103153	0.0167452
19.2007	-0.0137024	0.0366985
18.7965	-0.0158847	0.0577483
18.3989	-0.0156865	0.0769234
18.0079	-0.0153754	0.0783201
17.6235	-0.0198134	0.0560443
17.2455	-0.0167019	0.0181279
16.8739	-0.0143864	-0.00451665
16.5087	0.00811475	-0.0112808
16.1496	0.0268763	0.00813209
15.7968	0.0399045	0.0230571
15.45	0.046946	0.0456543
15.1093	0.0381049	0.0605112
14.7745	0.0314242	0.0485337
14.4455	0.0283284	0.0348067
14.1224	0.0215968	0.0215422
13.805	0.0195681	-0.000399461
13.4933	0.0213803	-0.0123525
13.1871	0.022605	0.00248551
12.8865	0.0264128	0.0310412
12.5913	0.0298188	0.0440973
12.3015	0.0229967	0.0284576
12.017	0.0111986	0.00801074
11.7377	-0.00299617	0.00323528
11.4637	-0.00984376	0.0163012
11.1947	-0.0147785	0.0396855
10.9307	-0.0182686	0.054916
10.6717	-0.0105936	0.0527365
10.4177	-0.00963593	0.0265122
10.1684	-0.00644991	-0.000852015
9.92396	-0.000294665	0.000137719
9.68419	0.00214154	0.00540049
9.44906	0.0130916	0.0177059
9.21852	0.023743	0.0259031
8.99248	0.0317725	0.0239317
8.77089	0.0267915	0.0211103
8.55368	0.0127864	0.0224014
8.3408	0.0053634	0.0366438
8.13218	0.017103	0.0451564
7.92776	0.0363065	0.0518371
7.72747	0.0464544	0.0661069
7.53126	0.0404029	0.0581489
7.33907	0.036688	0.0391081
7.15083	0.0346616	0.0202663
6.9665	0.0274195	0.00532197
6.786	0.0207947	-0.00416326
6.60928	0.00541931	-0.0133395
6.43628	-0.0224649	0.00166063
6.26694	-0.0318538	0.0142972
6.10122	-0.0340021	0.00595062
5.93904	-0.0232822	-0.00884074
5.78037	-0.0171307	-0.0181646
5.62513	-0.0202831	-0.0256069
5.47327	-0.0290571	-0.0409864
5.32475	-0.0256208	-0.0514218
5.1795	-0.0108908	-0.0526802
5.03748	0.00302317	-0.0442456
4.89862	-0.017915	-0.0282087
4.76288	-0.0311839	-0.00542883
4.63021	-0.0296783	0.0258903
4.50055	-0.0160046	0.0406998
4.37386	-0.00858693	0.0357715
4.25007	0.0137957	0.0351899
4.12915	0.0182241	0.0342009
4.01105	0.0343217	0.0293351
3.8957	0.0546997	0.0366071
3.78307	0.0774605	0.0594752
3.67311	0.0807335	0.0820597
3.56577	0.0423954	0.0947751
3.461	-0.0109146	0.0973172
3.35876	-0.0456931	0.0893412
3.259	-0.0741133	0.0622912
3.16167	-0.0710444	0.0246798
3.06673	-0.0572281	-0.0123321
2.97414	-0.0477066	-0.0492014
2.88385	-0.053922	-0.0671899
2.79582	-0.0729702	-0.068405
2.71	-0.0592393	-0.0711984
2.62636	-0.0649447	-0.0809238
2.54485	-0.0724505	-0.10606
2.46542	-0.0699752	-0.128703
2.38805	-0.0407664	-0.123692
2.31268	-0.0259007	-0.0956187
2.23928	-0.0300337	-0.0594673
2.16781	-0.0483708	-0.0491291
2.09823	-0.0519609	-0.0515665
2.0305	-0.0751622	-0.0615917
1.96459	-0.0812033	-0.0676754
1.90045	-0.0795434	-0.051194
1.83805	-0.0619506	-0.0316303
1.77735	-0.0694282	-0.0221954
1.71832	-0.0813163	-0.0213763
1.66092	-0.0869746	-0.0286072
1.60512	-0.055393	-0.0257144

## Sheet: bioanalyzer_ROOL
	Intensity
Band location (nt)	Ladder	ROOL
10932	0.260189	0.153412
10909.9	0.254304	0.153412
10887.7	0.254995	0.153412
10865.6	0.236556	0.153412
10843.5	0.219636	0.153412
10821.3	0.226276	0.153412
10799.3	0.260893	0.153412
10777.2	0.290679	0.153412
10755.1	0.295546	0.153412
10733.1	0.294008	0.153412
10711	0.286849	0.158352
10689	0.284663	0.162284
10667	0.276246	0.158672
10645	0.272762	0.144134
10623	0.257288	0.132753
10601	0.24263	0.127866
10579.1	0.238648	0.139541
10557.1	0.267782	0.143724
10535.2	0.287492	0.13819
10513.3	0.311882	0.133446
10491.4	0.333865	0.129021
10469.5	0.34294	0.14091
10447.6	0.355959	0.159161
10425.8	0.391825	0.168002
10403.9	0.404874	0.173592
10382.1	0.378535	0.144618
10360.3	0.331402	0.117995
10338.5	0.304926	0.119461
10316.7	0.302729	0.122704
10294.9	0.292605	0.155656
10273.1	0.293735	0.179622
10251.4	0.282943	0.178596
10229.7	0.248201	0.16741
10207.9	0.21377	0.150529
10186.2	0.23152	0.139562
10164.5	0.239977	0.122728
10142.9	0.2652	0.106604
10121.2	0.295289	0.140706
10099.6	0.318888	0.145675
10077.9	0.352606	0.160169
10056.3	0.399616	0.190565
10034.7	0.408228	0.192714
10013.1	0.394955	0.182278
9991.56	0.35875	0.170353
9970	0.326602	0.166694
9948.46	0.305111	0.167475
9926.93	0.299913	0.150089
9905.41	0.303573	0.188704
9883.92	0.305475	0.161527
9862.43	0.295277	0.155701
9840.96	0.292401	0.124763
9819.51	0.285909	0.103609
9798.07	0.272265	0.0724657
9776.65	0.274334	0.0721692
9755.24	0.26452	0.0731578
9733.85	0.276996	0.106659
9712.47	0.282221	0.100168
9691.11	0.292866	0.131065
9669.76	0.295285	0.121654
9648.43	0.286708	0.118707
9627.11	0.277331	0.104933
9605.81	0.291191	0.102477
9584.52	0.312222	0.0991116
9563.25	0.347177	0.102344
9542	0.344046	0.101442
9520.76	0.31082	0.111827
9499.53	0.267651	0.112883
9478.32	0.22776	0.0951986
9457.13	0.22376	0.0859849
9435.95	0.246686	0.0628118
9414.79	0.27533	0.0694155
9393.64	0.289412	0.0835185
9372.51	0.276836	0.112793
9351.4	0.2639	0.134261
9330.3	0.263709	0.116788
9309.21	0.285696	0.105968
9288.15	0.31229	0.100497
9267.1	0.333122	0.0974518
9246.06	0.347804	0.104589
9225.04	0.340301	0.108425
9204.04	0.347409	0.10354
9183.05	0.377647	0.114885
9162.08	0.432883	0.122417
9141.12	0.470701	0.149782
9120.18	0.479505	0.182598
9099.26	0.469692	0.186594
9078.36	0.442062	0.172194
9057.46	0.408976	0.147357
9036.59	0.382053	0.140476
9015.73	0.367184	0.143711
8994.89	0.364641	0.132802
8974.07	0.34218	0.138238
8953.26	0.33883	0.126694
8932.47	0.34312	0.0959553
8911.69	0.354886	0.0850197
8890.93	0.360918	0.0956641
8870.19	0.374321	0.119945
8849.47	0.388453	0.149875
8828.76	0.371885	0.178362
8808.06	0.326489	0.18448
8787.39	0.294639	0.156887
8766.73	0.279784	0.138175
8746.09	0.284361	0.12183
8725.46	0.312389	0.114539
8704.86	0.343632	0.134213
8684.26	0.361455	0.161841
8663.69	0.369045	0.170673
8643.13	0.366447	0.17517
8622.59	0.372539	0.164756
8602.07	0.370243	0.15613
8581.56	0.364812	0.166769
8561.08	0.370796	0.192042
8540.6	0.372868	0.226387
8520.15	0.376752	0.24609
8499.71	0.372787	0.235412
8479.29	0.354496	0.202254
8458.89	0.336488	0.15067
8438.51	0.32157	0.112474
8418.14	0.344813	0.100914
8397.79	0.31845	0.109022
8377.45	0.298558	0.124955
8357.14	0.385938	0.140955
8336.84	0.512697	0.155327
8316.56	0.641329	0.16497
8296.3	0.714862	0.161247
8276.06	0.711729	0.146216
8255.83	0.631612	0.131852
8235.62	0.476935	0.11975
8215.43	0.441302	0.129939
8195.25	0.528326	0.148743
8175.1	0.569955	0.161011
8154.96	0.5831	0.1788
8134.84	0.556039	0.176125
8114.74	0.511743	0.152728
8094.65	0.478806	0.127627
8074.59	0.453623	0.116035
8054.54	0.434768	0.132261
8034.51	0.413181	0.152799
8014.5	0.395259	0.180912
7994.51	0.373642	0.189628
7974.53	0.357412	0.168834
7954.57	0.376472	0.149407
7934.64	0.404512	0.131886
7914.72	0.431064	0.116278
7894.81	0.445233	0.100234
7874.93	0.458059	0.0929291
7855.07	0.463877	0.1064
7835.22	0.454686	0.12156
7815.39	0.437471	0.125524
7795.58	0.425025	0.116075
7775.79	0.401012	0.104938
7756.02	0.398533	0.0951221
7736.27	0.405885	0.0942316
7716.53	0.424994	0.101602
7696.82	0.449338	0.115585
7677.12	0.478343	0.107985
7657.44	0.494763	0.0869336
7637.78	0.502929	0.0652172
7618.14	0.527189	0.0568902
7598.52	0.549315	0.0576838
7578.92	0.56007	0.059366
7559.33	0.568708	0.0686054
7539.77	0.56303	0.085036
7520.22	0.557979	0.0913713
7500.7	0.563102	0.101533
7481.19	0.591188	0.121063
7461.7	0.640546	0.137351
7442.23	0.668132	0.147107
7422.79	0.680602	0.137047
7403.36	0.694013	0.108003
7383.94	0.736433	0.0904071
7364.55	0.799736	0.0792293
7345.18	0.88166	0.100565
7325.83	0.946857	0.121638
7306.5	1.00761	0.141754
7287.18	1.03731	0.168592
7267.89	1.09736	0.156995
7248.62	1.16936	0.117773
7229.36	1.24353	0.102745
7210.13	1.25853	0.0482257
7190.91	1.31895	0.0248262
7171.72	1.42102	0.0292067
7152.54	1.56363	0.0579753
7133.39	1.69253	0.0911897
7114.25	1.83238	0.101652
7095.14	1.91445	0.113924
7076.04	1.94386	0.116394
7056.96	2.00132	0.0833663
7037.91	2.1809	0.107475
7018.87	2.31385	0.135253
6999.86	2.49973	0.124563
6980.86	2.67618	0.112111
6961.89	2.8708	0.0918493
6942.93	3.04669	0.0916727
6924	3.1968	0.100102
6905.09	3.30788	0.116966
6886.19	3.46781	0.149341
6867.32	3.65741	0.147916
6848.47	4.03027	0.117427
6829.63	4.42158	0.120853
6810.82	4.75909	0.111199
6792.03	5.07452	0.112907
6773.26	5.29363	0.108202
6754.51	5.55863	0.114052
6735.78	5.95428	0.119396
6717.07	6.34219	0.116085
6698.38	6.67195	0.102894
6679.71	6.83181	0.100396
6661.07	6.94502	0.0631906
6642.44	7.13459	0.0470474
6623.84	7.37866	0.0495799
6605.25	7.73774	0.0611794
6586.69	8.17094	0.0612589
6568.15	8.53954	0.0650111
6549.63	8.86244	0.070911
6531.13	9.13552	0.0784098
6512.65	9.36096	0.0670494
6494.19	9.50934	0.051771
6475.75	9.61333	0.0407301
6457.34	9.69534	0.0509961
6438.95	9.81568	0.0525444
6420.57	9.87926	0.0698685
6402.22	10.0528	0.0791517
6383.89	10.1795	0.0784729
6365.58	10.2237	0.0799364
6347.3	10.0833	0.0849373
6329.03	9.99083	0.0895714
6310.79	9.89735	0.0908693
6292.56	9.78405	0.0808273
6274.36	9.76388	0.0741386
6256.18	9.81992	0.0504223
6238.03	9.71672	0.053734
6219.89	9.61962	0.0715733
6201.78	9.54521	0.0836911
6183.68	9.48878	0.0997654
6165.61	9.32434	0.104385
6147.57	9.05059	0.113859
6129.54	8.79228	0.108844
6111.53	8.48443	0.122225
6093.55	8.25388	0.132042
6075.59	8.1903	0.134598
6057.65	8.06275	0.147492
6039.73	7.88549	0.161684
6021.84	7.76734	0.17375
6003.97	7.62854	0.1849
5986.12	7.4871	0.160692
5968.29	7.31038	0.135507
5950.48	7.10085	0.100739
5932.7	6.86978	0.0754658
5914.94	6.55063	0.0426267
5897.2	6.30218	0.0111948
5879.49	6.08114	0.006722
5861.79	5.81693	0.0166859
5844.12	5.52645	0.0304852
5826.47	5.14054	0.0493402
5808.85	4.70303	0.065738
5791.24	4.37169	0.0682386
5773.66	4.14815	0.0591439
5756.1	4.01417	0.0568983
5738.57	3.89526	0.0624901
5721.06	3.75624	0.0576474
5703.57	3.61287	0.0554381
5686.1	3.43587	0.0498453
5668.66	3.28179	0.0482029
5651.24	3.13942	0.0525448
5633.84	2.92579	0.0536218
5616.46	2.68072	0.057549
5599.11	2.50097	0.0656357
5581.78	2.42304	0.0673484
5564.48	2.39835	0.0549255
5547.19	2.37312	0.0412467
5529.93	2.35224	0.0500846
5512.7	2.27333	0.0708683
5495.48	2.12236	0.0885064
5478.29	2.01304	0.11274
5461.13	1.97485	0.134031
5443.98	1.93059	0.139472
5426.86	1.84857	0.135767
5409.77	1.76435	0.12824
5392.7	1.69705	0.126762
5375.65	1.64059	0.122935
5358.62	1.61579	0.112673
5341.62	1.61494	0.0986477
5324.64	1.58503	0.0746318
5307.68	1.54124	0.044227
5290.75	1.51177	0.022642
5273.85	1.47109	0.027145
5256.96	1.40934	0.0388944
5240.1	1.36022	0.039011
5223.27	1.30747	0.0436264
5206.45	1.28054	0.0459568
5189.67	1.3124	0.0544615
5172.9	1.36315	0.0662416
5156.16	1.37554	0.0637077
5139.45	1.35937	0.0605185
5122.75	1.35429	0.0543395
5106.08	1.35807	0.0832761
5089.44	1.33752	0.127236
5072.82	1.33951	0.164535
5056.23	1.36474	0.199239
5039.65	1.32757	0.199258
5023.11	1.29358	0.167602
5006.58	1.28629	0.127672
4990.09	1.27995	0.100293
4973.61	1.27588	0.0913143
4957.16	1.24565	0.0828732
4940.74	1.21978	0.0826823
4924.34	1.2101	0.0870308
4907.96	1.20732	0.0949582
4891.61	1.23746	0.0953779
4875.28	1.27632	0.0849989
4858.98	1.26742	0.0564418
4842.7	1.2645	0.0383483
4826.45	1.2926	0.0347833
4810.22	1.31883	0.0561409
4794.02	1.35173	0.0911375
4777.84	1.38424	0.128105
4761.68	1.37024	0.130257
4745.55	1.31501	0.124202
4729.45	1.24722	0.100619
4713.37	1.26761	0.0968467
4697.32	1.3325	0.085506
4681.29	1.36376	0.0701243
4665.28	1.38126	0.0429077
4649.3	1.44319	0.0268936
4633.35	1.49191	0.0213059
4617.42	1.55552	0.0495135
4601.52	1.63324	0.06407
4585.64	1.72567	0.0886841
4569.79	1.77233	0.0880231
4553.96	1.8488	0.0812917
4538.16	1.99031	0.0539287
4522.38	2.24157	0.0407272
4506.63	2.50936	0.0319871
4490.9	2.84576	0.058099
4475.2	3.21876	0.0756232
4459.53	3.60396	0.102986
4443.88	4.01078	0.118136
4428.25	4.46843	0.141259
4412.65	4.94368	0.131295
4397.08	5.52394	0.109144
4381.53	6.1242	0.0673329
4366.01	6.77701	0.0430436
4350.52	7.50889	0.0159905
4335.05	8.17738	0.0127543
4319.6	8.81703	0.0465763
4304.19	9.48256	0.0760272
4288.79	10.1768	0.0818158
4273.43	10.8096	0.0658504
4258.09	11.3707	0.0571632
4242.77	11.9349	0.0276825
4227.48	12.4828	0.0203258
4212.22	13.0286	0.030809
4196.98	13.5749	0.0687026
4181.77	14.1434	0.0687697
4166.59	14.5826	0.0702449
4151.43	14.7513	0.0558273
4136.3	14.9204	0.0458029
4121.19	14.9388	0.0619924
4106.12	14.8937	0.0838567
4091.06	14.8352	0.0924911
4076.04	14.6133	0.0858123
4061.04	14.3957	0.0663742
4046.06	14.1013	0.0256838
4031.11	13.8031	4.15802e-05
4016.19	13.6588	0.0117823
4001.3	13.4033	0.0319005
3986.43	12.9954	0.0404064
3971.59	12.4678	0.0570134
3956.78	11.8486	0.0747622
3941.99	11.1628	0.0972881
3927.23	10.4849	0.0985022
3912.49	9.89263	0.0992
3897.78	9.32854	0.0856791
3883.1	8.74124	0.0660807
3868.45	8.18115	0.0364183
3853.82	7.71684	0.0123099
3839.22	7.20531	0.0224198
3824.64	6.68532	0.0288621
3810.1	6.29851	0.0265587
3795.58	6.00166	0.015774
3781.08	5.69653	0.00104607
3766.62	5.3414	-0.0266954
3752.18	4.97641	-0.0482832
3737.77	4.57754	-0.0382113
3723.38	4.17022	-0.015808
3709.02	3.89193	0.000592597
3694.69	3.72517	0.00527386
3680.39	3.55468	0.00226262
3666.11	3.38456	0.00746867
3651.87	3.23557	0.0115478
3637.64	3.12621	0.0287199
3623.45	3.0117	0.0556994
3609.28	2.92816	0.071987
3595.14	2.83433	0.0652721
3581.03	2.70445	0.0505026
3566.95	2.56901	0.0532253
3552.89	2.48108	0.0558889
3538.86	2.41418	0.0598281
3524.86	2.3537	0.064209
3510.88	2.29549	0.0579513
3496.93	2.2504	0.0427206
3483.01	2.23496	0.0237616
3469.12	2.26514	0.0296466
3455.26	2.30258	0.0323064
3441.42	2.31374	0.0318293
3427.61	2.30869	0.0378133
3413.83	2.30355	0.0300868
3400.08	2.28234	0.0297353
3386.35	2.22869	0.0429688
3372.65	2.19325	0.0554924
3358.98	2.17322	0.0648626
3345.34	2.13142	0.0772259
3331.73	2.11011	0.0798616
3318.14	2.09344	0.0592962
3304.58	2.03674	0.0269332
3291.05	1.99479	0.0072645
3277.55	1.98632	-0.00173434
3264.07	1.992	-0.00281586
3250.63	2.00481	0.0212173
3237.21	2.00859	0.0537602
3223.82	2.01076	0.0703764
3210.46	2.00445	0.0673745
3197.12	1.9955	0.0455845
3183.82	1.99624	0.019907
3170.54	1.94993	0.00360308
3157.29	1.87434	0.00137647
3144.07	1.84055	0.00765962
3130.88	1.84612	0.0272222
3117.71	1.87561	0.0626371
3104.58	1.91812	0.105593
3091.47	1.96393	0.147753
3078.39	1.97065	0.164802
3065.34	1.91587	0.143507
3052.32	1.8577	0.101239
3039.32	1.82724	0.0704195
3026.36	1.7908	0.0669713
3013.42	1.74151	0.0928548
3000.51	1.73124	0.139599
2987.63	1.7691	0.175146
2974.78	1.79508	0.186694
2961.96	1.77709	0.173522
2949.17	1.74811	0.143977
2936.4	1.75267	0.105094
2923.66	1.75993	0.0754452
2910.96	1.77774	0.0789563
2898.28	1.81556	0.101055
2885.63	1.84223	0.123964
2873.01	1.85611	0.145783
2860.41	1.83871	0.162497
2847.85	1.80871	0.162908
2835.31	1.79231	0.158728
2822.81	1.77587	0.176763
2810.33	1.77507	0.19655
2797.88	1.78113	0.202677
2785.46	1.7866	0.201645
2773.07	1.7882	0.182511
2760.71	1.7491	0.160809
2748.38	1.71629	0.15892
2736.08	1.67628	0.184266
2723.8	1.66706	0.218841
2711.56	1.65371	0.260639
2699.34	1.64243	0.31135
2687.15	1.62074	0.343077
2675	1.59912	0.348048
2662.87	1.56959	0.377535
2650.77	1.57254	0.395384
2638.7	1.56273	0.370692
2626.66	1.58758	0.360506
2614.64	1.62404	0.350996
2602.66	1.65731	0.323471
2590.71	1.70358	0.28714
2578.78	1.706	0.252386
2566.89	1.65633	0.213286
2555.02	1.58405	0.166326
2543.19	1.52822	0.144529
2531.38	1.50955	0.159156
2519.6	1.49642	0.158785
2507.86	1.49237	0.170198
2496.14	1.47931	0.18634
2484.45	1.42498	0.173887
2472.79	1.38562	0.153319
2461.16	1.38982	0.12483
2449.56	1.40865	0.105197
2437.99	1.43004	0.0879776
2426.44	1.414	0.0711662
2414.93	1.37853	0.078425
2403.45	1.36865	0.092236
2392	1.40095	0.112648
2380.57	1.42936	0.148987
2369.18	1.48	0.178217
2357.82	1.49009	0.188865
2346.48	1.50681	0.177667
2335.18	1.50542	0.166873
2323.9	1.51475	0.146084
2312.66	1.52386	0.12036
2301.44	1.52461	0.122213
2290.25	1.51681	0.116841
2279.1	1.5271	0.126995
2267.97	1.51611	0.135708
2256.87	1.54339	0.121372
2245.81	1.58119	0.101092
2234.77	1.59491	0.0699884
2223.76	1.66874	0.0504101
2212.78	1.82353	0.039484
2201.83	2.04831	0.0445658
2190.92	2.35994	0.0844594
2180.03	2.85062	0.117626
2169.17	3.54284	0.134178
2158.34	4.41016	0.139786
2147.54	5.5783	0.120132
2136.77	7.01615	0.0833277
2126.03	8.65043	0.0637712
2115.32	10.5954	0.0715795
2104.65	12.6078	0.0814648
2094	14.5448	0.0785027
2083.38	16.2629	0.0717774
2072.79	17.736	0.0743213
2062.23	18.9807	0.0864226
2051.7	19.9354	0.0863482
2041.2	20.5132	0.0949051
2030.73	20.7219	0.0922728
2020.29	20.358	0.0900938
2009.88	19.6053	0.0976885
1999.5	18.7126	0.106047
1989.15	17.7225	0.111314
1978.83	16.7056	0.120487
1968.54	15.6384	0.133004
1958.28	14.3836	0.152848
1948.06	13.0557	0.14182
1937.86	11.6837	0.120979
1927.69	10.3374	0.109137
1917.55	9.0266	0.0703659
1907.44	7.69339	0.0476756
1897.36	6.43713	0.0461
1887.31	5.27355	0.0536798
1877.29	4.23913	0.0672267
1867.31	3.41132	0.0770467
1857.35	2.82889	0.0867004
1847.42	2.38981	0.090065
1837.52	2.03892	0.0722428
1827.65	1.81915	0.0838109
1817.82	1.66807	0.102968
1808.01	1.58816	0.112527
1798.23	1.58169	0.117619
1788.48	1.57841	0.122567
1778.77	1.54703	0.1153
1769.08	1.51	0.116201
1759.42	1.45584	0.128669
1749.8	1.41648	0.148857
1740.2	1.37128	0.165083
1730.64	1.38177	0.159583
1721.1	1.39775	0.148141
1711.59	1.41126	0.123557
1702.12	1.43623	0.0878124
1692.67	1.4316	0.0813244
1683.26	1.40469	0.0955714
1673.87	1.38586	0.0996084
1664.52	1.36883	0.115155
1655.19	1.37738	0.130319
1645.9	1.36501	0.154907
1636.63	1.3356	0.192172
1627.4	1.3039	0.21549
1618.2	1.26237	0.226146
1609.02	1.25838	0.223335
1599.88	1.2742	0.213002
1590.77	1.29644	0.199246
1581.68	1.325	0.189294
1572.63	1.31962	0.194381
1563.61	1.32136	0.188428
1554.62	1.33045	0.190295
1545.65	1.32027	0.209518
1536.72	1.32707	0.221131
1527.82	1.34637	0.225904
1518.95	1.3607	0.220488
1510.11	1.3629	0.215767
1501.29	1.34405	0.214833
1492.51	1.34576	0.221368
1483.76	1.36005	0.244671
1475.04	1.37563	0.253094
1466.35	1.40885	0.247169
1457.69	1.42182	0.245746
1449.06	1.39867	0.256565
1440.46	1.35568	0.284941
1431.89	1.32473	0.314347
1423.35	1.31139	0.333213
1414.84	1.32147	0.350162
1406.36	1.33251	0.345757
1397.91	1.32196	0.317287
1389.49	1.27823	0.279446
1381.1	1.24213	0.244803
1372.74	1.23197	0.211729
1364.41	1.22795	0.184881
1356.11	1.21803	0.184701
1347.84	1.21251	0.211429
1339.6	1.18591	0.234118
1331.39	1.13221	0.261577
1323.21	1.09123	0.268992
1315.06	1.06331	0.262157
1306.94	1.05642	0.254752
1298.86	1.06156	0.256953
1290.8	1.08744	0.276034
1282.77	1.12573	0.299714
1274.77	1.15822	0.3463
1266.8	1.16539	0.373069
1258.86	1.16691	0.382302
1250.95	1.1662	0.397924
1243.07	1.19429	0.417576
1235.22	1.21417	0.430632
1227.4	1.24335	0.438194
1219.61	1.24052	0.43699
1211.85	1.2063	0.41952
1204.12	1.16725	0.381106
1196.42	1.16519	0.340278
1188.75	1.14968	0.310647
1181.11	1.16029	0.31049
1173.5	1.16626	0.341107
1165.92	1.17265	0.370306
1158.36	1.1549	0.386682
1150.84	1.15504	0.389284
1143.35	1.18729	0.396333
1135.89	1.23461	0.398939
1128.45	1.26389	0.425803
1121.05	1.35352	0.452342
1113.68	1.44974	0.47871
1106.33	1.57808	0.485516
1099.02	1.76113	0.475458
1091.74	2.0366	0.484188
1084.48	2.41665	0.502687
1077.26	2.90708	0.51495
1070.06	3.60962	0.505372
1062.89	4.63826	0.48674
1055.76	6.04784	0.491185
1048.65	7.90115	0.505133
1041.57	10.2979	0.522244
1034.52	13.2907	0.537799
1027.5	17.1435	0.534704
1020.51	22.0959	0.573886
1013.55	28.1243	0.578282
1006.62	34.3725	0.60061
999.721	38.9301	0.636039
992.848	39.6318	0.65537
986.005	35.5623	0.672325
979.191	27.5276	0.712452
972.407	18.0266	0.77681
965.651	9.65625	0.822779
958.925	4.24113	0.82913
952.228	1.90119	0.83965
945.56	1.3151	0.842026
938.921	1.23614	0.875492
932.311	1.20707	0.920148
925.731	1.22662	0.96962
919.179	1.24566	1.01476
912.656	1.22211	1.04563
906.162	1.22151	1.09604
899.697	1.1886	1.1627
893.261	1.1203	1.20884
886.854	1.06295	1.28097
880.476	1.04611	1.34035
874.127	1.0587	1.40588
867.806	1.03857	1.52017
861.514	1.03459	1.64913
855.251	1.03198	1.79789
849.017	1.01823	1.98021
842.811	1.02597	2.19643
836.634	1.03478	2.47941
830.485	1.0511	2.77178
824.365	1.06238	3.14811
818.274	1.05076	3.63981
812.211	1.04366	4.38812
806.177	1.0003	5.54852
800.171	0.948874	7.36433
794.193	0.895908	9.57014
788.244	0.876725	12.3143
782.323	0.898401	17.3991
776.43	0.910406	27.7399
770.566	0.887823	52.66
764.73	0.875773	106.987
758.922	0.840376	211.701
753.142	0.825282	390.414
747.391	0.81	654.696
741.667	0.801333	971.193
735.972	0.801462	1246.62
730.304	0.796873	1375.96
724.665	0.778317	1302.54
719.053	0.794286	1047.3
713.47	0.807012	702.968
707.914	0.813895	387.558
702.386	0.794674	180.508
696.886	0.76286	82.4592
691.413	0.733032	46.3321
685.969	0.697167	34.2351
680.551	0.667174	28.3758
675.162	0.674308	24.5168
669.8	0.673769	21.783
664.466	0.677564	20.1351
659.159	0.681284	19.7018
653.879	0.691549	20.3466
648.627	0.693143	21.8498
643.403	0.69362	23.7499
638.205	0.706977	25.499
633.035	0.72192	26.4747
627.892	0.71994	26.5011
622.777	0.738329	25.696
617.688	0.761915	24.2685
612.627	0.775384	22.4797
607.592	0.766673	20.6391
602.585	0.756077	19.0223
597.604	0.759899	17.8982
592.651	0.766444	17.193
587.724	0.77874	16.7925
582.824	0.808224	16.5069
577.951	0.841529	16.1788
573.105	0.852054	15.8222
568.285	0.823558	15.47
563.492	0.802079	15.2229
558.725	0.801665	15.0875
553.985	0.809007	14.9869
549.272	0.81709	15.0082
544.585	0.839459	15.2522
539.924	0.871438	15.747
535.289	0.917706	16.4154
530.681	1.00751	17.1798
526.099	1.15187	17.9208
521.543	1.34005	18.4244
517.014	1.54692	18.5953
512.51	1.78699	18.4167
508.032	2.12986	17.9448
503.581	2.63739	17.2887
499.155	3.4039	16.5501
494.755	4.49968	15.8176
490.381	5.97854	14.9754
486.032	7.95693	13.9369
481.709	10.3986	12.7598
477.412	13.2505	11.563
473.141	16.5055	10.4747
468.895	20.1	9.62585
464.674	24.0311	9.17585
460.479	28.0918	9.11066
456.309	31.8554	9.3456
452.164	34.9335	9.81929
448.045	36.7825	10.3222
443.951	36.6608	10.6099
439.881	33.9791	10.5609
435.837	28.7233	10.2355
431.818	21.7413	9.77095
427.824	14.3093	9.2382
423.855	7.88249	8.76562
419.91	3.62231	8.38027
415.99	1.58681	7.97938
412.095	0.900767	7.54786
408.225	0.740943	7.18296
404.379	0.686372	6.9282
400.557	0.654394	6.7322
396.76	0.624961	6.60529
392.988	0.608966	6.69463
389.239	0.585889	7.02299
385.515	0.553297	7.59249
381.815	0.550777	8.29097
378.139	0.551788	8.90971
374.488	0.533142	9.20971
370.86	0.505533	9.05043
367.256	0.480296	8.5159
363.676	0.446451	7.74534
360.12	0.405609	6.9958
356.587	0.395887	6.50614
353.079	0.394267	6.38159
349.593	0.386636	6.69502
346.132	0.392024	7.31435
342.693	0.405343	8.03185
339.278	0.426456	8.60455
335.887	0.426932	8.83956
332.518	0.444045	8.63945
329.173	0.452205	8.06421
325.851	0.441405	7.2932
322.552	0.41441	6.48484
319.276	0.397967	5.78319
316.023	0.366782	5.22763
312.793	0.351042	4.77727
309.585	0.317425	4.38939
306.4	0.323225	4.03569
303.238	0.332056	3.75439
300.098	0.342808	3.55401
296.981	0.341382	3.44785
293.886	0.345438	3.47078
290.814	0.320579	3.62341
287.764	0.321188	3.89242
284.736	0.329327	4.19156
281.73	0.370383	4.48801
278.746	0.424733	4.69295
275.784	0.457782	4.80055
272.844	0.468653	4.81743
269.925	0.472286	4.78767
267.029	0.439194	4.78123
264.154	0.405838	4.74796
261.301	0.378292	4.63563
258.469	0.354573	4.41304
255.659	0.354342	4.09279
252.87	0.362992	3.78279
250.102	0.358601	3.60226
247.355	0.35397	3.60188
244.63	0.347183	3.76706
241.926	0.342359	3.97023
239.242	0.355636	4.09299
236.58	0.383545	4.0685
233.938	0.404657	3.88248
231.317	0.435315	3.59365
228.717	0.465838	3.30384
226.137	0.507719	3.08614
223.578	0.568752	2.97108
221.039	0.651435	2.96194
218.521	0.764235	3.04472
216.023	0.907552	3.19818
213.545	1.0522	3.42563
211.087	1.26538	3.71474
208.649	1.55314	4.00406
206.231	1.9812	4.1883
203.833	2.64044	4.21707
201.455	3.61521	4.05277
199.096	5.12233	3.74533
196.757	7.7085	3.34886
194.438	11.8155	2.94507
192.138	17.5523	2.60826
189.857	23.8995	2.37153
187.596	29.0071	2.25577
185.354	31.0557	2.29596
183.131	29.2247	2.38441
180.926	24.2133	2.46139
178.741	17.8434	2.47189
176.575	11.9701	2.39318
174.428	7.71765	2.28658
172.299	4.98937	2.19524
170.189	3.26025	2.21075
168.097	2.11563	2.33605
166.024	1.37398	2.53193
163.969	0.933063	2.81161
161.933	0.656818	3.10602
159.914	0.478815	3.32395
157.914	0.336496	3.41857
155.932	0.247855	3.39542
153.967	0.211583	3.20662
152.021	0.189733	2.88893
150.092	0.17377	2.5308
148.181	0.157458	2.17553
146.287	0.133348	1.83991
144.411	0.128492	1.54505
142.553	0.153742	1.32295
140.711	0.194233	1.15175
138.887	0.219841	1.01348
137.08	0.239566	0.942554
135.29	0.24787	0.932383
133.518	0.245977	0.991926
131.761	0.247358	1.08978
130.022	0.264484	1.20784
128.3	0.27917	1.36079
126.594	0.288024	1.5227
124.904	0.294846	1.68589
123.231	0.304727	1.82396
121.575	0.299519	1.93462
119.934	0.284396	1.98363
118.31	0.261095	1.9429
116.702	0.241555	1.85356
115.11	0.234952	1.73819
113.534	0.237094	1.60782
111.973	0.237574	1.47884
110.429	0.243231	1.34452
108.899	0.262589	1.22485
107.386	0.275265	1.10883
105.888	0.289204	0.994423
104.405	0.296101	0.891324
102.938	0.292021	0.807472
101.486	0.27622	0.73049
100.048	0.260508	0.679092
98.6262	0.245923	0.659476
97.219	0.219388	0.660438
95.8266	0.189313	0.674078
94.4489	0.165315	0.708158
93.0859	0.135533	0.755743
91.7374	0.112551	0.790773
90.4034	0.11016	0.80126
89.0837	0.108792	0.806452
87.7783	0.10762	0.793474
86.4871	0.12077	0.755525
85.21	0.154937	0.705573
83.947	0.173893	0.641311
82.6978	0.183754	0.575884
81.4625	0.193986	0.536219
80.2409	0.202213	0.521188
79.0329	0.214836	0.524003
77.8385	0.231988	0.528726
76.6576	0.243036	0.518221
75.49	0.240961	0.488398
74.3357	0.214994	0.450313
73.1946	0.189889	0.429371
72.0666	0.183804	0.403676
70.9517	0.196296	0.379066
69.8496	0.217543	0.354331
68.7604	0.227498	0.331388
67.6839	0.240722	0.330169
66.62	0.259995	0.33623
65.5687	0.264132	0.351025
64.5299	0.295008	0.371617
63.5035	0.342659	0.39618
62.4893	0.373566	0.428441
61.4874	0.366017	0.447294
60.4975	0.354577	0.445945
59.5197	0.355851	0.437884
58.5538	0.366573	0.415653
57.5997	0.386431	0.398488
56.6574	0.424953	0.377785
55.7267	0.437086	0.36262
54.8076	0.414433	0.339883
53.9	0.371724	0.303298
53.0037	0.341698	0.275262
52.1188	0.325352	0.273087
51.2451	0.324786	0.280131
50.3824	0.331466	0.277094
49.5309	0.340815	0.263514
48.6902	0.328178	0.263035
47.8604	0.310996	0.242394
47.0414	0.301971	0.225307
46.2331	0.303994	0.20442
45.4353	0.297516	0.194613
44.6481	0.286914	0.180883
43.8712	0.26203	0.17768
43.1047	0.265961	0.171087
42.3484	0.264082	0.171303
41.6023	0.257006	0.155531
40.8662	0.240545	0.155324
40.1401	0.222224	0.155537
39.4239	0.19375	0.138416
38.7175	0.175238	0.122945
38.0208	0.168109	0.0980967
37.3338	0.173685	0.0923926
36.6562	0.170843	0.120429
35.9881	0.18428	0.178548
35.3294	0.238147	0.274773
34.68	0.281701	0.425095
34.0398	0.416148	0.697723
33.4087	0.646562	1.1297
32.7866	1.11343	1.81631
32.1735	1.8604	2.80752
31.5692	3.0114	4.17155
30.9737	4.62988	5.99218
30.3868	6.70186	8.23975
29.8086	9.25475	10.9614
29.2389	12.3954	13.9376
28.6777	15.8996	16.9923
28.1248	19.2587	19.5998
27.5802	21.1092	20.7087
27.0437	20.428	19.5667
26.5154	17.0134	16.0921
25.9951	11.819	11.1457
25.4827	6.45188	6.14512
24.9783	2.41572	2.32792
24.4815	0.358502	0.394508
23.9925	-0.123259	-0.134173
23.5112	-0.105636	-0.0927628
23.0373	-0.0659045	-0.0219536
22.5709	-0.0779937	0.0277524
22.1119	-0.0813091	0.0502034
21.6602	-0.0608429	0.0479792
21.2157	-0.0328796	0.0418993
20.7784	-0.00993403	0.0214236
20.3482	-0.010643	0.00933045
19.9249	-0.0163638	-0.010661
19.5085	-0.02278	-0.0279532
19.099	-0.0195027	-0.0456688
18.6962	-0.0292928	-0.0621271
18.3001	-0.0248712	-0.0641903
17.9106	-0.0405369	-0.0274178
17.5276	-0.0700551	0.0170511
17.1511	-0.0821515	0.0298446
16.781	-0.0760253	0.0271594
16.4172	-0.0834533	-0.00818043
16.0595	-0.0726043	-0.0345536
15.7081	-0.0666388	-0.0454697
15.3627	-0.0468609	-0.0438427
15.0234	-0.0516335	-0.0352008
14.6899	-0.0421524	-0.0258927
14.3624	-0.0252864	-0.0254576
14.0406	-0.00671686	-0.0447471
13.7245	0.0036712	-0.0579397
13.4141	-0.000809975	-0.0497651
13.1092	-0.0192238	-0.0210559
12.8099	-0.0323431	-0.000223015
12.516	-0.039195	-0.0058603
12.2275	-0.022281	-0.0164307
11.9442	-0.0154172	-0.0542521
11.6662	-0.0132236	-0.0801523
11.3934	-0.000683436	-0.0666643
11.1256	-0.00053334	-0.0557521
10.8629	0.00352567	-0.0433706
10.6051	-0.00481118	-0.0410119
10.3522	-0.0323097	-0.0482819
10.1041	-0.0529608	-0.0385976
9.8608	-0.0642556	-0.0254275
9.62218	-0.062439	-0.0243216
9.38819	-0.0620814	-0.0195267
9.15876	-0.0595093	-0.0175796
8.93383	-0.0643961	-0.000480754
8.71333	-0.0681154	0.0151652
8.4972	-0.0576314	0.0379485
8.28539	-0.0385115	0.052506
8.07782	-0.0251508	0.0306988
7.87444	-0.0245014	-0.0126767
7.67518	-0.0368728	-0.0511309
7.47999	-0.0378156	-0.0671013
7.2888	-0.0403779	-0.0600695
7.10156	-0.0321426	-0.0444307
6.91819	0.00188688	-0.037812
6.73866	0.0185124	-0.0440378
6.56289	0.0152236	-0.0460884
6.39083	0.0054705	-0.0284846
6.22242	-0.0167735	-0.00328795
6.05761	-0.0177806	0.0209866
5.89634	-0.0062277	0.0324265
5.73855	0.00905687	0.0213087
5.58419	0.0346934	0.00367205
5.4332	0.0304977	-0.00983982
5.28552	0.0173318	-0.0190741
5.14112	0.0214583	-0.0213904
4.99992	0.018895	-0.0171295
4.86188	0.00944079	0.00034839
4.72694	-0.00205231	0.00669113
4.59506	-0.0106566	-0.000109119
4.46618	-0.020402	-0.00702915
4.34025	-0.0415667	-0.0094971
4.21723	-0.0431091	-0.00465233
4.09705	-0.0228339	0.000232378
3.97967	-0.0143097	0.0136282
3.86505	-0.015443	0.0254439
3.75313	-0.0234733	0.0189383
3.64386	-0.032886	0.00568083
3.5372	-0.0345557	-0.00665117
3.43311	-0.0343891	-0.0127257
3.33153	-0.0363284	-0.0265311
3.23242	-0.0439713	-0.0406676
3.13573	-0.069431	-0.031284
3.04142	-0.0958725	-0.0170519
2.94945	-0.103819	-0.0124716
2.85976	-0.0942529	-0.0214506
2.77233	-0.0670614	-0.0338084
2.6871	-0.0457324	-0.0518001
2.60403	-0.0478265	-0.0848717
2.52308	-0.0561288	-0.0952663
2.44421	-0.0611537	-0.0857841
2.36738	-0.0585184	-0.0703743
2.29254	-0.0528755	-0.0456811
2.21967	-0.0572879	-0.0466728
2.14871	-0.0385122	-0.0486671
2.07963	-0.0172008	-0.0599424
2.0124	-0.00435433	-0.0699021
1.94697	0.00728064	-0.0400364
1.8833	0.00119171	-0.0140335
1.82137	-0.0222954	0.00417769
1.76112	-0.040494	0.0156916
1.70254	-0.0621872	0.0106162
1.64558	-0.0621872	0.000771531
1.5902	-0.0621872	-0.0375964

## Sheet: bioanalyzer_GOLLD
	Intensity
Band location (nt)	Ladder	GOLLD
11092.1	0.113289	0.0410118
11069.5	0.113289	0.0410118
11046.9	0.113289	0.0410118
11024.4	0.113289	0.0410118
11001.9	0.113289	0.0410118
10979.3	0.113289	0.0410118
10956.8	0.113289	0.0410118
10934.4	0.113289	0.0410118
10911.9	0.113289	0.0410118
10889.4	0.113289	0.0410118
10867	0.113289	0.0410118
10844.5	0.113289	0.0410118
10822.1	0.113289	0.0410118
10799.7	0.113289	0.0410118
10777.3	0.113289	0.0410118
10754.9	0.113289	0.0410118
10732.6	0.113289	0.0410118
10710.2	0.113289	0.0410118
10687.9	0.113289	0.0410118
10665.5	0.119796	0.0410118
10643.2	0.125229	0.0410118
10620.9	0.12689	0.0410118
10598.7	0.120149	0.0410118
10576.4	0.123876	0.0410118
10554.2	0.122817	0.0410118
10531.9	0.10706	0.0386961
10509.7	0.0884928	0.0468684
10487.5	0.0966692	0.064614
10465.3	0.0991625	0.0749236
10443.1	0.115932	0.0611137
10421	0.127651	0.0497077
10398.8	0.133438	0.0247997
10376.7	0.124252	-0.0181298
10354.6	0.122181	-0.0540603
10332.5	0.119742	-0.048447
10310.4	0.1358	-0.0369725
10288.3	0.12558	-0.0267231
10266.2	0.145737	-0.0150554
10244.2	0.13943	-0.00770712
10222.2	0.142226	-0.0178994
10200.2	0.143011	-0.0322637
10178.2	0.142898	-0.0411499
10156.2	0.145315	-0.0366497
10134.2	0.146298	-0.051131
10112.2	0.130087	-0.0576264
10090.3	0.127809	-0.0646874
10068.4	0.110334	-0.0728374
10046.5	0.105112	-0.0586153
10024.6	0.100671	-0.0418036
10002.7	0.101547	-0.0248566
9980.85	0.0985133	-0.0110716
9959.01	0.0707144	-0.0241117
9937.18	0.0618054	-0.0173359
9915.36	0.0692599	-0.0162669
9893.56	0.0936585	-0.00517383
9871.78	0.105029	0.0242125
9850.01	0.135528	0.0230022
9828.26	0.146466	0.0160065
9806.53	0.146211	0.0135596
9784.8	0.162769	0.00767073
9763.1	0.16766	0.0375275
9741.41	0.180516	0.0333273
9719.74	0.180051	0.0286571
9698.08	0.181647	0.0275394
9676.44	0.195593	0.0299324
9654.81	0.198745	0.0553448
9633.2	0.194009	0.0644747
9611.61	0.205678	0.0500986
9590.03	0.20146	0.0289012
9568.47	0.20059	0.000882817
9546.93	0.170204	0.00344902
9525.4	0.143936	0.0208597
9503.89	0.120107	0.0373334
9482.39	0.107201	0.05438
9460.91	0.116188	0.0565396
9439.45	0.160708	0.0455069
9418	0.21137	0.0309272
9396.57	0.241925	0.0368295
9375.15	0.229218	0.0474871
9353.75	0.184183	0.0470616
9332.37	0.130361	0.0527782
9311.01	0.0860659	0.0627664
9289.66	0.0633132	0.0775176
9268.33	0.0726397	0.0857767
9247.01	0.0741888	0.109041
9225.71	0.0628513	0.11716
9204.43	0.0608416	0.0984605
9183.17	0.0884994	0.0634279
9161.92	0.141545	0.0214232
9140.69	0.174999	-0.0208492
9119.47	0.178075	-0.0355104
9098.27	0.162411	-0.0474775
9077.09	0.132253	-0.0375104
9055.93	0.11277	-0.0273328
9034.78	0.111273	-0.0273757
9013.65	0.128552	-0.00698953
8992.54	0.132372	0.00774372
8971.44	0.108257	-0.00516233
8950.37	0.0898168	-0.0175156
8929.31	0.0805262	-0.0476775
8908.26	0.0599657	-0.0809654
8887.24	0.0602301	-0.115599
8866.23	0.0707427	-0.120706
8845.23	0.10104	-0.087443
8824.26	0.117294	-0.0643807
8803.3	0.116746	-0.0417836
8782.36	0.107762	-0.0196054
8761.44	0.0970177	-0.0270309
8740.54	0.0986857	-0.0234916
8719.65	0.120609	-0.0213994
8698.78	0.138196	-0.0163366
8677.93	0.159236	-0.0222315
8657.09	0.161043	-0.0316343
8636.28	0.153102	-0.0388848
8615.48	0.157514	-0.0374373
8594.7	0.170892	-0.0396417
8573.94	0.186128	-0.0446259
8553.19	0.210563	-0.0654318
8532.46	0.22442	-0.0768496
8511.76	0.214962	-0.0800018
8491.06	0.194596	-0.0596305
8470.39	0.166768	-0.0390736
8449.74	0.123852	-0.0223289
8429.1	0.0837119	-0.0289231
8408.48	0.0449782	-0.0459939
8387.88	0.0353249	-0.0656181
8367.3	0.0429752	-0.0761239
8346.73	0.0633837	-0.0749706
8326.19	0.102221	-0.0649415
8305.66	0.106834	-0.0582762
8285.15	0.0947055	-0.0462807
8264.66	0.103732	-0.0302879
8244.19	0.109771	-0.0175016
8223.74	0.135418	-0.0259598
8203.3	0.13684	-0.0289418
8182.88	0.120537	-0.0160967
8162.49	0.0877677	-0.00444276
8142.11	0.0591621	0.00241757
8121.75	0.0495691	0.0118955
8101.41	0.0685995	0.0185194
8081.08	0.0904175	0.0094644
8060.78	0.13357	0.00399788
8040.49	0.169588	-0.00720954
8020.23	0.197274	-0.0130771
7999.98	0.201431	-0.018467
7979.75	0.19487	-0.0160645
7959.54	0.193037	-0.00732061
7939.35	0.209087	-0.00552903
7919.18	0.235498	-0.0146793
7899.02	0.270692	-0.0478975
7878.89	0.270072	-0.079161
7858.78	0.24393	-0.0810435
7838.68	0.21769	-0.0792553
7818.61	0.214178	-0.0722454
7798.55	0.231452	-0.0569865
7778.51	0.263262	-0.0246511
7758.49	0.298051	-0.0106571
7738.5	0.314105	-0.0273208
7718.52	0.282139	-0.0369072
7698.56	0.240907	-0.0253436
7678.62	0.213291	-0.00601579
7658.7	0.195156	0.0122682
7638.8	0.18438	0.025468
7618.91	0.193552	0.040541
7599.05	0.243277	0.0191601
7579.21	0.307408	0.0025655
7559.39	0.357224	0.0232376
7539.59	0.406192	0.0487326
7519.8	0.435885	0.0710693
7500.04	0.43296	0.0733351
7480.3	0.41926	0.0803374
7460.58	0.422836	0.0626504
7440.87	0.47206	0.0488644
7421.19	0.536153	0.0659759
7401.53	0.575713	0.0801467
7381.89	0.589931	0.0968168
7362.26	0.596897	0.107762
7342.66	0.602776	0.0930072
7323.08	0.6172	0.0607084
7303.52	0.65736	0.0219294
7283.98	0.736534	0.0233481
7264.45	0.794738	0.0484033
7244.95	0.850719	0.0575143
7225.47	0.860902	0.0555266
7206.01	0.875204	0.0459848
7186.57	0.89876	0.0215769
7167.16	0.92661	-0.00743099
7147.76	1.02946	-0.00914647
7128.38	1.14719	0.00711746
7109.02	1.24243	0.022387
7089.69	1.32866	0.0136719
7070.37	1.36146	-0.000582044
7051.07	1.46128	-0.0123348
7031.8	1.56363	-0.0293005
7012.55	1.71736	-0.0261667
6993.31	1.87711	-0.0206625
6974.1	1.9827	-0.00867481
6954.91	2.04763	0.00457698
6935.74	2.14258	-0.00362787
6916.59	2.19772	-0.0287061
6897.47	2.26528	-0.0591062
6878.36	2.37436	-0.0784211
6859.27	2.50571	-0.0724604
6840.21	2.62059	-0.0436699
6821.17	2.7258	-0.00845985
6802.14	2.80569	0.00533199
6783.14	2.90537	-0.0143666
6764.16	2.97471	-0.0306531
6745.21	3.11057	-0.0405052
6726.27	3.21438	-0.0533898
6707.36	3.32751	-0.0571123
6688.46	3.49525	-0.0576517
6669.59	3.63211	-0.0621656
6650.74	3.74186	-0.0720457
6631.91	3.8227	-0.0731631
6613.1	3.96164	-0.0506072
6594.32	4.07451	-0.0297358
6575.55	4.21771	-0.0239765
6556.81	4.35176	-0.0414473
6538.09	4.40837	-0.0423934
6519.39	4.3864	-0.0398724
6500.72	4.34159	-0.0381054
6482.06	4.29762	-0.0205573
6463.43	4.40354	0.00253415
6444.82	4.50322	0.0301497
6426.23	4.55773	0.0442728
6407.66	4.55443	0.0516237
6389.12	4.57268	0.0592888
6370.6	4.64148	0.0333796
6352.1	4.69785	-0.00204051
6333.62	4.7242	-0.013396
6315.16	4.73068	-0.0354699
6296.73	4.64424	-0.0476097
6278.32	4.50636	-0.0531305
6259.93	4.42208	-0.0557191
6241.56	4.40161	-0.055303
6223.22	4.37812	-0.0569671
6204.9	4.37162	-0.0404909
6186.6	4.37014	-0.03253
6168.32	4.37522	-0.0371032
6150.07	4.37378	-0.0256051
6131.84	4.38461	-0.0172768
6113.63	4.41871	-0.020933
6095.44	4.2825	-0.0237543
6077.28	4.01123	-0.0270424
6059.14	3.75446	-0.0302557
6041.02	3.49786	-0.0372852
6022.93	3.36501	-0.0456309
6004.86	3.3231	-0.0479207
5986.81	3.29941	-0.0536613
5968.78	3.2221	-0.0505333
5950.78	3.10494	-0.039083
5932.8	3.10837	-0.0263655
5914.84	3.13088	-0.00490631
5896.91	3.13603	0.014601
5879	3.16582	0.0292299
5861.11	3.14766	0.0376529
5843.25	3.07407	0.00559449
5825.41	2.93832	-0.0224346
5807.59	2.73566	-0.0389016
5789.79	2.58298	-0.0486339
5772.02	2.41633	-0.0382344
5754.28	2.32482	-0.0260531
5736.55	2.279	-0.0183803
5718.85	2.22825	-0.0241973
5701.18	2.15207	-0.0383046
5683.52	2.10552	-0.0327676
5665.89	2.09803	-0.0209191
5648.29	2.16084	-0.0178463
5630.71	2.18106	-0.0167685
5613.15	2.20159	-0.0255507
5595.61	2.09758	-0.027862
5578.1	1.94779	-0.0335826
5560.62	1.82554	-0.0175517
5543.15	1.74128	-0.0104828
5525.71	1.67619	-0.0211942
5508.3	1.54532	0.00144362
5490.91	1.4884	0.0361977
5473.54	1.48317	0.0499846
5456.2	1.49667	0.0423343
5438.88	1.535	0.0328172
5421.58	1.5271	0.025707
5404.31	1.47967	0.00237323
5387.07	1.45473	0.00266668
5369.84	1.41618	0.0326957
5352.65	1.4398	0.0473078
5335.47	1.46038	0.029236
5318.32	1.51555	0.00519733
5301.2	1.52653	-0.0152997
5284.1	1.48482	-0.0257195
5267.02	1.45193	-0.0315076
5249.97	1.46785	-0.00294268
5232.94	1.43664	0.0327504
5215.94	1.43632	0.0480306
5198.96	1.46357	0.0337417
5182.01	1.46301	0.0200276
5165.08	1.43285	0.00194414
5148.18	1.35382	-0.0175286
5131.3	1.33699	-0.0200366
5114.44	1.33046	0.0148581
5097.62	1.30299	0.0524251
5080.81	1.28141	0.072895
5064.03	1.25488	0.0836335
5047.28	1.22548	0.0767086
5030.55	1.16874	0.069585
5013.84	1.12745	0.0693331
4997.16	1.1889	0.0650277
4980.51	1.2911	0.0672934
4963.88	1.36289	0.0610583
4947.28	1.41792	0.0567841
4930.7	1.44139	0.0494805
4914.14	1.42393	0.0305717
4897.62	1.38464	0.0124151
4881.11	1.35694	-0.00657026
4864.63	1.36601	3.875718e-06
4848.18	1.36533	0.0137851
4831.76	1.38781	0.0205366
4815.35	1.4416	0.0292568
4798.98	1.4934	0.0372673
4782.63	1.52267	0.0435614
4766.3	1.51841	0.0460178
4750	1.46978	0.0670059
4733.73	1.45082	0.0762876
4717.48	1.46533	0.0691644
4701.26	1.50357	0.0606097
4685.06	1.56712	0.0297771
4668.89	1.65855	0.025052
4652.75	1.72289	0.00222499
4636.63	1.77173	0.000509335
4620.53	1.8466	0.0229524
4604.47	1.99649	0.0679901
4588.43	2.1295	0.104362
4572.41	2.261	0.117171
4556.42	2.40209	0.109272
4540.46	2.49958	0.0927161
4524.52	2.64445	0.0540087
4508.61	2.91445	0.0381861
4492.72	3.21504	0.0354295
4476.86	3.48202	0.0525803
4461.03	3.73281	0.0464251
4445.23	3.98599	0.0510096
4429.44	4.26999	0.0422527
4413.69	4.59108	0.0490809
4397.96	4.87451	0.0587602
4382.26	5.16658	0.0727248
4366.59	5.49627	0.0633075
4350.94	5.92184	0.0413265
4335.32	6.14963	0.0150729
4319.72	6.46953	0.000250479
4304.15	6.77602	0.00503161
4288.61	7.07375	0.0190564
4273.1	7.2304	0.0092036
4257.61	7.49412	-0.0116139
4242.15	7.75794	-0.0369136
4226.71	7.99052	-0.0367385
4211.3	8.13723	-0.00793074
4195.92	8.39399	0.0210915
4180.56	8.75724	0.0517421
4165.24	9.05703	0.0668567
4149.94	9.24906	0.066856
4134.66	9.24743	0.062876
4119.41	9.16901	0.0607543
4104.19	9.03135	0.0548388
4089	8.82799	0.0347052
4073.83	8.68379	0.0174411
4058.69	8.70385	0.022851
4043.58	8.63115	0.0297445
4028.5	8.59619	0.0242604
4013.44	8.46974	0.025947
3998.41	8.35737	0.0397471
3983.4	8.22923	0.0444493
3968.43	7.98004	0.0415079
3953.48	7.6993	0.0427971
3938.56	7.35203	0.0530172
3923.66	7.00811	0.0485473
3908.8	6.67024	0.0386096
3893.96	6.33239	0.0380043
3879.15	6.05079	0.049073
3864.36	5.80505	0.0372202
3849.6	5.52651	0.0260594
3834.88	5.27237	0.0170417
3820.17	5.03179	0.0242001
3805.5	4.87342	0.0382488
3790.85	4.72207	0.0535646
3776.23	4.5392	0.0750475
3761.64	4.35581	0.0809829
3747.08	4.18028	0.0607344
3732.54	4.0254	0.0649139
3718.04	3.8858	0.0555753
3703.56	3.79563	0.045174
3689.11	3.71396	0.0384202
3674.68	3.58044	0.0432567
3660.28	3.46031	0.047264
3645.92	3.38746	0.0470841
3631.58	3.31217	0.0667644
3617.26	3.22629	0.0771148
3602.98	3.15364	0.0665441
3588.72	3.09639	0.0714389
3574.5	2.99663	0.0776958
3560.3	2.88458	0.0855
3546.12	2.77776	0.0861074
3531.98	2.71098	0.0792856
3517.86	2.7091	0.0645996
3503.78	2.7366	0.0410227
3489.72	2.77884	0.0199064
3475.69	2.83985	0.0265593
3461.69	2.87087	0.0362853
3447.71	2.83734	0.057189
3433.77	2.75608	0.0787412
3419.85	2.63814	0.0979131
3405.96	2.58922	0.1034
3392.1	2.5948	0.0897527
3378.27	2.59876	0.0733556
3364.46	2.58319	0.0662304
3350.69	2.53084	0.0754643
3336.94	2.51601	0.103446
3323.23	2.49183	0.143527
3309.54	2.45682	0.180863
3295.88	2.48059	0.208981
3282.24	2.46273	0.237459
3268.64	2.38069	0.264373
3255.07	2.33472	0.294052
3241.52	2.34471	0.323375
3228.01	2.36516	0.349583
3214.52	2.3519	0.38251
3201.06	2.33399	0.39779
3187.63	2.30603	0.414787
3174.23	2.31011	0.408611
3160.86	2.25574	0.367394
3147.51	2.22976	0.291621
3134.2	2.21984	0.231476
3120.91	2.20104	0.169935
3107.66	2.25254	0.13645
3094.43	2.2392	0.112283
3081.23	2.18512	0.118753
3068.06	2.1791	0.106554
3054.92	2.16708	0.0945861
3041.81	2.24043	0.0747313
3028.73	2.28654	0.0601454
3015.67	2.30734	0.0288675
3002.65	2.31861	0.0136605
2989.66	2.2325	0.0213122
2976.69	2.1932	0.0590901
2963.76	2.22922	0.0765512
2950.85	2.234	0.0724666
2937.97	2.25701	0.0649151
2925.12	2.24983	0.0663694
2912.31	2.24998	0.0675652
2899.52	2.21907	0.0717747
2886.76	2.20045	0.108002
2874.03	2.20427	0.118931
2861.33	2.19197	0.102501
2848.66	2.16494	0.0793728
2836.01	2.17748	0.0616479
2823.4	2.191	0.0539482
2810.82	2.1987	0.0713664
2798.27	2.23016	0.0866089
2785.74	2.24593	0.0777054
2773.25	2.2288	0.0650586
2760.79	2.1969	0.0608529
2748.35	2.12312	0.0569736
2735.95	2.07165	0.0810797
2723.57	2.03787	0.110137
2711.22	2.05311	0.123718
2698.91	2.10984	0.111485
2686.62	2.1168	0.0889161
2674.37	2.13125	0.0758473
2662.14	2.15013	0.0682275
2649.94	2.11244	0.0718301
2637.78	2.05076	0.0874863
2625.64	1.99079	0.102923
2613.53	1.95951	0.12056
2601.46	1.92957	0.12608
2589.41	1.92401	0.124841
2577.39	1.92909	0.139942
2565.4	1.91347	0.145293
2553.45	1.87717	0.133372
2541.52	1.85034	0.136938
2529.62	1.88017	0.156261
2517.75	1.91135	0.163248
2505.92	1.94695	0.149385
2494.11	1.96657	0.136458
2482.33	1.9367	0.116304
2470.58	1.95545	0.0820151
2458.87	1.95541	0.0766278
2447.18	1.94078	0.0925403
2435.52	1.94374	0.107917
2423.9	1.955	0.106467
2412.3	2.00509	0.10193
2400.73	1.99771	0.0913216
2389.2	1.99391	0.0860237
2377.69	2.00006	0.0856216
2366.22	1.96721	0.0891852
2354.77	1.97065	0.106678
2343.35	1.98956	0.141381
2331.97	2.06446	0.172364
2320.61	2.1558	0.20768
2309.29	2.20187	0.219092
2298	2.23974	0.216638
2286.73	2.23993	0.21508
2275.5	2.27348	0.234992
2264.3	2.33985	0.289478
2253.12	2.41508	0.31884
2241.98	2.60325	0.349812
2230.87	2.83622	0.361933
2219.79	3.13537	0.331494
2208.73	3.5348	0.311668
2197.71	3.95643	0.254635
2186.72	4.53367	0.22577
2175.76	5.28539	0.20928
2164.83	6.20106	0.207803
2153.94	7.20654	0.198202
2143.07	8.27014	0.167587
2132.23	9.35379	0.139741
2121.42	10.4163	0.120171
2110.64	11.302	0.10294
2099.9	11.98	0.130576
2089.18	12.3752	0.168507
2078.5	12.5287	0.195224
2067.84	12.5575	0.205293
2057.22	12.581	0.216055
2046.62	12.6025	0.202702
2036.06	12.6734	0.184488
2025.53	12.7256	0.15672
2015.03	12.7517	0.153252
2004.55	12.8332	0.172253
1994.11	12.8928	0.196264
1983.7	12.8934	0.226419
1973.32	12.751	0.236223
1962.98	12.5516	0.235143
1952.66	12.2717	0.229057
1942.37	11.7131	0.233733
1932.11	10.8695	0.252822
1921.89	9.78585	0.262388
1911.69	8.52966	0.271565
1901.53	7.22896	0.284338
1891.39	6.0276	0.289338
1881.29	5.08417	0.281228
1871.22	4.31761	0.29215
1861.17	3.68435	0.302964
1851.16	3.20584	0.302187
1841.18	2.8573	0.315223
1831.23	2.63319	0.326164
1821.31	2.51142	0.326804
1811.42	2.41071	0.318348
1801.57	2.32824	0.306668
1791.74	2.25638	0.299799
1781.94	2.17789	0.284544
1772.18	2.12507	0.294091
1762.44	2.08239	0.315494
1752.74	2.06578	0.314921
1743.06	2.0757	0.303241
1733.42	2.0539	0.286137
1723.81	2.02918	0.254244
1714.23	2.00469	0.268816
1704.68	1.99438	0.310361
1695.16	1.98012	0.37332
1685.67	1.95782	0.410183
1676.21	1.93977	0.40265
1666.78	1.92403	0.373991
1657.39	1.93575	0.382644
1648.02	1.93825	0.451404
1638.68	1.92839	0.570248
1629.38	1.91437	0.708576
1620.11	1.87269	0.860008
1610.86	1.82621	0.984724
1601.65	1.81742	1.08533
1592.47	1.80273	1.11428
1583.32	1.83498	1.09432
1574.2	1.86172	1.02331
1565.11	1.89222	0.908054
1556.05	1.94153	0.797646
1547.02	1.92619	0.706119
1538.02	1.88815	0.638755
1529.06	1.86242	0.585079
1520.12	1.83428	0.517375
1511.22	1.84455	0.463245
1502.34	1.83359	0.417104
1493.5	1.84553	0.37894
1484.68	1.8685	0.349227
1475.9	1.86711	0.325153
1467.15	1.83426	0.318382
1458.43	1.76985	0.334139
1449.74	1.71321	0.358863
1441.08	1.68483	0.379276
1432.45	1.68772	0.392977
1423.85	1.74032	0.395089
1415.28	1.7523	0.375813
1406.74	1.75398	0.368814
1398.24	1.73814	0.383166
1389.76	1.74562	0.397719
1381.32	1.7593	0.421344
1372.9	1.73355	0.428946
1364.52	1.68464	0.455568
1356.16	1.63199	0.458842
1347.84	1.5482	0.437769
1339.55	1.49949	0.414743
1331.28	1.4651	0.372293
1323.05	1.43116	0.333306
1314.85	1.40712	0.31185
1306.68	1.40718	0.298342
1298.54	1.42667	0.315056
1290.43	1.45249	0.314654
1282.35	1.48234	0.349131
1274.3	1.50476	0.355197
1266.28	1.48364	0.354843
1258.3	1.45094	0.341693
1250.34	1.42033	0.340106
1242.41	1.38974	0.341669
1234.52	1.37029	0.359835
1226.65	1.39801	0.3781
1218.81	1.46617	0.420626
1211.01	1.5313	0.447601
1203.23	1.56575	0.477061
1195.49	1.60128	0.487548
1187.77	1.65816	0.479088
1180.09	1.68894	0.460987
1172.43	1.72222	0.465506
1164.81	1.79774	0.467132
1157.21	1.91094	0.500983
1149.65	2.02932	0.499841
1142.12	2.14001	0.493033
1134.61	2.32661	0.482839
1127.14	2.56453	0.467504
1119.7	2.83253	0.49051
1112.29	3.21833	0.504163
1104.9	3.70185	0.525922
1097.55	4.33196	0.566851
1090.23	5.09376	0.608992
1082.93	5.96427	0.679553
1075.67	7.14922	0.753798
1068.44	8.59825	0.837736
1061.24	10.3357	0.908733
1054.06	12.4341	0.974521
1046.92	14.85	1.08791
1039.81	17.647	1.2766
1032.72	20.6673	1.57817
1025.67	24.0331	1.98453
1018.65	27.611	2.61809
1011.65	30.0779	3.62617
1004.69	29.9703	4.98971
997.756	26.7045	6.68661
990.852	20.7176	9.62199
983.977	13.6479	17.181
977.132	7.415	34.0076
970.317	3.54974	65.8016
963.531	2.08246	116.639
956.775	1.81449	184.568
950.049	1.8487	260.246
943.352	1.92203	329.057
936.684	1.83107	376.184
930.046	1.71821	392.098
923.438	1.62904	375.11
916.859	1.56799	333.476
910.309	1.52926	278.541
903.788	1.51552	221.37
897.297	1.49473	169.739
890.836	1.42104	127.277
884.403	1.37071	94.4477
878	1.36752	69.8928
871.626	1.35393	51.577
865.281	1.29014	37.6826
858.966	1.23438	26.8893
852.679	1.20391	18.7737
846.422	1.19224	13.3299
840.194	1.18743	10.3632
833.994	1.20095	9.14026
827.824	1.20652	8.70571
821.683	1.17425	8.60255
815.57	1.15138	8.6497
809.487	1.10414	8.68677
803.432	1.05871	8.59734
797.406	1.04122	8.4205
791.409	1.04458	8.0526
785.441	1.08108	7.56689
779.501	1.12873	6.98325
773.59	1.14609	6.3927
767.708	1.12112	5.88268
761.854	1.06924	5.48559
756.029	1.04492	5.21298
750.232	1.03775	5.09601
744.464	1.03008	5.06446
738.724	1.03326	5.12344
733.013	1.04104	5.24922
727.33	1.01864	5.42484
721.675	0.967188	5.62024
716.049	0.932445	5.77232
710.451	0.931752	5.93391
704.881	0.920937	6.11732
699.339	0.88844	6.34015
693.825	0.866861	6.57644
688.34	0.843479	6.772
682.882	0.816819	6.90018
677.453	0.783105	6.89702
672.051	0.758282	6.72799
666.678	0.750236	6.44803
661.332	0.757942	6.10452
656.014	0.78099	5.73019
650.724	0.807464	5.32947
645.461	0.823949	5.05794
640.226	0.828753	4.9492
635.019	0.802932	4.95184
629.84	0.785802	5.06452
624.688	0.781935	5.24371
619.563	0.759697	5.42212
614.466	0.719111	5.50781
609.396	0.677258	5.49551
604.354	0.644521	5.44546
599.339	0.619925	5.29971
594.351	0.635545	5.14002
589.391	0.692192	4.9681
584.457	0.742718	4.80749
579.551	0.783201	4.68818
574.672	0.801197	4.60716
569.82	0.767208	4.59195
564.995	0.727884	4.59753
560.196	0.703724	4.5564
555.425	0.712167	4.44594
550.68	0.748792	4.21932
545.962	0.814049	3.93759
541.271	0.921152	3.64335
536.607	1.00906	3.3821
531.969	1.13847	3.20585
527.357	1.33593	3.1097
522.772	1.57861	3.11064
518.214	1.87975	3.17966
513.682	2.27873	3.26586
509.176	2.86208	3.35183
504.696	3.60068	3.41843
500.243	4.63805	3.41869
495.816	6.00797	3.36808
491.415	7.72389	3.19477
487.04	9.9706	2.97985
482.691	12.7462	2.74344
478.368	15.907	2.59616
474.071	19.1422	2.58773
469.799	22.2333	2.64977
465.554	25.0437	2.70487
461.334	27.5087	2.73495
457.139	29.8359	2.71243
452.971	31.7028	2.63795
448.828	31.9558	2.53777
444.71	29.614	2.46635
440.617	24.5829	2.40069
436.55	17.9035	2.34517
432.509	11.081	2.32194
428.492	5.78847	2.33177
424.501	2.75963	2.38178
420.534	1.54464	2.45573
416.593	1.13989	2.55895
412.677	0.965488	2.65378
408.785	0.868405	2.71309
404.919	0.841307	2.70228
401.077	0.802756	2.61623
397.26	0.757624	2.49468
393.468	0.704119	2.39707
389.7	0.661396	2.37862
385.956	0.626113	2.43811
382.237	0.608988	2.55209
378.543	0.59643	2.63146
374.873	0.588569	2.61195
371.227	0.564878	2.50329
367.605	0.533239	2.30032
364.007	0.493319	2.08179
360.434	0.451349	1.8827
356.884	0.422752	1.74674
353.358	0.4073	1.70273
349.856	0.407113	1.69635
346.378	0.42464	1.74238
342.924	0.438184	1.74738
339.493	0.438014	1.70717
336.086	0.430364	1.62893
332.702	0.411434	1.50327
329.342	0.369939	1.39074
326.005	0.360379	1.30843
322.691	0.365382	1.24666
319.4	0.390157	1.21567
316.133	0.418945	1.15297
312.889	0.424837	1.12005
309.667	0.420308	1.08037
306.469	0.421318	1.06086
303.293	0.41054	1.06475
300.141	0.413077	1.06722
297.011	0.403017	1.07762
293.903	0.386356	1.07988
290.818	0.384218	1.10177
287.756	0.385136	1.14677
284.716	0.422166	1.19537
281.698	0.462524	1.20835
278.703	0.466895	1.20227
275.729	0.482057	1.20152
272.778	0.46825	1.19233
269.849	0.437627	1.14831
266.942	0.417003	1.0995
264.056	0.4023	1.01761
261.193	0.419116	0.928126
258.351	0.419783	0.854256
255.531	0.417965	0.83593
252.732	0.39653	0.836099
249.955	0.387054	0.843762
247.199	0.37082	0.8771
244.464	0.380607	0.931158
241.751	0.450583	0.972004
239.059	0.545987	0.993225
236.388	0.661049	0.983797
233.738	0.788166	0.932467
231.109	0.940095	0.856978
228.501	1.10558	0.787282
225.913	1.26202	0.736091
223.346	1.44186	0.710513
220.8	1.61778	0.683277
218.274	1.74805	0.651262
215.769	1.84933	0.616494
213.284	1.93982	0.578111
210.82	2.09643	0.541236
208.375	2.37914	0.48921
205.951	2.8626	0.451854
203.546	3.57289	0.416335
201.162	4.62508	0.376803
198.797	6.05508	0.338676
196.453	8.16047	0.321194
194.128	11.0964	0.312102
191.822	14.7906	0.319154
189.536	18.5546	0.312836
187.27	21.24	0.321083
185.022	21.8838	0.33119
182.794	20.0711	0.357453
180.586	16.31	0.403991
178.396	11.8261	0.444279
176.225	7.76765	0.447739
174.074	4.82245	0.440051
171.941	2.95289	0.420076
169.827	1.85423	0.410883
167.731	1.23172	0.383669
165.654	0.863038	0.337985
163.596	0.642313	0.297076
161.556	0.488055	0.284992
159.534	0.378854	0.267387
157.531	0.296627	0.250436
155.545	0.241869	0.256871
153.578	0.201343	0.253698
151.629	0.176703	0.251141
149.697	0.17683	0.248806
147.784	0.183275	0.239282
145.888	0.191466	0.240405
144.009	0.201366	0.209969
142.148	0.197185	0.191714
140.305	0.198246	0.200703
138.479	0.20938	0.187856
136.67	0.224522	0.180308
134.879	0.238122	0.162072
133.104	0.244708	0.144849
131.346	0.241078	0.12987
129.606	0.217554	0.11208
127.882	0.190369	0.107463
126.175	0.185593	0.0965978
124.484	0.185486	0.0798389
122.81	0.1741	0.0736513
121.153	0.176302	0.0600029
119.512	0.187806	0.0533845
117.887	0.183765	0.05518
116.278	0.187154	0.0691279
114.685	0.175314	0.0776572
113.109	0.162625	0.0896867
111.548	0.151391	0.10641
110.003	0.131346	0.122665
108.474	0.126872	0.124573
106.96	0.153676	0.116492
105.462	0.191679	0.12351
103.979	0.208992	0.139355
102.512	0.180785	0.158471
101.06	0.159887	0.175647
99.6234	0.148012	0.184062
98.2016	0.140162	0.181229
96.7949	0.166103	0.159748
95.403	0.179933	0.131054
94.026	0.17512	0.0995425
92.6637	0.150339	0.078357
91.316	0.134458	0.0661298
89.9828	0.135398	0.0802055
88.664	0.140589	0.107964
87.3597	0.137538	0.148629
86.0695	0.120202	0.153131
84.7935	0.099132	0.131794
83.5316	0.0954993	0.123402
82.2837	0.110247	0.122885
81.0497	0.125152	0.102703
79.8294	0.12969	0.0952258
78.6229	0.146204	0.10891
77.43	0.155895	0.115028
76.2506	0.151253	0.108068
75.0846	0.160531	0.103745
73.9319	0.175291	0.0987483
72.7925	0.194918	0.0755595
71.6663	0.213138	0.0518195
70.5531	0.227431	0.0757943
69.4529	0.238227	0.0814807
68.3655	0.217179	0.0717947
67.291	0.195046	0.0798911
66.2291	0.190032	0.0798149
65.1798	0.192725	0.0799571
64.1431	0.220212	0.0852551
63.1187	0.253959	0.0983957
62.1067	0.282187	0.0927272
61.1069	0.297575	0.0660197
60.1193	0.291529	0.0509401
59.1437	0.281915	0.0425564
58.1801	0.264461	0.0377785
57.2284	0.260346	0.0563942
56.2884	0.264115	0.083149
55.3601	0.252205	0.104669
54.4434	0.226804	0.115104
53.5382	0.192743	0.103809
52.6445	0.187488	0.0841875
51.7621	0.211885	0.0773591
50.8909	0.231828	0.0761108
50.0308	0.249846	0.0780642
49.1818	0.253634	0.0792717
48.3438	0.228881	0.0805745
47.5166	0.196267	0.0842852
46.7003	0.166725	0.0883844
45.8946	0.16298	0.0791551
45.0996	0.183316	0.067734
44.315	0.202663	0.0542853
43.5409	0.214481	0.050587
42.7772	0.19911	0.0609191
42.0236	0.153633	0.0812252
41.2803	0.11807	0.117575
40.547	0.0677504	0.130499
39.8237	0.0409077	0.129016
39.1103	0.0322865	0.133317
38.4068	0.0406136	0.136506
37.7129	0.0723328	0.172731
37.0287	0.118204	0.227301
36.3541	0.17622	0.334228
35.6889	0.247201	0.499153
35.033	0.328114	0.763323
34.3865	0.533866	1.18488
33.7492	0.907785	1.85325
33.121	1.52481	2.87296
32.5018	2.53154	4.35507
31.8916	3.9215	6.23207
31.2902	5.7305	8.545
30.6976	8.0778	11.3355
30.1137	10.9454	14.4868
29.5384	14.2923	17.8311
28.9717	17.9479	21.2578
28.4133	21.6512	24.4523
27.8634	24.7668	26.8663
27.3217	25.8165	27.2919
26.7882	23.8671	24.9136
26.2628	19.1354	19.8787
25.7454	12.7177	13.282
25.2359	6.54863	6.9464
24.7343	2.17249	2.41768
24.2405	0.161293	0.235918
23.7544	-0.176633	-0.190698
23.2759	-0.0647802	-0.0760183
22.805	-0.00168048	-0.00894057
22.3415	-0.00121029	-0.00504862
21.8853	-0.02467	-0.0121999
21.4365	-0.00979611	-0.0284442
20.9948	-0.0303976	-0.0311163
20.5604	-0.0334239	-0.0336584
20.1329	-0.0312538	-0.0129
19.7125	-0.0424364	0.0123886
19.2989	-0.0613936	0.0329354
18.8922	-0.0668099	0.037066
18.4922	-0.0706978	0.016159
18.0988	-0.05804	-0.0118198
17.7121	-0.042159	-0.0243598
17.3319	-0.0120019	-0.0270787
16.9581	-0.0073962	-0.0292327
16.5907	-0.0309075	-0.0420066
16.2295	-0.043452	-0.0462621
15.8746	-0.0388236	-0.0571415
15.5258	-0.0270533	-0.0704422
15.1831	-0.00384775	-0.0620948
14.8464	0.0315264	-0.0488127
14.5156	0.0697952	-0.0466683
14.1906	0.0797586	-0.0386405
13.8714	0.0621099	-0.0201342
13.5579	0.0387457	-0.0149054
13.2501	0.020234	-0.0255106
12.9478	0.00786038	-0.0144849
12.651	0.0105312	0.00177915
12.3596	0.0181319	0.0062982
12.0735	-0.000375803	-0.0040954
11.7927	-0.0293702	-0.00205487
11.5171	-0.0459898	-0.00852226
11.2467	-0.0357244	-0.00995442
10.9813	-0.0122635	9.463666e-05
10.721	-0.00313503	0.0212013
10.4656	-0.00785098	0.017735
10.215	-0.0364449	-0.0149535
9.96926	-0.053313	-0.0505494
9.72824	-0.0520152	-0.055408
9.4919	-0.0488024	-0.0667547
9.26016	-0.029122	-0.0560651
9.03296	-0.00441996	-0.0314999
8.81024	0.0116789	-0.013875
8.59194	0.0194358	-0.0172009
8.37798	0.0282725	-0.0183951
8.16831	0.0435636	-0.000869428
7.96287	0.0490077	0.00581922
7.76159	0.0463539	0.0201314
7.56441	0.0480247	0.0425038
7.37128	0.0453549	0.0521835
7.18212	0.0274588	0.0440654
6.99689	0.0105828	0.0340979
6.81551	-0.00473244	0.0187575
6.63794	-0.0216221	-0.00556923
6.46412	-0.0360779	-0.0210907
6.29398	-0.0497796	-0.0136327
6.12747	-0.0403683	-0.00773494
5.96453	-0.0132854	-0.0113776
5.80511	0.0185194	0.00470167
5.64915	0.0253142	-0.00410139
5.49659	0.0353763	-0.0154661
5.34738	0.0196792	-0.0111094
5.20147	-0.0217818	-0.0114902
5.0588	-0.0372352	-0.0145157
4.91931	-0.0477947	-0.0242801
4.78296	-0.0571285	-0.0173666
4.64969	-0.0551415	0.00330714
4.51945	-0.0117284	0.0130776
4.39219	0.0303496	0.00557575
4.26786	0.0330582	-0.0106843
4.14641	0.0517743	-0.0211504
4.02778	0.0562221	-0.0293488
3.91193	0.0200632	-0.0280682
3.79882	0.00203423	-0.00653713
3.68838	-0.00963236	0.0184945
3.58058	-0.0157138	0.0383179
3.47536	-0.0333712	0.0452586
3.37268	-0.0373703	0.0472608
3.27249	-0.032244	0.0447119
3.17475	-0.0266726	0.031385
3.07942	-0.0208923	0.0151311
2.98644	-0.0192291	0.00524677
2.89577	-0.0136353	-0.00732211
2.80737	-0.0197736	-0.00340292
2.7212	-0.028761	0.0188092
2.63721	-0.0492365	0.0587829
2.55536	-0.0552918	0.0919983
2.47561	-0.0639089	0.0943506
2.39792	-0.058403	0.0771738
2.32225	-0.0537699	0.0680442
2.24855	-0.0654716	0.0515043
2.17679	-0.0965004	0.044621
2.10693	-0.117781	0.0396668
2.03893	-0.146376	0.0333623
1.97275	-0.150667	0.0352802
1.90836	-0.139364	0.0269286
1.84571	-0.125761	0.0326856
1.78477	-0.0943917	0.0277984
1.72551	-0.0613466	0.0119576
1.66788	-0.0549999	-0.00435016
1.61186	-0.0847021	0.014618
1.55741	-0.113096	0.0588419

## Sheet: bioanalyzer_raiA
	Intensity
Band location (nt)	Ladder	raiA
10932	0.260189	0.110918
10909.9	0.254304	0.11484
10887.7	0.254995	0.117647
10865.6	0.236556	0.143041
10843.5	0.219636	0.159292
10821.3	0.226276	0.187038
10799.3	0.260893	0.190492
10777.2	0.290679	0.177115
10755.1	0.295546	0.164799
10733.1	0.294008	0.145907
10711	0.286849	0.133939
10689	0.284663	0.130284
10667	0.276246	0.116889
10645	0.272762	0.117796
10623	0.257288	0.10041
10601	0.24263	0.0758774
10579.1	0.238648	0.0725662
10557.1	0.267782	0.0770967
10535.2	0.287492	0.0990426
10513.3	0.311882	0.148753
10491.4	0.333865	0.175767
10469.5	0.34294	0.182554
10447.6	0.355959	0.164749
10425.8	0.391825	0.143882
10403.9	0.404874	0.1309
10382.1	0.378535	0.109408
10360.3	0.331402	0.126109
10338.5	0.304926	0.161285
10316.7	0.302729	0.163183
10294.9	0.292605	0.160233
10273.1	0.293735	0.142228
10251.4	0.282943	0.157645
10229.7	0.248201	0.156737
10207.9	0.21377	0.146567
10186.2	0.23152	0.160508
10164.5	0.239977	0.160227
10142.9	0.2652	0.172369
10121.2	0.295289	0.196538
10099.6	0.318888	0.192539
10077.9	0.352606	0.191681
10056.3	0.399616	0.166586
10034.7	0.408228	0.145238
10013.1	0.394955	0.130909
9991.56	0.35875	0.112434
9970	0.326602	0.111595
9948.46	0.305111	0.0898136
9926.93	0.299913	0.0837392
9905.41	0.303573	0.112362
9883.92	0.305475	0.0983805
9862.43	0.295277	0.117767
9840.96	0.292401	0.129796
9819.51	0.285909	0.140957
9798.07	0.272265	0.166132
9776.65	0.274334	0.217973
9755.24	0.26452	0.259955
9733.85	0.276996	0.264201
9712.47	0.282221	0.228703
9691.11	0.292866	0.208806
9669.76	0.295285	0.157535
9648.43	0.286708	0.115547
9627.11	0.277331	0.0947198
9605.81	0.291191	0.0817657
9584.52	0.312222	0.0693948
9563.25	0.347177	0.0796486
9542	0.344046	0.108406
9520.76	0.31082	0.145393
9499.53	0.267651	0.163261
9478.32	0.22776	0.1612
9457.13	0.22376	0.154358
9435.95	0.246686	0.163877
9414.79	0.27533	0.177826
9393.64	0.289412	0.166614
9372.51	0.276836	0.145894
9351.4	0.2639	0.132652
9330.3	0.263709	0.111729
9309.21	0.285696	0.115147
9288.15	0.31229	0.106428
9267.1	0.333122	0.100241
9246.06	0.347804	0.0739617
9225.04	0.340301	0.0535038
9204.04	0.347409	0.0620093
9183.05	0.377647	0.0709644
9162.08	0.432883	0.078976
9141.12	0.470701	0.0901199
9120.18	0.479505	0.0843953
9099.26	0.469692	0.0987033
9078.36	0.442062	0.091172
9057.46	0.408976	0.10632
9036.59	0.382053	0.108478
9015.73	0.367184	0.105214
8994.89	0.364641	0.112007
8974.07	0.34218	0.101172
8953.26	0.33883	0.0886103
8932.47	0.34312	0.0771224
8911.69	0.354886	0.0546329
8890.93	0.360918	0.0583608
8870.19	0.374321	0.0730449
8849.47	0.388453	0.0958513
8828.76	0.371885	0.115269
8808.06	0.326489	0.117146
8787.39	0.294639	0.0910497
8766.73	0.279784	0.0818181
8746.09	0.284361	0.0740127
8725.46	0.312389	0.0645273
8704.86	0.343632	0.0666435
8684.26	0.361455	0.0508572
8663.69	0.369045	0.0473103
8643.13	0.366447	0.0604572
8622.59	0.372539	0.068427
8602.07	0.370243	0.076969
8581.56	0.364812	0.0492258
8561.08	0.370796	0.0493799
8540.6	0.372868	0.0623406
8520.15	0.376752	0.0672362
8499.71	0.372787	0.0764062
8479.29	0.354496	0.0822908
8458.89	0.336488	0.0757545
8438.51	0.32157	0.0701353
8418.14	0.344813	0.0662136
8397.79	0.31845	0.0886542
8377.45	0.298558	0.089348
8357.14	0.385938	0.0822499
8336.84	0.512697	0.0829289
8316.56	0.641329	0.0898193
8296.3	0.714862	0.0861338
8276.06	0.711729	0.0712921
8255.83	0.631612	0.0563771
8235.62	0.476935	0.041328
8215.43	0.441302	0.0316136
8195.25	0.528326	0.0461839
8175.1	0.569955	0.0753672
8154.96	0.5831	0.0751348
8134.84	0.556039	0.0764827
8114.74	0.511743	0.0603756
8094.65	0.478806	0.037184
8074.59	0.453623	0.029557
8054.54	0.434768	0.0378637
8034.51	0.413181	0.0525362
8014.5	0.395259	0.0508298
7994.51	0.373642	0.0623736
7974.53	0.357412	0.0773601
7954.57	0.376472	0.0875785
7934.64	0.404512	0.115661
7914.72	0.431064	0.148544
7894.81	0.445233	0.172657
7874.93	0.458059	0.183385
7855.07	0.463877	0.180543
7835.22	0.454686	0.178294
7815.39	0.437471	0.16437
7795.58	0.425025	0.169073
7775.79	0.401012	0.194664
7756.02	0.398533	0.224254
7736.27	0.405885	0.23921
7716.53	0.424994	0.241282
7696.82	0.449338	0.24393
7677.12	0.478343	0.242495
7657.44	0.494763	0.236977
7637.78	0.502929	0.243646
7618.14	0.527189	0.242001
7598.52	0.549315	0.22214
7578.92	0.56007	0.175155
7559.33	0.568708	0.138756
7539.77	0.56303	0.114924
7520.22	0.557979	0.114248
7500.7	0.563102	0.131665
7481.19	0.591188	0.147313
7461.7	0.640546	0.162965
7442.23	0.668132	0.144984
7422.79	0.680602	0.118294
7403.36	0.694013	0.0941944
7383.94	0.736433	0.0741789
7364.55	0.799736	0.0775843
7345.18	0.88166	0.0704929
7325.83	0.946857	0.0623203
7306.5	1.00761	0.0608088
7287.18	1.03731	0.0334788
7267.89	1.09736	0.0264944
7248.62	1.16936	0.0300231
7229.36	1.24353	0.0560692
7210.13	1.25853	0.0960998
7190.91	1.31895	0.105685
7171.72	1.42102	0.100045
7152.54	1.56363	0.0931748
7133.39	1.69253	0.0821622
7114.25	1.83238	0.0804009
7095.14	1.91445	0.0635167
7076.04	1.94386	0.0616576
7056.96	2.00132	0.0593902
7037.91	2.1809	0.0556266
7018.87	2.31385	0.0703705
6999.86	2.49973	0.0870003
6980.86	2.67618	0.086891
6961.89	2.8708	0.0851349
6942.93	3.04669	0.0749397
6924	3.1968	0.0605755
6905.09	3.30788	0.0593903
6886.19	3.46781	0.0783864
6867.32	3.65741	0.0913063
6848.47	4.03027	0.0950152
6829.63	4.42158	0.0977554
6810.82	4.75909	0.0947134
6792.03	5.07452	0.0740284
6773.26	5.29363	0.0592864
6754.51	5.55863	0.06169
6735.78	5.95428	0.069444
6717.07	6.34219	0.0676684
6698.38	6.67195	0.0650256
6679.71	6.83181	0.0696339
6661.07	6.94502	0.0747247
6642.44	7.13459	0.0746685
6623.84	7.37866	0.0642388
6605.25	7.73774	0.0650061
6586.69	8.17094	0.0753677
6568.15	8.53954	0.0869709
6549.63	8.86244	0.083852
6531.13	9.13552	0.0805359
6512.65	9.36096	0.0741877
6494.19	9.50934	0.0725529
6475.75	9.61333	0.0793435
6457.34	9.69534	0.0898084
6438.95	9.81568	0.0926511
6420.57	9.87926	0.0991864
6402.22	10.0528	0.105255
6383.89	10.1795	0.125825
6365.58	10.2237	0.145687
6347.3	10.0833	0.168264
6329.03	9.99083	0.152251
6310.79	9.89735	0.110472
6292.56	9.78405	0.0765726
6274.36	9.76388	0.0631805
6256.18	9.81992	0.0732578
6238.03	9.71672	0.084467
6219.89	9.61962	0.0963382
6201.78	9.54521	0.0976594
6183.68	9.48878	0.0696076
6165.61	9.32434	0.0622194
6147.57	9.05059	0.0755965
6129.54	8.79228	0.0885391
6111.53	8.48443	0.0864218
6093.55	8.25388	0.0717829
6075.59	8.1903	0.0701972
6057.65	8.06275	0.0711125
6039.73	7.88549	0.0613225
6021.84	7.76734	0.0616835
6003.97	7.62854	0.0601588
5986.12	7.4871	0.0591369
5968.29	7.31038	0.0647454
5950.48	7.10085	0.0816452
5932.7	6.86978	0.101573
5914.94	6.55063	0.102957
5897.2	6.30218	0.075416
5879.49	6.08114	0.0509958
5861.79	5.81693	0.0369201
5844.12	5.52645	0.0329599
5826.47	5.14054	0.0307588
5808.85	4.70303	0.0285312
5791.24	4.37169	0.0267156
5773.66	4.14815	0.0283313
5756.1	4.01417	0.033091
5738.57	3.89526	0.0421152
5721.06	3.75624	0.0648128
5703.57	3.61287	0.0970812
5686.1	3.43587	0.113297
5668.66	3.28179	0.11439
5651.24	3.13942	0.110802
5633.84	2.92579	0.112568
5616.46	2.68072	0.110145
5599.11	2.50097	0.0943122
5581.78	2.42304	0.0916594
5564.48	2.39835	0.0962204
5547.19	2.37312	0.0986901
5529.93	2.35224	0.118152
5512.7	2.27333	0.129389
5495.48	2.12236	0.12585
5478.29	2.01304	0.119141
5461.13	1.97485	0.106679
5443.98	1.93059	0.094998
5426.86	1.84857	0.0901003
5409.77	1.76435	0.0863609
5392.7	1.69705	0.073948
5375.65	1.64059	0.0632777
5358.62	1.61579	0.0624945
5341.62	1.61494	0.0746085
5324.64	1.58503	0.0906988
5307.68	1.54124	0.0962831
5290.75	1.51177	0.105772
5273.85	1.47109	0.115886
5256.96	1.40934	0.114692
5240.1	1.36022	0.115
5223.27	1.30747	0.111374
5206.45	1.28054	0.118954
5189.67	1.3124	0.120726
5172.9	1.36315	0.115714
5156.16	1.37554	0.114797
5139.45	1.35937	0.100059
5122.75	1.35429	0.0820102
5106.08	1.35807	0.0792546
5089.44	1.33752	0.0967901
5072.82	1.33951	0.120281
5056.23	1.36474	0.14296
5039.65	1.32757	0.165829
5023.11	1.29358	0.155339
5006.58	1.28629	0.121674
4990.09	1.27995	0.107717
4973.61	1.27588	0.103047
4957.16	1.24565	0.110883
4940.74	1.21978	0.121265
4924.34	1.2101	0.14109
4907.96	1.20732	0.156768
4891.61	1.23746	0.153784
4875.28	1.27632	0.149339
4858.98	1.26742	0.129988
4842.7	1.2645	0.0905774
4826.45	1.2926	0.0752341
4810.22	1.31883	0.0781944
4794.02	1.35173	0.0972009
4777.84	1.38424	0.114416
4761.68	1.37024	0.112488
4745.55	1.31501	0.104384
4729.45	1.24722	0.0958206
4713.37	1.26761	0.106534
4697.32	1.3325	0.13095
4681.29	1.36376	0.13926
4665.28	1.38126	0.131731
4649.3	1.44319	0.117538
4633.35	1.49191	0.10055
4617.42	1.55552	0.0976904
4601.52	1.63324	0.0947555
4585.64	1.72567	0.0910092
4569.79	1.77233	0.0688143
4553.96	1.8488	0.0395963
4538.16	1.99031	0.0134094
4522.38	2.24157	-0.00964734
4506.63	2.50936	-0.0106033
4490.9	2.84576	0.0160241
4475.2	3.21876	0.0364548
4459.53	3.60396	0.0609795
4443.88	4.01078	0.0760318
4428.25	4.46843	0.0878676
4412.65	4.94368	0.0912595
4397.08	5.52394	0.0834155
4381.53	6.1242	0.0845797
4366.01	6.77701	0.0883232
4350.52	7.50889	0.08037
4335.05	8.17738	0.0786367
4319.6	8.81703	0.100978
4304.19	9.48256	0.120903
4288.79	10.1768	0.112802
4273.43	10.8096	0.100095
4258.09	11.3707	0.0839243
4242.77	11.9349	0.0698273
4227.48	12.4828	0.0528094
4212.22	13.0286	0.0435283
4196.98	13.5749	0.0559733
4181.77	14.1434	0.0631324
4166.59	14.5826	0.0651801
4151.43	14.7513	0.0855645
4136.3	14.9204	0.0996859
4121.19	14.9388	0.0899042
4106.12	14.8937	0.0641293
4091.06	14.8352	0.0403634
4076.04	14.6133	0.0339213
4061.04	14.3957	0.047823
4046.06	14.1013	0.0871465
4031.11	13.8031	0.121323
4016.19	13.6588	0.128227
4001.3	13.4033	0.0899136
3986.43	12.9954	0.0573285
3971.59	12.4678	0.030508
3956.78	11.8486	0.0272721
3941.99	11.1628	0.0560606
3927.23	10.4849	0.0919821
3912.49	9.89263	0.103816
3897.78	9.32854	0.103282
3883.1	8.74124	0.0979511
3868.45	8.18115	0.104861
3853.82	7.71684	0.116288
3839.22	7.20531	0.115711
3824.64	6.68532	0.114336
3810.1	6.29851	0.110198
3795.58	6.00166	0.135934
3781.08	5.69653	0.162992
3766.62	5.3414	0.204684
3752.18	4.97641	0.247204
3737.77	4.57754	0.253583
3723.38	4.17022	0.211389
3709.02	3.89193	0.161439
3694.69	3.72517	0.108788
3680.39	3.55468	0.0797397
3666.11	3.38456	0.0647105
3651.87	3.23557	0.0869374
3637.64	3.12621	0.107508
3623.45	3.0117	0.107411
3609.28	2.92816	0.107814
3595.14	2.83433	0.118024
3581.03	2.70445	0.123541
3566.95	2.56901	0.122733
3552.89	2.48108	0.122992
3538.86	2.41418	0.114343
3524.86	2.3537	0.0980643
3510.88	2.29549	0.066753
3496.93	2.2504	0.0550008
3483.01	2.23496	0.0531028
3469.12	2.26514	0.0509599
3455.26	2.30258	0.0645645
3441.42	2.31374	0.0707506
3427.61	2.30869	0.0778819
3413.83	2.30355	0.0762413
3400.08	2.28234	0.0680645
3386.35	2.22869	0.0648448
3372.65	2.19325	0.045816
3358.98	2.17322	0.0260419
3345.34	2.13142	0.0226803
3331.73	2.11011	0.0425016
3318.14	2.09344	0.0764849
3304.58	2.03674	0.109646
3291.05	1.99479	0.127173
3277.55	1.98632	0.136638
3264.07	1.992	0.115497
3250.63	2.00481	0.0807843
3237.21	2.00859	0.0856483
3223.82	2.01076	0.0958982
3210.46	2.00445	0.103591
3197.12	1.9955	0.104116
3183.82	1.99624	0.0948112
3170.54	1.94993	0.0929149
3157.29	1.87434	0.0644933
3144.07	1.84055	0.0408778
3130.88	1.84612	0.0364406
3117.71	1.87561	0.0207822
3104.58	1.91812	0.0244425
3091.47	1.96393	0.0261708
3078.39	1.97065	0.0479762
3065.34	1.91587	0.0590199
3052.32	1.8577	0.065237
3039.32	1.82724	0.0615322
3026.36	1.7908	0.0491867
3013.42	1.74151	0.0420581
3000.51	1.73124	0.0560941
2987.63	1.7691	0.0623833
2974.78	1.79508	0.0857046
2961.96	1.77709	0.0842327
2949.17	1.74811	0.086935
2936.4	1.75267	0.059785
2923.66	1.75993	0.0463397
2910.96	1.77774	0.074789
2898.28	1.81556	0.116179
2885.63	1.84223	0.140371
2873.01	1.85611	0.137882
2860.41	1.83871	0.106381
2847.85	1.80871	0.0726065
2835.31	1.79231	0.0238122
2822.81	1.77587	0.0268956
2810.33	1.77507	0.0623662
2797.88	1.78113	0.083304
2785.46	1.7866	0.071341
2773.07	1.7882	0.0560098
2760.71	1.7491	0.0640599
2748.38	1.71629	0.0620494
2736.08	1.67628	0.0716866
2723.8	1.66706	0.102438
2711.56	1.65371	0.138358
2699.34	1.64243	0.149359
2687.15	1.62074	0.136989
2675	1.59912	0.130811
2662.87	1.56959	0.113731
2650.77	1.57254	0.0952273
2638.7	1.56273	0.107071
2626.66	1.58758	0.123531
2614.64	1.62404	0.121632
2602.66	1.65731	0.120803
2590.71	1.70358	0.126725
2578.78	1.706	0.129051
2566.89	1.65633	0.112484
2555.02	1.58405	0.102177
2543.19	1.52822	0.093501
2531.38	1.50955	0.0621929
2519.6	1.49642	0.0577214
2507.86	1.49237	0.0873198
2496.14	1.47931	0.117293
2484.45	1.42498	0.130644
2472.79	1.38562	0.11892
2461.16	1.38982	0.0903859
2449.56	1.40865	0.0511173
2437.99	1.43004	0.0327293
2426.44	1.414	0.0362592
2414.93	1.37853	0.0340936
2403.45	1.36865	0.062104
2392	1.40095	0.117923
2380.57	1.42936	0.154034
2369.18	1.48	0.196021
2357.82	1.49009	0.206074
2346.48	1.50681	0.206498
2335.18	1.50542	0.166522
2323.9	1.51475	0.122631
2312.66	1.52386	0.0944328
2301.44	1.52461	0.0939694
2290.25	1.51681	0.0880142
2279.1	1.5271	0.0986703
2267.97	1.51611	0.0966263
2256.87	1.54339	0.0993973
2245.81	1.58119	0.0628632
2234.77	1.59491	0.0485914
2223.76	1.66874	0.044156
2212.78	1.82353	0.038451
2201.83	2.04831	0.0461183
2190.92	2.35994	0.0856407
2180.03	2.85062	0.097577
2169.17	3.54284	0.0951614
2158.34	4.41016	0.08732
2147.54	5.5783	0.0939681
2136.77	7.01615	0.0670358
2126.03	8.65043	0.046055
2115.32	10.5954	0.0337906
2104.65	12.6078	0.054218
2094	14.5448	0.0420035
2083.38	16.2629	0.0537712
2072.79	17.736	0.061756
2062.23	18.9807	0.0434308
2051.7	19.9354	0.0230177
2041.2	20.5132	0.0220953
2030.73	20.7219	0.0460612
2020.29	20.358	0.0699747
2009.88	19.6053	0.0681386
1999.5	18.7126	0.085609
1989.15	17.7225	0.0965637
1978.83	16.7056	0.13965
1968.54	15.6384	0.184954
1958.28	14.3836	0.199299
1948.06	13.0557	0.205198
1937.86	11.6837	0.152409
1927.69	10.3374	0.103527
1917.55	9.0266	0.049083
1907.44	7.69339	0.0332333
1897.36	6.43713	0.0400326
1887.31	5.27355	0.0401015
1877.29	4.23913	0.0312313
1867.31	3.41132	0.0380197
1857.35	2.82889	0.0388899
1847.42	2.38981	0.0498853
1837.52	2.03892	0.0439324
1827.65	1.81915	0.0544135
1817.82	1.66807	0.0611435
1808.01	1.58816	0.0475426
1798.23	1.58169	0.0492461
1788.48	1.57841	0.0868772
1778.77	1.54703	0.0894921
1769.08	1.51	0.0854444
1759.42	1.45584	0.0870201
1749.8	1.41648	0.0900967
1740.2	1.37128	0.0643796
1730.64	1.38177	0.0431482
1721.1	1.39775	0.0447304
1711.59	1.41126	0.029704
1702.12	1.43623	0.0115689
1692.67	1.4316	0.0188504
1683.26	1.40469	0.0301138
1673.87	1.38586	0.0334056
1664.52	1.36883	0.0221252
1655.19	1.37738	0.0126686
1645.9	1.36501	0.0121846
1636.63	1.3356	0.0132815
1627.4	1.3039	0.0168216
1618.2	1.26237	0.0263937
1609.02	1.25838	0.0387023
1599.88	1.2742	0.0337143
1590.77	1.29644	0.0329101
1581.68	1.325	0.0325792
1572.63	1.31962	0.0360229
1563.61	1.32136	0.0192604
1554.62	1.33045	0.0191821
1545.65	1.32027	0.0340396
1536.72	1.32707	0.0450007
1527.82	1.34637	0.0590084
1518.95	1.3607	0.0547433
1510.11	1.3629	0.0296116
1501.29	1.34405	0.0378698
1492.51	1.34576	0.0242663
1483.76	1.36005	0.0538513
1475.04	1.37563	0.0640561
1466.35	1.40885	0.0699229
1457.69	1.42182	0.0557342
1449.06	1.39867	0.029287
1440.46	1.35568	0.0103678
1431.89	1.32473	0.0272501
1423.35	1.31139	0.0299112
1414.84	1.32147	0.0600334
1406.36	1.33251	0.0694913
1397.91	1.32196	0.0834604
1389.49	1.27823	0.0742612
1381.1	1.24213	0.0689751
1372.74	1.23197	0.0706889
1364.41	1.22795	0.0781857
1356.11	1.21803	0.0538455
1347.84	1.21251	0.0295282
1339.6	1.18591	0.0235357
1331.39	1.13221	0.0269685
1323.21	1.09123	0.0312491
1315.06	1.06331	0.0469832
1306.94	1.05642	0.0586078
1298.86	1.06156	0.0489447
1290.8	1.08744	0.0280689
1282.77	1.12573	0.0137356
1274.77	1.15822	0.023306
1266.8	1.16539	0.0380885
1258.86	1.16691	0.0553916
1250.95	1.1662	0.0712653
1243.07	1.19429	0.0718837
1235.22	1.21417	0.0568025
1227.4	1.24335	0.0457762
1219.61	1.24052	0.0521707
1211.85	1.2063	0.0748956
1204.12	1.16725	0.0954811
1196.42	1.16519	0.105612
1188.75	1.14968	0.079573
1181.11	1.16029	0.0612167
1173.5	1.16626	0.0591065
1165.92	1.17265	0.0557722
1158.36	1.1549	0.0722736
1150.84	1.15504	0.0761678
1143.35	1.18729	0.0744085
1135.89	1.23461	0.0587657
1128.45	1.26389	0.049467
1121.05	1.35352	0.0581132
1113.68	1.44974	0.0552161
1106.33	1.57808	0.0505845
1099.02	1.76113	0.0762071
1091.74	2.0366	0.115994
1084.48	2.41665	0.142304
1077.26	2.90708	0.153501
1070.06	3.60962	0.139654
1062.89	4.63826	0.106706
1055.76	6.04784	0.0899626
1048.65	7.90115	0.094103
1041.57	10.2979	0.116671
1034.52	13.2907	0.128162
1027.5	17.1435	0.116724
1020.51	22.0959	0.0974203
1013.55	28.1243	0.0960037
1006.62	34.3725	0.111559
999.721	38.9301	0.12488
992.848	39.6318	0.143052
986.005	35.5623	0.167857
979.191	27.5276	0.189384
972.407	18.0266	0.185426
965.651	9.65625	0.177667
958.925	4.24113	0.181184
952.228	1.90119	0.183736
945.56	1.3151	0.191486
938.921	1.23614	0.219958
932.311	1.20707	0.249815
925.731	1.22662	0.247738
919.179	1.24566	0.211324
912.656	1.22211	0.196033
906.162	1.22151	0.194752
899.697	1.1886	0.186255
893.261	1.1203	0.167653
886.854	1.06295	0.138022
880.476	1.04611	0.100939
874.127	1.0587	0.0604254
867.806	1.03857	0.0508945
861.514	1.03459	0.0687009
855.251	1.03198	0.0757322
849.017	1.01823	0.0773435
842.811	1.02597	0.0855095
836.634	1.03478	0.112113
830.485	1.0511	0.152615
824.365	1.06238	0.200876
818.274	1.05076	0.220127
812.211	1.04366	0.200614
806.177	1.0003	0.168517
800.171	0.948874	0.14942
794.193	0.895908	0.137261
788.244	0.876725	0.136192
782.323	0.898401	0.147092
776.43	0.910406	0.146219
770.566	0.887823	0.104043
764.73	0.875773	0.0724184
758.922	0.840376	0.0610217
753.142	0.825282	0.0420849
747.391	0.81	0.0195708
741.667	0.801333	0.0157767
735.972	0.801462	0.0317947
730.304	0.796873	0.0315889
724.665	0.778317	0.0192102
719.053	0.794286	0.0346393
713.47	0.807012	0.0504675
707.914	0.813895	0.0558308
702.386	0.794674	0.0589178
696.886	0.76286	0.0480844
691.413	0.733032	0.0301765
685.969	0.697167	0.0120428
680.551	0.667174	0.0125901
675.162	0.674308	0.0410327
669.8	0.673769	0.0699153
664.466	0.677564	0.0924058
659.159	0.681284	0.104387
653.879	0.691549	0.0957294
648.627	0.693143	0.0890268
643.403	0.69362	0.0889744
638.205	0.706977	0.0927933
633.035	0.72192	0.102202
627.892	0.71994	0.112504
622.777	0.738329	0.122631
617.688	0.761915	0.135769
612.627	0.775384	0.133863
607.592	0.766673	0.12936
602.585	0.756077	0.133744
597.604	0.759899	0.14547
592.651	0.766444	0.164971
587.724	0.77874	0.182041
582.824	0.808224	0.197764
577.951	0.841529	0.20744
573.105	0.852054	0.214067
568.285	0.823558	0.215179
563.492	0.802079	0.215171
558.725	0.801665	0.239799
553.985	0.809007	0.299247
549.272	0.81709	0.361365
544.585	0.839459	0.401251
539.924	0.871438	0.406116
535.289	0.917706	0.360627
530.681	1.00751	0.285716
526.099	1.15187	0.233949
521.543	1.34005	0.247768
517.014	1.54692	0.292622
512.51	1.78699	0.311798
508.032	2.12986	0.311623
503.581	2.63739	0.298231
499.155	3.4039	0.281389
494.755	4.49968	0.277954
490.381	5.97854	0.27249
486.032	7.95693	0.266466
481.709	10.3986	0.241775
477.412	13.2505	0.205916
473.141	16.5055	0.192416
468.895	20.1	0.193186
464.674	24.0311	0.214449
460.479	28.0918	0.218611
456.309	31.8554	0.203515
452.164	34.9335	0.203205
448.045	36.7825	0.204847
443.951	36.6608	0.216394
439.881	33.9791	0.22847
435.837	28.7233	0.241072
431.818	21.7413	0.255529
427.824	14.3093	0.252771
423.855	7.88249	0.260889
419.91	3.62231	0.28948
415.99	1.58681	0.300306
412.095	0.900767	0.301028
408.225	0.740943	0.290824
404.379	0.686372	0.284913
400.557	0.654394	0.288067
396.76	0.624961	0.292905
392.988	0.608966	0.313777
389.239	0.585889	0.340185
385.515	0.553297	0.353456
381.815	0.550777	0.355755
378.139	0.551788	0.342006
374.488	0.533142	0.32419
370.86	0.505533	0.324009
367.256	0.480296	0.340731
363.676	0.446451	0.357642
360.12	0.405609	0.36703
356.587	0.395887	0.37095
353.079	0.394267	0.353584
349.593	0.386636	0.334162
346.132	0.392024	0.337008
342.693	0.405343	0.355145
339.278	0.426456	0.380053
335.887	0.426932	0.404537
332.518	0.444045	0.430176
329.173	0.452205	0.443569
325.851	0.441405	0.43539
322.552	0.41441	0.43077
319.276	0.397967	0.442076
316.023	0.366782	0.462265
312.793	0.351042	0.484684
309.585	0.317425	0.505007
306.4	0.323225	0.532439
303.238	0.332056	0.554855
300.098	0.342808	0.58266
296.981	0.341382	0.642483
293.886	0.345438	0.70144
290.814	0.320579	0.744787
287.764	0.321188	0.77674
284.736	0.329327	0.799562
281.73	0.370383	0.856055
278.746	0.424733	0.950499
275.784	0.457782	1.08261
272.844	0.468653	1.24933
269.925	0.472286	1.41378
267.029	0.439194	1.60731
264.154	0.405838	1.84015
261.301	0.378292	2.15524
258.469	0.354573	2.60889
255.659	0.354342	3.21177
252.87	0.362992	3.98316
250.102	0.358601	4.95851
247.355	0.35397	6.23662
244.63	0.347183	7.9407
241.926	0.342359	10.2793
239.242	0.355636	13.5114
236.58	0.383545	17.8391
233.938	0.404657	23.2554
231.317	0.435315	29.3864
228.717	0.465838	35.3757
226.137	0.507719	40.254
223.578	0.568752	43.1232
221.039	0.651435	43.6314
218.521	0.764235	42.074
216.023	0.907552	39.2313
213.545	1.0522	36.221
211.087	1.26538	33.8045
208.649	1.55314	32.3973
206.231	1.9812	32.4104
203.833	2.64044	33.9252
201.455	3.61521	37.0014
199.096	5.12233	41.9586
196.757	7.7085	49.381
194.438	11.8155	59.8224
192.138	17.5523	74.7638
189.857	23.8995	97.2181
187.596	29.0071	132.962
185.354	31.0557	190.302
183.131	29.2247	274.018
180.926	24.2133	376.48
178.741	17.8434	474.156
176.575	11.9701	531.607
174.428	7.71765	521.875
172.299	4.98937	442.441
170.189	3.26025	318.185
168.097	2.11563	189.404
166.024	1.37398	90.0243
163.969	0.933063	33.2259
161.933	0.656818	11.1767
159.914	0.478815	5.50125
157.914	0.336496	4.74578
155.932	0.247855	4.80043
153.967	0.211583	4.29734
152.021	0.189733	3.69234
150.092	0.17377	3.11159
148.181	0.157458	2.61814
146.287	0.133348	2.24006
144.411	0.128492	1.97791
142.553	0.153742	1.82816
140.711	0.194233	1.75348
138.887	0.219841	1.68419
137.08	0.239566	1.61388
135.29	0.24787	1.53314
133.518	0.245977	1.4826
131.761	0.247358	1.4295
130.022	0.264484	1.3529
128.3	0.27917	1.30843
126.594	0.288024	1.27826
124.904	0.294846	1.24608
123.231	0.304727	1.23933
121.575	0.299519	1.26034
119.934	0.284396	1.33064
118.31	0.261095	1.42041
116.702	0.241555	1.54835
115.11	0.234952	1.71387
113.534	0.237094	1.84338
111.973	0.237574	1.95084
110.429	0.243231	1.9491
108.899	0.262589	1.83155
107.386	0.275265	1.65176
105.888	0.289204	1.45554
104.405	0.296101	1.27554
102.938	0.292021	1.14285
101.486	0.27622	1.0823
100.048	0.260508	1.07682
98.6262	0.245923	1.06159
97.219	0.219388	1.08357
95.8266	0.189313	1.10939
94.4489	0.165315	1.10169
93.0859	0.135533	1.05982
91.7374	0.112551	1.01587
90.4034	0.11016	0.960533
89.0837	0.108792	0.890557
87.7783	0.10762	0.845171
86.4871	0.12077	0.842074
85.21	0.154937	0.82524
83.947	0.173893	0.793487
82.6978	0.183754	0.772532
81.4625	0.193986	0.776762
80.2409	0.202213	0.768924
79.0329	0.214836	0.742579
77.8385	0.231988	0.762936
76.6576	0.243036	0.755785
75.49	0.240961	0.731453
74.3357	0.214994	0.748247
73.1946	0.189889	0.772203
72.0666	0.183804	0.798639
70.9517	0.196296	0.786352
69.8496	0.217543	0.777692
68.7604	0.227498	0.788481
67.6839	0.240722	0.770287
66.62	0.259995	0.775114
65.5687	0.264132	0.77673
64.5299	0.295008	0.761057
63.5035	0.342659	0.742336
62.4893	0.373566	0.727664
61.4874	0.366017	0.705136
60.4975	0.354577	0.677131
59.5197	0.355851	0.652329
58.5538	0.366573	0.613404
57.5997	0.386431	0.566145
56.6574	0.424953	0.501466
55.7267	0.437086	0.471047
54.8076	0.414433	0.452591
53.9	0.371724	0.419693
53.0037	0.341698	0.434817
52.1188	0.325352	0.467855
51.2451	0.324786	0.480882
50.3824	0.331466	0.475439
49.5309	0.340815	0.451104
48.6902	0.328178	0.42818
47.8604	0.310996	0.372049
47.0414	0.301971	0.332569
46.2331	0.303994	0.319455
45.4353	0.297516	0.314652
44.6481	0.286914	0.312941
43.8712	0.26203	0.296012
43.1047	0.265961	0.286367
42.3484	0.264082	0.278863
41.6023	0.257006	0.255555
40.8662	0.240545	0.223287
40.1401	0.222224	0.195707
39.4239	0.19375	0.185324
38.7175	0.175238	0.182917
38.0208	0.168109	0.171821
37.3338	0.173685	0.173622
36.6562	0.170843	0.146034
35.9881	0.18428	0.135476
35.3294	0.238147	0.146823
34.68	0.281701	0.220913
34.0398	0.416148	0.401668
33.4087	0.646562	0.683952
32.7866	1.11343	1.14086
32.1735	1.8604	1.93918
31.5692	3.0114	3.05537
30.9737	4.62988	4.65924
30.3868	6.70186	6.67569
29.8086	9.25475	9.08912
29.2389	12.3954	11.9311
28.6777	15.8996	14.9377
28.1248	19.2587	17.7534
27.5802	21.1092	19.5121
27.0437	20.428	19.1458
26.5154	17.0134	16.462
25.9951	11.819	11.9985
25.4827	6.45188	7.0822
24.9783	2.41572	3.12629
24.4815	0.358502	0.765401
23.9925	-0.123259	-0.00971181
23.5112	-0.105636	-0.0609374
23.0373	-0.0659045	-0.00741919
22.5709	-0.0779937	-0.011248
22.1119	-0.0813091	-0.0204142
21.6602	-0.0608429	-0.00440103
21.2157	-0.0328796	0.0521614
20.7784	-0.00993403	0.106103
20.3482	-0.010643	0.124658
19.9249	-0.0163638	0.0904265
19.5085	-0.02278	0.0665645
19.099	-0.0195027	0.0194785
18.6962	-0.0292928	-0.0130481
18.3001	-0.0248712	-0.0104198
17.9106	-0.0405369	-0.0151987
17.5276	-0.0700551	0.00805383
17.1511	-0.0821515	0.00361898
16.781	-0.0760253	0.00732349
16.4172	-0.0834533	0.0311471
16.0595	-0.0726043	0.0354037
15.7081	-0.0666388	0.0489186
15.3627	-0.0468609	0.0529613
15.0234	-0.0516335	0.0615635
14.6899	-0.0421524	0.0602936
14.3624	-0.0252864	0.053907
14.0406	-0.00671686	0.0508892
13.7245	0.0036712	0.0494174
13.4141	-0.000809975	0.0605306
13.1092	-0.0192238	0.0583303
12.8099	-0.0323431	0.0365024
12.516	-0.039195	0.00884416
12.2275	-0.022281	-0.00056919
11.9442	-0.0154172	0.0198368
11.6662	-0.0132236	0.0293981
11.3934	-0.000683436	0.0199849
11.1256	-0.00053334	-0.0046491
10.8629	0.00352567	-0.0484055
10.6051	-0.00481118	-0.0717053
10.3522	-0.0323097	-0.0721505
10.1041	-0.0529608	-0.0472055
9.8608	-0.0642556	-0.0308658
9.62218	-0.062439	-0.0231042
9.38819	-0.0620814	-0.00705174
9.15876	-0.0595093	0.00290653
8.93383	-0.0643961	0.0113486
8.71333	-0.0681154	0.000618189
8.4972	-0.0576314	-0.00679721
8.28539	-0.0385115	-0.0234886
8.07782	-0.0251508	-0.0258318
7.87444	-0.0245014	-0.0511524
7.67518	-0.0368728	-0.0631306
7.47999	-0.0378156	-0.0834498
7.2888	-0.0403779	-0.0833304
7.10156	-0.0321426	-0.0837783
6.91819	0.00188688	-0.0548384
6.73866	0.0185124	-0.0374601
6.56289	0.0152236	-0.0321641
6.39083	0.0054705	-0.0399726
6.22242	-0.0167735	-0.027886
6.05761	-0.0177806	-0.0236751
5.89634	-0.0062277	0.00190418
5.73855	0.00905687	0.0193479
5.58419	0.0346934	0.041921
5.4332	0.0304977	0.0520062
5.28552	0.0173318	0.0462231
5.14112	0.0214583	0.0415568
4.99992	0.018895	0.0158683
4.86188	0.00944079	0.0124224
4.72694	-0.00205231	0.0266257
4.59506	-0.0106566	0.0324897
4.46618	-0.020402	0.023617
4.34025	-0.0415667	0.00518932
4.21723	-0.0431091	-0.0250223
4.09705	-0.0228339	-0.059472
3.97967	-0.0143097	-0.0957422
3.86505	-0.015443	-0.0887865
3.75313	-0.0234733	-0.0791582
3.64386	-0.032886	-0.0731553
3.5372	-0.0345557	-0.0668762
3.43311	-0.0343891	-0.0503752
3.33153	-0.0363284	-0.0343544
3.23242	-0.0439713	-0.0294588
3.13573	-0.069431	-0.00581652
3.04142	-0.0958725	0.029587
2.94945	-0.103819	0.0327255
2.85976	-0.0942529	0.0256789
2.77233	-0.0670614	-0.00514717
2.6871	-0.0457324	-0.0326308
2.60403	-0.0478265	-0.0734242
2.52308	-0.0561288	-0.104337
2.44421	-0.0611537	-0.0942526
2.36738	-0.0585184	-0.0633592
2.29254	-0.0528755	-0.0368497
2.21967	-0.0572879	-0.0217809
2.14871	-0.0385122	-0.0447538
2.07963	-0.0172008	-0.0735674
2.0124	-0.00435433	-0.107059
1.94697	0.00728064	-0.116102
1.8833	0.00119171	-0.115814
1.82137	-0.0222954	-0.101467
1.76112	-0.040494	-0.0738382
1.70254	-0.0621872	-0.0765256
1.64558	-0.0621872	-0.0862427
1.5902	-0.0621872	-0.0862427
